# Supplementary material for: Ancient dental calculus preserves signatures of biofilm succession and interindividual variation independent of dental pathology
Source: PNAS Nexus. 2022 Aug 4;1(4):pgac148. doi: 10.1093/pnasnexus/pgac148 (PMC9802386; doi:10.1093/pnasnexus/pgac148)
Supplement: pgac148_Supplemental_Files [file pgac148_supplemental_files.zip]

Archive with 2 entries (2 files):
- PNASNEXUS-PNASNEXUS-2022-00453-s01.pdf
- PNASNEXUS-PNASNEXUS-2022-00453-s02.xlsx
