# Supplementary material for: Ancient dental calculus preserves signatures of biofilm succession and interindividual variation independent of dental pathology
Source: PNAS Nexus. 2022 Aug 4;1(4):pgac148. doi: 10.1093/pnasnexus/pgac148 (PMC9802386; doi:10.1093/pnasnexus/pgac148)
Supplement: pgac148_Supplemental_Files [file pgac148_supplemental_files.zip › PNASNEXUS-PNASNEXUS-2022-00453-s02.xlsx]

## Sheet: Supp_table_S1
ENA_sample_accession	ENA_run_accessions	Site	Site_code	Time_period	Region	Individual_ID	Library_ID	Archaeological_ID	Included in Microbiome analyses	Tooth_location	Sampled_teeth_FDI	alt_tooth_location	Age	Sex	Caries_present	Periodontal_disease_present	Snumber	Find_number	Sarah_order_no	Tube_number	Calculus_extracted_mg	extract_conc_ng/mg	extract_conc_ng/uL	extract_conc_after_storage_ng/uL	Total_teeth_observable	Total_positions_obs	Obervable_anterior_dentition	Pipenotch	Min_no_Pipe_notches	AMTL	%AMTL	Periapical_lesions	%_positions_perioapical	Gross_caries	%teeth_with_caries	Calculus_present	calc_sup_SI_score	Calc_sub_SI_score	%teeth_with_calc	Max_Perio_Score	%_positions_with_Periodontal	Peridontal_affect_score	Soil
ERS11702721	ERR9612721;ERR9612722	Convento de los Mercedarios de Burtzena	CMB	Industrial	Spain	CMB001	CMB001.A0101	CMB 03-A-114.043	Yes	Anterior/Posterior	12/13/14/21/23/24/25/26/27	Anterior/Posterior	Undetermined	Indeterminate	NA	NA	NA	NA	NA	NA	6	93	5.58	5.58	NA	NA	NA	Present	NA	NA	NA	NA	NA	NA	NA	NA	NA	NA	NA	NA	NA	NA	NA
ERS11702722	ERR9612723;ERR9612724	Convento de los Mercedarios de Burtzena	CMB	Industrial	Spain	CMB002	CMB002.A0101	CMB 05-A-149.047	Yes	Anterior/Posterior	32/33/34	Anterior	Undetermined	Indeterminate	NA	NA	NA	NA	NA	NA	60	10.5	6.3	6.3	NA	NA	NA	Present	NA	NA	NA	NA	NA	NA	NA	NA	NA	NA	NA	NA	NA	NA	NA
ERS11702723	ERR9612725;ERR9612726	Convento de los Mercedarios de Burtzena	CMB	Industrial	Spain	CMB003	CMB003.A0101	CMB 39-A-347.008	Yes	Anterior/Posterior	11/21/23/24/25/26	Anterior/Posterior	Undetermined	Indeterminate	NA	NA	NA	NA	NA	NA	60	7.13333	4.28	4.28	NA	NA	NA	Present	NA	NA	NA	NA	NA	NA	NA	NA	NA	NA	NA	NA	NA	NA	NA
ERS11702724	ERR9612727;ERR9612728	Convento de los Mercedarios de Burtzena	CMB	Industrial	Spain	CMB004	CMB004.A0101	CMB 39-A-347.009	Yes	Anterior/Posterior	33/36/46	Anterior/Posterior	Undetermined	Indeterminate	NA	NA	NA	NA	NA	NA	50	9.48	4.74	4.74	NA	NA	NA	Present	NA	NA	NA	NA	NA	NA	NA	NA	NA	NA	NA	NA	NA	NA	NA
ERS11702725	ERR9612729;ERR9612730	Convento de los Mercedarios de Burtzena	CMB	Industrial	Spain	CMB005	CMB005.A0101	CMB 01-01-111(01)	Yes	Anterior	31/32/33/41/42/43	Anterior	18-25	Female	NA	NA	NA	NA	NA	NA	30	28.1333	8.44	8.44	NA	NA	NA	Absent	NA	NA	NA	NA	NA	NA	NA	NA	NA	NA	NA	NA	NA	NA	NA
ERS11702726	ERR9612731;ERR9612732	Convento de los Mercedarios de Burtzena	CMB	Industrial	Spain	CMB006	CMB006.A0101	CMB 05-02-158(15)	Yes	Anterior/Posterior	31/34/37/42	Anterior	25-45	Female	NA	NA	NA	NA	NA	NA	40	14.35	5.74	5.74	NA	NA	NA	Absent	NA	NA	NA	NA	NA	NA	NA	NA	NA	NA	NA	NA	NA	NA	NA
ERS11702727	ERR9612733;ERR9612734	Convento de los Mercedarios de Burtzena	CMB	Industrial	Spain	CMB007	CMB007.A0101	CMB 03-S-114.094	Yes	Anterior/Posterior	34/35/36/37/43/45/46/47	Anterior/Posterior	13-18	Indeterminate	NA	NA	NA	NA	NA	NA	20	16.2	3.24	3.24	NA	NA	NA	Absent	NA	NA	NA	NA	NA	NA	NA	NA	NA	NA	NA	NA	NA	NA	NA
ERS11702728	ERR9612735;ERR9612736	Convento de los Mercedarios de Burtzena	CMB	Industrial	Spain	CMB008	CMB008.A0101	CMB 48-S-330.001	Yes	Anterior	12	Anterior	13-18	Indeterminate	NA	NA	NA	NA	NA	NA	20	24.8	4.96	4.96	NA	NA	NA	Absent	NA	NA	NA	NA	NA	NA	NA	NA	NA	NA	NA	NA	NA	NA	NA
ERS11702729	ERR9612737	El Raval	ELR	Medieval	Iberia	ELR003	ELR003.A0101	Raval PPC/UE 2018	No	Unknown	Unknown	Unknown	NR	Female	NR	NR	NA	NA	NA	NA	NA	NA	NA	NA	NA	NA	NA	NA	NA	NA	NA	NA	NA	NA	NA	NA	NA	NA	NA	NA	NA	NA	NA
ERS11702730	ERR9612738	El Raval	ELR	Medieval	Iberia	ELR004	ELR004.A0101	Raval SA/UE 2027	Yes	Unknown	Unknown	Unknown	NR	Male	NR	NR	NA	NA	NA	NA	NA	NA	NA	NA	NA	NA	NA	NA	NA	NA	NA	NA	NA	NA	NA	NA	NA	NA	NA	NA	NA	NA	NA
ERS11702731	ERR9612739	El Raval	ELR	Medieval	Iberia	ELR006	ELR006.A0101	Raval PPC/UE 2009	Yes	Unknown	Unknown	Unknown	NR	Female	NR	NR	NA	NA	NA	NA	NA	NA	NA	NA	NA	NA	NA	NA	NA	NA	NA	NA	NA	NA	NA	NA	NA	NA	NA	NA	NA	NA	NA
ERS11702732	ERR9612740	El Raval	ELR	Medieval	Iberia	ELR008	ELR008.A0101	Raval PPC/UE 2026	Yes	Unknown	Unknown	Unknown	NR	Female	NR	NR	NA	NA	NA	NA	NA	NA	NA	NA	NA	NA	NA	NA	NA	NA	NA	NA	NA	NA	NA	NA	NA	NA	NA	NA	NA	NA	NA
ERS11702733	ERR9612741	El Raval	ELR	Medieval	Iberia	ELR010	ELR010.A0101	Raval PPC/UE 2008	No	Unknown	Unknown	Unknown	NR	Female	NR	NR	NA	NA	NA	NA	NA	NA	NA	NA	NA	NA	NA	NA	NA	NA	NA	NA	NA	NA	NA	NA	NA	NA	NA	NA	NA	NA	NA
ERS11702816	ERR9612900	Extraction_blank	EXB	Extraction_blank	Extraction_blank	EXB015	EXB015.A3001	NA	Yes	NA	NA	NA	NA	NA	NA	NA	NA	NA	NA	NA	NA	NA	NA	NA	NA	NA	NA	NA	NA	NA	NA	NA	NA	NA	NA	NA	NA	NA	NA	NA	NA	NA	NA
ERS11702817	ERR9612901	Extraction_blank	EXB	Extraction_blank	Extraction_blank	EXB015	EXB015.A3301	NA	Yes	NA	NA	NA	NA	NA	NA	NA	NA	NA	NA	NA	NA	NA	NA	NA	NA	NA	NA	NA	NA	NA	NA	NA	NA	NA	NA	NA	NA	NA	NA	NA	NA	NA	NA
ERS11817836	ERR9636600	Extraction_blank	EXB	Extraction_blank	Extraction_blank	EXB015	EXB015.A3401	NA	Yes	NA	NA	NA	NA	NA	NA	NA	NA	NA	NA	NA	NA	NA	NA	NA	NA	NA	NA	NA	NA	NA	NA	NA	NA	NA	NA	NA	NA	NA	NA	NA	NA	NA	NA
ERS11702818	ERR9612902	Extraction_blank	EXB	Extraction_blank	Extraction_blank	EXB034	EXB034.A2701	NA	-	NA	NA	NA	NA	NA	NA	NA	NA	NA	NA	NA	NA	NA	NA	NA	NA	NA	NA	NA	NA	NA	NA	NA	NA	NA	NA	NA	NA	NA	NA	NA	NA	NA	NA
ERS11702819	ERR9612903	Extraction_blank	EXB	Extraction_blank	Extraction_blank	EXB059	EXB059.A2101	NA	-	NA	NA	NA	NA	NA	NA	NA	NA	NA	NA	NA	NA	NA	NA	NA	NA	NA	NA	NA	NA	NA	NA	NA	NA	NA	NA	NA	NA	NA	NA	NA	NA	NA	NA
ERS11702820	ERR9612904	Extraction_blank	EXB	Extraction_blank	Extraction_blank	EXB059	EXB059.A2201	NA	-	NA	NA	NA	NA	NA	NA	NA	NA	NA	NA	NA	NA	NA	NA	NA	NA	NA	NA	NA	NA	NA	NA	NA	NA	NA	NA	NA	NA	NA	NA	NA	NA	NA	NA
ERS11702821	ERR9612905	Extraction_blank	EXB	Extraction_blank	Extraction_blank	EXB059	EXB059.A2301	NA	-	NA	NA	NA	NA	NA	NA	NA	NA	NA	NA	NA	NA	NA	NA	NA	NA	NA	NA	NA	NA	NA	NA	NA	NA	NA	NA	NA	NA	NA	NA	NA	NA	NA	NA
ERS11702822	ERR9612906	Extraction_blank	EXB	Extraction_blank	Extraction_blank	EXB059	EXB059.A2401	NA	-	NA	NA	NA	NA	NA	NA	NA	NA	NA	NA	NA	NA	NA	NA	NA	NA	NA	NA	NA	NA	NA	NA	NA	NA	NA	NA	NA	NA	NA	NA	NA	NA	NA	NA
ERS11702823	ERR9612907	Extraction_blank	EXB	Extraction_blank	Extraction_blank	EXB059	EXB059.A2501	NA	-	NA	NA	NA	NA	NA	NA	NA	NA	NA	NA	NA	NA	NA	NA	NA	NA	NA	NA	NA	NA	NA	NA	NA	NA	NA	NA	NA	NA	NA	NA	NA	NA	NA	NA
ERS11702734	ERR9612742	Iglesia de la Virgen de la Estrella	IVE	Medieval	Iberia	IVE002	IVE002.B0101	UEM 100,116 Cabeza 5	Yes	Posterior	16	Posterior	NR	NA	NR	NR	NA	NA	NA	NA	NA	NA	NA	NA	NA	NA	NA	NA	NA	NA	NA	NA	NA	NA	NA	NA	NA	NA	NA	NA	NA	NA	NA
ERS11702735	ERR9612743	Iglesia de la Virgen de la Estrella	IVE	Medieval	Iberia	IVE003	IVE003.A0101	UEM 100,074	Yes	Anterior	33	Anterior	NR	NA	NR	NR	NA	NA	NA	NA	NA	NA	NA	NA	NA	NA	NA	NA	NA	NA	NA	NA	NA	NA	NA	NA	NA	NA	NA	NA	NA	NA	NA
ERS11702736	ERR9612744	Iglesia de la Virgen de la Estrella	IVE	Medieval	Iberia	IVE005	IVE005.A0101	UEM 100,512	Yes	Anterior	31/41/42	Anterior	NR	NA	NR	NR	NA	NA	NA	NA	NA	NA	NA	NA	NA	NA	NA	NA	NA	NA	NA	NA	NA	NA	NA	NA	NA	NA	NA	NA	NA	NA	NA
ERS11702737	ERR9612745	Iglesia de la Virgen de la Estrella	IVE	Medieval	Iberia	IVE005	IVE005.B0101	UEM 100,512	Yes	Anterior	31/32/41	Anterior	NR	NA	NR	NR	NA	NA	NA	NA	NA	NA	NA	NA	NA	NA	NA	NA	NA	NA	NA	NA	NA	NA	NA	NA	NA	NA	NA	NA	NA	NA	NA
ERS11702738	ERR9612746	Iglesia de la Virgen de la Estrella	IVE	Medieval	Iberia	IVE007	IVE007.B0101	UEM 100,174	Yes	Anterior	33	Anterior	NR	NA	NR	NR	NA	NA	NA	NA	NA	NA	NA	NA	NA	NA	NA	NA	NA	NA	NA	NA	NA	NA	NA	NA	NA	NA	NA	NA	NA	NA	NA
ERS11702825	ERR9612909	Library_blank	LIB	Library_blank	Library_blank	LIB007	LIB007.A0125	NA	Yes	NA	NA	NA	NA	NA	NA	NA	NA	NA	NA	NA	NA	NA	NA	NA	NA	NA	NA	NA	NA	NA	NA	NA	NA	NA	NA	NA	NA	NA	NA	NA	NA	NA	NA
ERS11702826	ERR9612910	Library_blank	LIB	Library_blank	Library_blank	LIB007	LIB007.A0130	NA	Yes	NA	NA	NA	NA	NA	NA	NA	NA	NA	NA	NA	NA	NA	NA	NA	NA	NA	NA	NA	NA	NA	NA	NA	NA	NA	NA	NA	NA	NA	NA	NA	NA	NA	NA
ERS11817837	ERR9636601	Library_blank	LIB	Library_blank	Library_blank	LIB007	LIB007.A0131	NA	Yes	NA	NA	NA	NA	NA	NA	NA	NA	NA	NA	NA	NA	NA	NA	NA	NA	NA	NA	NA	NA	NA	NA	NA	NA	NA	NA	NA	NA	NA	NA	NA	NA	NA	NA
ERS11702827	ERR9612911	Library_blank	LIB	Library_blank	Library_blank	LIB058	LIB058.A0102	NA	-	NA	NA	NA	NA	NA	NA	NA	NA	NA	NA	NA	NA	NA	NA	NA	NA	NA	NA	NA	NA	NA	NA	NA	NA	NA	NA	NA	NA	NA	NA	NA	NA	NA	NA
ERS11702828	ERR9612912	Library_blank	LIB	Library_blank	Library_blank	LIB058	LIB058.A0103	NA	-	NA	NA	NA	NA	NA	NA	NA	NA	NA	NA	NA	NA	NA	NA	NA	NA	NA	NA	NA	NA	NA	NA	NA	NA	NA	NA	NA	NA	NA	NA	NA	NA	NA	NA
ERS11702829	ERR9612913	Library_blank	LIB	Library_blank	Library_blank	LIB058	LIB058.A0104	NA	-	NA	NA	NA	NA	NA	NA	NA	NA	NA	NA	NA	NA	NA	NA	NA	NA	NA	NA	NA	NA	NA	NA	NA	NA	NA	NA	NA	NA	NA	NA	NA	NA	NA	NA
ERS11702830	ERR9612914	Library_blank	LIB	Library_blank	Library_blank	LIB058	LIB058.A0105	NA	-	NA	NA	NA	NA	NA	NA	NA	NA	NA	NA	NA	NA	NA	NA	NA	NA	NA	NA	NA	NA	NA	NA	NA	NA	NA	NA	NA	NA	NA	NA	NA	NA	NA	NA
ERS11702831	ERR9612915	Library_blank	LIB	Library_blank	Library_blank	LIB058	LIB058.A0106	NA	-	NA	NA	NA	NA	NA	NA	NA	NA	NA	NA	NA	NA	NA	NA	NA	NA	NA	NA	NA	NA	NA	NA	NA	NA	NA	NA	NA	NA	NA	NA	NA	NA	NA	NA
ERS11702832	ERR9612916	Library_blank	LIB	Library_blank	Library_blank	LIB058	LIB058.A0107	NA	-	NA	NA	NA	NA	NA	NA	NA	NA	NA	NA	NA	NA	NA	NA	NA	NA	NA	NA	NA	NA	NA	NA	NA	NA	NA	NA	NA	NA	NA	NA	NA	NA	NA	NA
ERS11702739	ERR9612747;ERR9612748	Middenbeemster	MID	Industrial	Netherlands	MID022	MID022.A0101	S538V1164	Yes	Anterior/Posterior	33/43/32/31/41/46/37	Anterior/Posterior	18-25	Indeterminate	Yes	Yes	538	1164	323	10	18.9	16.5	10.395	7.72	15	16	Yes	Absent	0	Yes	6.25	No	0	No	6.67	Yes	2	1	86.67	3	66.7	3	NR
ERS11702740	ERR9612749;ERR9612750	Middenbeemster	MID	Industrial	Netherlands	MID023	MID023.A0101	S236V335	Yes	Anterior	31/41	Anterior	18-25	Male	Yes	Yes	236	335	87	11	13.2	81.8	35.992	57.4	32	32	Yes	Absent	0	No	0	No	0	No	21.88	Yes	1	0	21.88	2	22	1	NR
ERS11702741	ERR9612751;ERR9612752	Middenbeemster	MID	Industrial	Netherlands	MID024	MID024.A0101	S342V737	No	Anterior/Posterior	31/32/33/35/36/41/42/43	Anterior/Posterior	45+	Male	Yes	Yes	342	737	182	12	25.2	23.2	19.488	17.5	31	32	Yes	Present	4	Yes	3.13	Yes	3.13	Yes	6.45	Yes	3	3	67.74	4	90.63	4	NR
ERS11702742	ERR9612753;ERR9612754	Middenbeemster	MID	Industrial	Netherlands	MID025	MID025.A0101	S240V362	No	Anterior/Posterior	31/32/41/42/45	Anterior	25-45	Male	Yes	Yes	240	362	97	13	20.7	57.6	NA	26.6	26	32	NA	Present	NA	Yes	13.33	Yes	3.13	NA	11.54	Yes	NA	NA	50	NA	93.75	NA	NR
ERS11702743	ERR9612755;ERR9612756	Middenbeemster	MID	Industrial	Netherlands	MID026	MID026.A0101	S383V880	Yes	Anterior/Posterior	41/31/32/23/25	Anterior	25-45	Female	Yes	Yes	383	880	226	14	14.7	129	63.21	42	17	32	Yes	Absent	0	Yes	37.5	Yes	15.63	No	17.65	Yes	2	3	58.82	3	95.6	4	NR
ERS11702744	ERR9612757;ERR9612758	Middenbeemster	MID	Industrial	Netherlands	MID027	MID027.A0101	S160V613	Yes	Anterior/Posterior	31/32/41/42/16	Anterior	18-25	Female	Yes	Yes	160	613	152	15	19.7	34.6	22.7207	21.8	32	32	Yes	Absent	0	No	0	No	0	Yes	18.75	Yes	2	1	40.63	2	100	4	NR
ERS11702745	ERR9612759;ERR9612760	Middenbeemster	MID	Industrial	Netherlands	MID028	MID028.A0101	S371V790	Yes	Anterior/Posterior	15/16/17/21/26/27/31/32/33/42/43/44/45	Anterior/Posterior	25-45	Indeterminate	Unobservable	Yes	371	790	198	16	20.7	80.6	55.614	32.4	21	32	Yes	Present	5	Yes	12.5	NA	NA	No	NA	Yes	2	2	100	4	100	4	NR
ERS11702746	ERR9612761;ERR9612762	Middenbeemster	MID	Industrial	Netherlands	MID029	MID029.A0101	S422V962	Yes	Anterior/Posterior	31/32/42/41/14	Anterior	25-45	Female	Yes	Yes	422	962	252	17	NA	71.2	NA	55.2	26	32	Yes	Absent	0	Yes	12.5	Yes	6.25	Yes	3.85	Yes	2	1	50	3	44.8	2	NR
ERS11702747	ERR9612763;ERR9612764	Middenbeemster	MID	Industrial	Netherlands	MID030	MID030.A0101	S153V435	Yes	Anterior	31/32/41/42	Anterior	25-45	Male	Yes	Yes	153	435	118	19	NA	82	NA	39.2	23	32	Yes	Absent	0	Yes	28.13	No	0	No	4.35	Yes	2	3	30.43	3	100	4	NR
ERS11702748	ERR9612765;ERR9612766	Middenbeemster	MID	Industrial	Netherlands	MID031	MID031.A0101	S363V766	Yes	Anterior/Posterior	31/32/33/34/36/41/42/43/44	Anterior/Posterior	45+	Male	No	Yes	363	766	195	18	NA	63	NA	38.8	29	32	Yes	Present	4	Yes	9.38	No	0	No	0	Yes	2	2	51.72	3	53.6	3	NR
ERS11702749	ERR9612767;ERR9612768	Middenbeemster	MID	Industrial	Netherlands	MID032	MID032.A0101	S174V408	Yes	Anterior	41/31/11	Anterior	25-45	Female	Yes	Yes	174	408	111	1	29.1	54.8	53.156	22.4	21	32	Yes	Absent	0	Yes	21.88	No	0	Yes	42.86	Yes	1	1	47.62	2	64	3	NR
ERS11702750	ERR9612769;ERR9612770	Middenbeemster	MID	Industrial	Netherlands	MID033	MID033.A0101	S355V748	No	Posterior	16	Posterior	NA	NA	NA	NA	NA	NA	NA	NA	28.3	23.3	NA	12.7	NA	NA	NA	NA	NA	NA	NA	NA	NA	NA	NA	NA	NA	NA	NA	NA	NA	NA	NR
ERS11702751	ERR9612771;ERR9612772	Middenbeemster	MID	Industrial	Netherlands	MID034	MID034.A0101	S242V338	Yes	Anterior/Posterior	32/33/34/35/21/22/24/42/43	Anterior	45+	Male	Yes	Yes	242	338	88	21	30.1	46.3	46.4543	36.6	20	32	Yes	Present	4	Yes	34.38	Yes	3.13	No	5	Yes	2	3	75	4	100	4	NR
ERS11702752	ERR9612773;ERR9612774	Middenbeemster	MID	Industrial	Netherlands	MID035	MID035.A0101	S275V526	Yes	Anterior/Posterior	13/14/16/41/42/32	Anterior	13-18	Indeterminate	No	Yes	275	526	142	22	22.4	36.7	27.4027	23	24	32	Yes	Absent	0	No	0	No	0	No	0	Yes	3	1	4.17	2	3.13	1	NR
ERS11702753	ERR9612775;ERR9612776	Middenbeemster	MID	Industrial	Netherlands	MID036	MID036.A0101	S325V670/676	Yes	Anterior	41/42/31/32/33	Anterior	18-25	Male	Yes	Yes	325	676	168	23	33.5	57.2	63.8733	28	31	32	Yes	Present	4	Yes	3.13	Yes	3.13	Yes	12.9	Yes	2	1	90.32	3	21.88	1	NR
ERS11702754	ERR9612777;ERR9612778	Middenbeemster	MID	Industrial	Netherlands	MID037	MID037.A0101	S380V821	Yes	Anterior	11/21/42/43	Anterior	25-45	Male	Yes	Yes	380	821	207	24	31.9	83.6	88.8947	49.2	21	32	Yes	Present	4	Yes	17.86	Yes	3.13	No	4.76	Yes	3	2	85.71	4	56.25	3	NR
ERS11702755	ERR9612779;ERR9612780	Middenbeemster	MID	Industrial	Netherlands	MID038	MID038.A0101	S47V45	Yes	Anterior/Posterior	31/32/33/41/42/43/26	Anterior	18-25	Female	Yes	Yes	47	45	500	25	23.8	23.4	18.564	11.4	32	32	Yes	Present	1	No	0	No	0	No	9.3	Yes	3	2	37.9	2	6.5	1	NR
ERS11702756	ERR9612781;ERR9612782	Middenbeemster	MID	Industrial	Netherlands	MID039	MID039.A0101	S441V932	Yes	Anterior/Posterior	31/32/33/34/41/42/43/44/11/12	Anterior	18-25	Female	Yes	Yes	441	932	243	26	23.9	39.4	31.3887	30.4	32	32	Yes	Absent	0	No	0	No	0	No	9.38	Yes	2	2	43.75	2	81.25	4	NR
ERS11702757	ERR9612783;ERR9612784	Middenbeemster	MID	Industrial	Netherlands	MID040	MID040.A0101	S345V757	Yes	Anterior	31/41/32/42	Anterior	25-45	Female	Yes	Yes	345	757	190	27	29.7	0.5	0.495	48.8	31	32	Yes	Absent	0	No	0	No	0	Yes	25.81	Yes	2	2	16.13	3	25	1	NR
ERS11702758	ERR9612785;ERR9612786	Middenbeemster	MID	Industrial	Netherlands	MID041	MID041.A0101	S430V965	Yes	Anterior/Posterior	31/32/33/34/35/38/41/42/43/44	Anterior/Posterior	18-25	Female	Yes	Yes	430	965	254	28	17.6	22.7	13.3173	20	22	32	Yes	Absent	0	Yes	21.88	Yes	6.25	Yes	68.18	Yes	2	2	90.91	3	88	4	NR
ERS11702759	ERR9612787;ERR9612788	Middenbeemster	MID	Industrial	Netherlands	MID042	MID042.A0101	S399V872	Yes	Posterior	26	Posterior	25-45	Male	Yes	Yes	399	872	223	29	21.7	39.7	28.7163	28.4	28	32	Yes	Present	1	Yes	9.38	No	0	Yes	42.86	Yes	3	3	32.14	3	86.2	4	NR
ERS11702760	ERR9612789;ERR9612790	Middenbeemster	MID	Industrial	Netherlands	MID043	MID043.A0101	S402V907	Yes	Anterior/Posterior	41/31/46	Anterior	25-45	Male	Yes	Yes	402	907	235	2	26.9	107.1	96.033	67.8	26	32	Yes	Present	1	Yes	13.33	No	0	Yes	3.85	Yes	3	2	76.92	3	57.7	3	NR
ERS11702761	ERR9612791;ERR9612792	Middenbeemster	MID	Industrial	Netherlands	MID044	MID044.A0101	S464V1012	Yes	Anterior/Posterior	31/32/33/41/43/26	Anterior	25-45	Male	Yes	Yes	464	1012	273	30	21.1	42	29.54	25.2	29	32	Yes	Absent	0	Yes	9.38	Yes	3.13	Yes	17.24	Yes	1	2	58.62	4	82.3	4	NR
ERS11702762	ERR9612793;ERR9612794	Middenbeemster	MID	Industrial	Netherlands	MID045	MID045.A0101	S518V1086	Yes	Anterior/Posterior	31/34/41/42/43	Anterior	45+	Female	No	Yes	518	1086	298	31	17.9	14.3	8.53233	14.6	13	32	Yes	Absent	0	Yes	31.25	Yes	9.38	No	0	Yes	3	2	84.62	4	73.2	3	NR
ERS11702763	ERR9612795;ERR9612796	Middenbeemster	MID	Industrial	Netherlands	MID046	MID046.A0101	S498V1071	Yes	Anterior/Posterior	31/32/26/41/42/43	Anterior	45+	Female	Yes	Yes	498	1071	297	33	23.2	23.9	18.4827	29.8	27	32	Yes	Absent	0	Yes	12.5	No	0	No	11.11	Yes	2	2	62.96	3	21.4	1	NR
ERS11702764	ERR9612797;ERR9612798	Middenbeemster	MID	Industrial	Netherlands	MID047	MID047.A0101	S311V956	Yes	Anterior	41/42/11	Anterior	18-25	Female	Yes	Yes	311	956	249	34	30.8	0.5	0.513333	18.1	28	32	Yes	Present	2	No	0	No	0	No	14.29	Yes	3	1	78.57	3	41.4	2	NR
ERS11702765	ERR9612799;ERR9612800	Middenbeemster	MID	Industrial	Netherlands	MID048	MID048.A0101	S511V1126	Yes	Anterior/Posterior	31/32/33/41/42/17	Anterior	45+	Male	Yes	Yes	511	1126	315	35	25.8	11.5	9.89	5.04	24	32	Yes	Present	5	Yes	21.88	No	0	No	16.67	Yes	2	2	91.67	3	78.6	4	NR
ERS11702766	ERR9612801;ERR9612802	Middenbeemster	MID	Industrial	Netherlands	MID049	MID049.A0101	S233V304	Yes	Anterior	31/32/41/42	Anterior	25-45	Male	Yes	Yes	233	304	78	36	27.3	68.1	61.971	7.14	21	30	Yes	Present	1	Yes	16.67	Yes	6.67	No	23.81	Yes	2	2	76.19	3	83.33	4	NR
ERS11702767	ERR9612803;ERR9612804	Middenbeemster	MID	Industrial	Netherlands	MID050	MID050.A0101	S249V394	Yes	Anterior	33/31/32/41/42	Anterior	18-25	Male	Yes	Yes	249	394	106	37	22.1	54.1	39.8537	2.92	25	32	Yes	Present	2	Yes	3.13	Yes	3.1	Yes	4	Yes	3	1	40	3	84.38	4	NR
ERS11702768	ERR9612805;ERR9612806	Middenbeemster	MID	Industrial	Netherlands	MID051	MID051.A0101	S183V311	Yes	Anterior/Posterior	12/13/34/33/23/35/45	Anterior/Posterior	18-25	Female	Yes	Yes	183	311	81	38	16.1	10.8	5.796	15.7	25	32	Yes	Absent	0	Yes	15.63	Yes	3.13	Yes	36	Yes	2	0	84	2	100	4	NR
ERS11702769	ERR9612807;ERR9612808	Middenbeemster	MID	Industrial	Netherlands	MID052	MID052.A0101	S356V864	No	NA	NA	NA	NA	NA	NA		356	864	NA	NA	NA	NA	NA	NA	NA	NA	NA	NA	NA	NA	NA	NA	NA	NA	NA	NA	NA	NA	NA	NA	NA	NA
ERS11702770	ERR9612809;ERR9612810	Middenbeemster	MID	Industrial	Netherlands	MID053	MID053.A0101	S432V981	Yes	Anterior	24/33	Anterior	18-25	Male	Yes	Yes	432	981	260	3	33.8	69.8	78.6413	24.8	27	32	Yes	Present	2	Yes	3.57	No	0	No	3.7	Yes	1	1	25.93	3	38.5	2	NR
ERS11702771	ERR9612811;ERR9612812	Middenbeemster	MID	Industrial	Netherlands	MID054	MID054.A0101	S313V926	Yes	Anterior/Posterior	41/31/46	Anterior/Posterior	25-45	Male	Yes	Yes	313	926	241	40	19.6	22.4	14.6347	8.92	28	32	Yes	Present	2	Yes	12.5	No	0	No	7.14	Yes	2	2	89.29	3	81.25	4	NR
ERS11702772	ERR9612813;ERR9612814	Middenbeemster	MID	Industrial	Netherlands	MID055	MID055.A0101	S512V1105	Yes	Anterior/Posterior	31/32/34/35/37/41/42/46	Anterior/Posterior	25-45	Female	Yes	Yes	512	1105	306	41	27.6	22.7	20.884	11.9	28	32	Yes	Absent	0	Yes	9.38	Yes	12.5	No	32.14	Yes	2	2	89.29	3	93.75	4	NR
ERS11702773	ERR9612815;ERR9612816	Middenbeemster	MID	Industrial	Netherlands	MID056	MID056.A0101	S520V1118	No	Anterior	33	Anterior	NA	NA	NA	NA	NA	NA	NA	NA	62.6	37.3	NA	32.6	NA	NA	NA	NA	NA	NA	NA	NA	NA	NA	NA	NA	NA	NA	NA	NA	NA	NA	NR
ERS11702774	ERR9612817;ERR9612818	Middenbeemster	MID	Industrial	Netherlands	MID057	MID057.A0101	S501V1097	Yes	Anterior/Posterior	31/32/33/41/42/43/44/22/12	Anterior	18-25	Female	No	Yes	501	1097	303	43	17.3	28.8	16.608	20.2	32	32	Yes	Absent	0	No	0	No	0	No	0	Yes	2	2	28.13	2	18.8	1	NR
ERS11702775	ERR9612819;ERR9612820	Middenbeemster	MID	Industrial	Netherlands	MID058	MID058.A0101	S467V1022	Yes	Anterior/Posterior	21/31/32/33/26	Anterior	18-25	Male	Yes	Yes	467	1022	277	44	21.6	20.7	14.904	0.994	28	32	Yes	Present	2	No	0	Yes	6.25	No	28.57	Yes	3	3	71.43	4	87.5	4	NR
ERS11702776	ERR9612821;ERR9612822	Middenbeemster	MID	Industrial	Netherlands	MID059	MID059.A0101	S263V445	Yes	Anterior	41	Anterior	25-45	Male	No	Yes	263	445	120	45	26.1	37.1	32.277	52	19	32	Yes	Present	2	Yes	17.86	Yes	6.25	No	5.2	Yes	3	3	100	4	100	4	NR
ERS11702777	ERR9612823;ERR9612824	Middenbeemster	MID	Industrial	Netherlands	MID060	MID060.A0101	S307V591	Yes	Anterior/Posterior	42/43/44	Anterior	13-18	Female	Yes	Yes	307	591	150	46	24.4	35.5	28.8733	7.92	24	32	Yes	Absent	0	Yes	7.14	No	0	Yes	29.17	Yes	2	1	62.5	4	37	2	NR
ERS11702778	ERR9612825;ERR9612826	Middenbeemster	MID	Industrial	Netherlands	MID061	MID061.A0101	S379V851	Yes	Anterior	41/31	Anterior	18-25	Male	No	Yes	379	851	216	47	26.2	101.3	88.4687	49.4	29	24	Yes	Present	1	Yes	3.13	No	0	No	0	Yes	2	2	45.16	3	25	1	NR
ERS11702779	ERR9612827;ERR9612828	Middenbeemster	MID	Industrial	Netherlands	MID062	MID062.A0101	S427V938	Yes	Anterior	41/32	Anterior	18-25	Male	Yes	Yes	427	938	245	48	23.1	32.9	25.333	7.62	29	32	Yes	Present	3	No	0	No	0	Yes	13.8	Yes	2	3	41.38	3	56.5	3	NR
ERS11702780	ERR9612829;ERR9612830	Middenbeemster	MID	Industrial	Netherlands	MID063	MID063.A0101	S281V542	No	Anterior/Posterior	41/42/43/31/32/33/26	Anterior	25-45	Indeterminate	Yes	Unobservable	281	542	143	49	20.3	29.8	20.1647	7.52	12	21	Yes	Present	2	Yes	42.86	No	0	No	16.67	Yes	2	3	83.33	NA	NA	NA	NR
ERS11702781	ERR9612831;ERR9612832	Middenbeemster	MID	Industrial	Netherlands	MID064	MID064.A0101	S524V1120	Yes	Anterior	41	Anterior	25-45	Male	No	Yes	524	1120	313	4	24.5	35	28.5833	21.6	25	29	Yes	Present	3	Yes	13.79	Yes	34.48	No	4	Yes	3	2	92	4	92.6	4	NR
ERS11702782	ERR9612833;ERR9612834	Middenbeemster	MID	Industrial	Netherlands	MID065	MID065.A0101	S121V211	No	Posterior	16	Posterior	NA	NA	NA	NA	NA	NA	NA	NA	23.8	16.6	NA	15.1	NA	NA	NA	NA	NA	NA	NA	NA	NA	NA	NA	NA	NA	NA	NA	NA	NA	NA	NR
ERS11702783	ERR9612835;ERR9612836	Middenbeemster	MID	Industrial	Netherlands	MID066	MID066.A0101	S405V882	Yes	Anterior	32/42	Anterior	25-45	Female	Yes	Yes	405	882	227	52	32.3	57.4	61.8007	35	20	29	Yes	Absent	0	Yes	14.81	Yes	10.34	Yes	75	Yes	3	3	45	4	89.5	4	NR
ERS11702784	ERR9612837;ERR9612838	Middenbeemster	MID	Industrial	Netherlands	MID067	MID067.A0101	S226V282	Yes	Anterior	41	Anterior	18-25	Male	Yes	Yes	226	282	70	53	23.4	66.5	51.87	43.8	25	29	Yes	Present	2	Yes	10.34	Yes	12.5	No	4	Yes	2	2	92	3	78.6	4	NR
ERS11702785	ERR9612839;ERR9612840	Middenbeemster	MID	Industrial	Netherlands	MID068	MID068.A0101	S285V452	No	Posterior	26	Posterior	NA	NA	NA	NA	NA	NA	NA	NA	25.5	NA	NA	52	NA	NA	NA	NA	NA	NA	NA	NA	NA	NA	NA	NA	NA	NA	NA	NA	NA	NA	sand
ERS11702786	ERR9612841;ERR9612842	Middenbeemster	MID	Industrial	Netherlands	MID068	MID068.B0101	S285V452	Yes	Anterior/Posterior	41/42/31/32/11/26/15	Anterior	45+	Male	Yes	Yes	285	452	124	54	25.8	103.1	88.666	3.56	9	28	Yes	Present	2	Yes	67.86	Yes	10.71	Unobservable	55.56	Yes	3	3	77.78	4	35.71	2	sand
ERS11702787	ERR9612843;ERR9612844	Middenbeemster	MID	Industrial	Netherlands	MID070	MID070.A0101	S151V666	Yes	Anterior/Posterior	41/42/43/31/32/33/11/12/17	Anterior	18-25	Female	Yes	Yes	151	666	165	55	25.4	72.8	61.6373	35	31	32	Yes	Absent	0	No	0	No	0	No	25.81	Yes	1	1	90.32	2	75	3	clayish sand
ERS11702788	ERR9612845;ERR9612846	Middenbeemster	MID	Industrial	Netherlands	MID071	MID071.A0101	S460V971	Yes	Anterior	41/42/31/32/11/12/21	Anterior	13-18	Male	Yes	Yes	460	971	256	56	30.4	100.7	102.043	50.2	29	32	Yes	Present	1	No	0	No	0	Yes	3.45	Yes	3	1	37.93	2	9.38	1	clay
ERS11702789	ERR9612847;ERR9612848	Middenbeemster	MID	Industrial	Netherlands	MID072	MID072.A0101	S290V472	Yes	Anterior	42/43	Anterior	18-25	Male	No	Yes	290	472	129	51	22.8	51.8	39.368	59.4	28	32	Yes	Present	2	Yes	3.13	No	0	No	0	Yes	3	2	78.57	2	43.75	2	clayish sand
ERS11702790	ERR9612849;ERR9612850	Middenbeemster	MID	Industrial	Netherlands	MID073	MID073.A0101	S347V741	Yes	Anterior	31	Anterior	45+	Male	Yes	Yes	347	741	184	57	19.4	44.4	28.712	15.8	28	32	Yes	Present	3	Yes	3.13	No	0	No	7.1	Yes	2	3	100	4	71	3	sand
ERS11702791	ERR9612851;ERR9612852	Middenbeemster	MID	Industrial	Netherlands	MID074	MID074.A0101	S372V808	Yes	Anterior/Posterior	41/26/27	Anterior/Posterior	18-25	Female	Yes	Yes	372	808	203	58	29.5	67.1	65.9817	31.2	25	31	Yes	Absent	0	Yes	12.9	Yes	6.45	Yes	96	Yes	3	2	56	4	100	4	clay
ERS11702792	ERR9612853;ERR9612854	Middenbeemster	MID	Industrial	Netherlands	MID075	MID075.A0101	S100V159	Yes	Anterior	43	Anterior	25-45	Male	Yes	Yes	100	159	44	59	30.1	44.3	44.4477	17.6	14	32	Yes	Present	3	Yes	42.86	No	0	No	21.43	Yes	3	3	100	4	100	4	sand
ERS11702793	ERR9612855;ERR9612856	Middenbeemster	MID	Industrial	Netherlands	MID076	MID076.A0101	S216V233	No	Anterior/Posterior	25/14/17/21	Anterior/Posterior	NA	NA	NA	NA	NA	NA	NA	NA	19	77.1	NA	35.8	NA	NA	NA	NA	NA	NA	NA	NA	NA	NA	NA	NA	NA	NA	NA	NA	NA	NA	clayish sand
ERS11702794	ERR9612857;ERR9612858	Middenbeemster	MID	Industrial	Netherlands	MID077	MID077.A0101	S482V1048	Yes	Anterior	41/42/31	Anterior	25-45	Male	No	Yes	482	1048	289	60	29.3	65.5	63.9717	48.8	29	30	Yes	Present	0	No	0	No	0	No	0	Yes	3	1	96.55	3	80	4	clay
ERS11702795	ERR9612859;ERR9612860	Middenbeemster	MID	Industrial	Netherlands	MID078	MID078.A0101	S474V998	No	Anterior	42/43	Anterior	NA	NA	NA	NA	NA	NA	NA	NA	40.5	59	NA	31.2	NA	NA	NA	NA	NA	NA	NA	NA	NA	NA	NA	NA	NA	NA	NA	NA	NA	NA	clay
ERS11702796	ERR9612861;ERR9612862	Middenbeemster	MID	Industrial	Netherlands	MID079	MID079.A0101	S155V196	Yes	Anterior	42	Anterior	45+	Male	Unobservable	Yes	155	196	51	62	35.6	54.3	64.436	42.8	11	32	Yes	Present	1	Yes	50	Yes	6.25	No	54	Unobservable	3	3	NA	3	100	4	sand
ERS11702797	ERR9612863;ERR9612864	Middenbeemster	MID	Industrial	Netherlands	MID080	MID080.A0101	S101V131	Yes	Anterior	42	Anterior	18-25	Female	No	Yes	101	131	34	63	17.9	108.6	64.798	37.2	28	32	Yes	Absent	0	Yes	9.38	No	0	No	19.5	Yes	3	3	75	4	71.88	3	sand
ERS11702798	ERR9612865;ERR9612866	Middenbeemster	MID	Industrial	Netherlands	MID081	MID081.A0101	S420V936	Yes	Anterior	31/32/41/42	Anterior	18-25	Female	Yes	Yes	420	936	244	64	24.6	44.8	36.736	20.6	31	31	Yes	Absent	0	No	0	No	0	Yes	54.84	Yes	1	3	32.26	3	NA	NA	clayish sand
ERS11702799	ERR9612867;ERR9612868	Middenbeemster	MID	Industrial	Netherlands	MID082	MID082.A0101	S473V1003	Yes	Anterior	31/32/41	Anterior	18-25	Male	No	Yes	473	1003	269	65	19.7	46.8	30.732	21.2	26	28	Yes	Present	1	Yes	6.25	Yes	7.1	No	0	Yes	3	2	57.69	3	89.3	4	clay
ERS11702800	ERR9612869;ERR9612870	Middenbeemster	MID	Industrial	Netherlands	MID083	MID083.A0101	S54V51	Yes	Anterior	31/41/42	Anterior	25-45	Male	Yes	Yes	54	51	501	66	18.8	59.4	37.224	27.4	32	32	Yes	Present	5	No	0	Yes	6.8	No	6.25	Yes	3	3	81.23	3	100	4	clayish sand
ERS11702801	ERR9612871;ERR9612872	Middenbeemster	MID	Industrial	Netherlands	MID084	MID084.A0101	S239V369	Yes	Anterior/Posterior	41/42/48/32	Anterior	18-25	Male	Yes	Yes	239	369	100	67	30.5	42.5	43.2083	22.2	29	31	Yes	Present	4	Yes	3.23	Yes	3.23	Yes	17.24	Yes	3	0	55.17	2	77.42	4	sand
ERS11702802	ERR9612873;ERR9612874	Middenbeemster	MID	Industrial	Netherlands	MID085	MID085.A0101	S60V37	Yes	Anterior	41/42	Anterior	18-25	Female	Yes	Yes	60	37	10	68	20.5	70.2	47.97	26	27	32	Yes	Absent	0	Yes	9.38	No	0	Yes	29.63	Yes	2	3	88.89	3	71	3	sand
ERS11702803	ERR9612875;ERR9612876	Middenbeemster	MID	Industrial	Netherlands	MID086	MID086.A0101	S350V884	Yes	Anterior/Posterior	31/32/41/42/43/46	Anterior	18-25	Female	Yes	Yes	350	884	228	69	24.3	28.8	23.328	27.8	26	32	Yes	Absent	0	No	0	No	0	No	3.8	Unobservable	2	1	100	2	12.5	1	clay
ERS11702804	ERR9612877;ERR9612878	Middenbeemster	MID	Industrial	Netherlands	MID087	MID087.A0101	S59V133	Yes	Anterior	31/32/33/41/42	Anterior	25-45	Male	Yes	Yes	59	133	35	6	28	54	50.4	50.8	30	32	Yes	Present	4	Yes	6.25	No	0	No	10	Yes	3	3	96.67	3	89.6	4	sand
ERS11702805	ERR9612879;ERR9612880	Middenbeemster	MID	Industrial	Netherlands	MID088	MID088.A0101	S29V24	Yes	Anterior	31/32/41/42	Anterior	45+	Male	Yes	Yes	29	24	5	70	20.8	47	32.5867	6.36	24	26	Yes	Present	2	Yes	7.69	Yes	15.38	Yes	83.33	Yes	3	3	70.83	4	100	4	sand
ERS11702806	ERR9612881;ERR9612882	Middenbeemster	MID	Industrial	Netherlands	MID089	MID089.A0101	S243V381	Yes	Anterior	42	Anterior	45+	Female	Yes	Yes	243	381	103	71	16.3	57.9	31.459	19.1	22	32	Yes	Present	1	Yes	25	No	0	Yes	22.73	Yes	3	2	86.36	4	65.63	3	sand
ERS11702807	ERR9612883;ERR9612884	Middenbeemster	MID	Industrial	Netherlands	MID090	MID090.A0101	S502V1062	Yes	Anterior	41/31/42	Anterior	18-25	Male	Yes	Yes	502	1062	293	72	17.8	118.7	70.4287	35.6	25	32	Yes	Absent	0	Yes	19.35	Yes	6.25	Yes	8	Yes	2	2	60	3	75	3	clay
ERS11702808	ERR9612885;ERR9612886	Middenbeemster	MID	Industrial	Netherlands	MID091	MID091.A0101	S504V1109	Yes	Anterior	42	Anterior	25-45	Female	Yes	Yes	504	1109	308	73	14.2	21.9	10.366	8.14	21	30	Yes	Absent	0	Yes	30	No	0	No	28.57	Yes	3	2	61.9	4	60	3	clay
ERS11702809	ERR9612887;ERR9612888	Middenbeemster	MID	Industrial	Netherlands	MID092	MID092.A0101	S51V59	No	Anterior	41/42	Anterior	45+	Male	No	Yes	51	59	502	74	26.9	39.7	35.5977	13.9	12	32	Yes	Present	2	Yes	46.8	No	0	No	0	Yes	1	3	NA	3	90.9	4	sand
ERS11702810	ERR9612889;ERR9612890	Middenbeemster	MID	Industrial	Netherlands	MID093	MID093.A0101	S194V440	Yes	Anterior	43	Anterior	45+	Male	Yes	Yes	194	440	119	75	17.2	81.6	46.784	29.4	25	32	Yes	Present	1	Yes	6.67	Yes	3.13	No	52	Yes	3	3	84	4	100	4	sand
ERS11702811	ERR9612891;ERR9612892	Middenbeemster	MID	Industrial	Netherlands	MID094	MID094.A0101	S270V1067	Yes	Anterior	41/31	Anterior	18-25	Male	Yes	Unobservable	270	1067	295	76	26.8	113.7	101.572	50.4	27	30	Yes	Present	1	No	0	No	0	No	7.41	Yes	2	2	66.67	2	NA	NA	clay
ERS11702812	ERR9612893;ERR9612894	Middenbeemster	MID	Industrial	Netherlands	MID097	MID097.A0101	S466V1010	Yes	Anterior	43/42/31/33	Anterior	25-45	Female	Yes	Yes	466	1010	272	7	10.7	48.4	17.2627	10.6	14	32	Yes	Absent	0	Yes	43.75	No	0	Yes	42.86	Yes	2	2	71.43	2	NA	NA	clay
ERS11702813	ERR9612895;ERR9612896	Middenbeemster	MID	Industrial	Netherlands	MID101	MID101.A0101	S251V624	Yes	Anterior/Posterior	31/33/42/45/43	Anterior	25-45	Indeterminate	Yes	Yes	251	624	155	8	22.2	45.7	33.818	22.4	27	32	Yes	Present	2	Yes	3.57	No	0	No	11.11	Yes	3	1	92.59	3	54.8	3	sand
ERS11702814	ERR9612897;ERR9612898	Middenbeemster	MID	Industrial	Netherlands	MID102	MID102.A0101	S497V1059	Yes	Anterior/Posterior	41/42/31/32/33/46/47	Anterior/Posterior	18-25	Male	Yes	Yes	497	1059	292	9	27.9	0.5	0.465	29.6	28	32	Yes	Present	5	Yes	12.5	No	0	No	14.29	Yes	2	2	92.86	3	93.3	4	clay

## Sheet: Supp_table_S5
ENA_run_accession	Site	Site_code	Time_period	Region	Individual_ID	Library_ID	Included in Microbiome analyses	Sample_or_Control	Tooth_location	Sampled_teeth_FDI	alt_tooth_location	Age	Sex	Caries_present	Periodontal_disease_present	PD_on_sampled_tooth	Caries_on_sampled_tooth	Deposit_density	Deposit_location	Deposit_spread
SRR6877304,SRR6877305	Kilteasheen	KIL	Medieval	Ireland	KT01calc	KT01calc	Yes	Sample	Unknown	Unknown	Unknown	NR	NR	NR	NR	NA	NA	NA	NA	NA
SRR6877392	Kilteasheen	KIL	Medieval	Ireland	KT02calc	KT02calc	Yes	Sample	Unknown	Unknown	Unknown	NR	NR	NR	NR	NA	NA	NA	NA	NA
SRR6877308	Kilteasheen	KIL	Medieval	Ireland	KT03calc	KT03calc	Yes	Sample	Unknown	Unknown	Unknown	NR	NR	NR	NR	NA	NA	NA	NA	NA
SRR6877303	Kilteasheen	KIL	Medieval	Ireland	KT04calc	KT04calc	Yes	Sample	Unknown	Unknown	Unknown	NR	NR	NR	NR	NA	NA	NA	NA	NA
SRR6877372	Kilteasheen	KIL	Medieval	Ireland	KT05calc	KT05calc	Yes	Sample	Unknown	Unknown	Unknown	NR	NR	NR	NR	NA	NA	NA	NA	NA
SRR6877376	Kilteasheen	KIL	Medieval	Ireland	KT06calc	KT06calc	Yes	Sample	Unknown	Unknown	Unknown	NR	NR	NR	NR	NA	NA	NA	NA	NA
SRR6877374	Kilteasheen	KIL	Medieval	Ireland	KT07calc	KT07calc	Yes	Sample	Unknown	Unknown	Unknown	NR	NR	NR	NR	NA	NA	NA	NA	NA
SRR6877378	Kilteasheen	KIL	Medieval	Ireland	KT08calc	KT08calc	Yes	Sample	Unknown	Unknown	Unknown	NR	NR	NR	NR	NA	NA	NA	NA	NA
SRR6877390	Kilteasheen	KIL	Medieval	Ireland	KT09calc	KT09calc	No	Sample	Unknown	Unknown	Unknown	NR	NR	NR	NR	NA	NA	NA	NA	NA
SRR6877386	Kilteasheen	KIL	Medieval	Ireland	KT10calc	KT10calc	Yes	Sample	Unknown	Unknown	Unknown	NR	NR	NR	NR	NA	NA	NA	NA	NA
SRR6877382	Kilteasheen	KIL	Medieval	Ireland	KT11calc	KT11calc	Yes	Sample	Unknown	Unknown	Unknown	NR	NR	NR	NR	NA	NA	NA	NA	NA
SRR6877354	Kilteasheen	KIL	Medieval	Ireland	KT12calc	KT12calc	Yes	Sample	Unknown	Unknown	Unknown	NR	NR	NR	NR	NA	NA	NA	NA	NA
SRR6877356	Kilteasheen	KIL	Medieval	Ireland	KT13calc	KT13calc	Yes	Sample	Unknown	Unknown	Unknown	NR	NR	NR	NR	NA	NA	NA	NA	NA
SRR6877352	Kilteasheen	KIL	Medieval	Ireland	KT14calc	KT14calc	Yes	Sample	Unknown	Unknown	Unknown	NR	NR	NR	NR	NA	NA	NA	NA	NA
SRR6877367	Kilteasheen	KIL	Medieval	Ireland	KT15calc	KT15calc	Yes	Sample	Unknown	Unknown	Unknown	NR	NR	NR	NR	NA	NA	NA	NA	NA
SRR6877365	Kilteasheen	KIL	Medieval	Ireland	KT16calc	KT16calc	Yes	Sample	Unknown	Unknown	Unknown	NR	NR	NR	NR	NA	NA	NA	NA	NA
SRR6877363	Kilteasheen	KIL	Medieval	Ireland	KT17calc	KT17calc	Yes	Sample	Unknown	Unknown	Unknown	NR	NR	NR	NR	NA	NA	NA	NA	NA
SRR6877361	Kilteasheen	KIL	Medieval	Ireland	KT18calc	KT18calc	Yes	Sample	Unknown	Unknown	Unknown	NR	NR	NR	NR	NA	NA	NA	NA	NA
SRR6877369	Kilteasheen	KIL	Medieval	Ireland	KT19calc	KT19calc	Yes	Sample	Unknown	Unknown	Unknown	NR	NR	NR	NR	NA	NA	NA	NA	NA
SRR6877338	Kilteasheen	KIL	Medieval	Ireland	KT20calc	KT20calc	Yes	Sample	Unknown	Unknown	Unknown	NR	NR	NR	NR	NA	NA	NA	NA	NA
SRR6877336	Kilteasheen	KIL	Medieval	Ireland	KT21calc	KT21calc	Yes	Sample	Unknown	Unknown	Unknown	NR	NR	NR	NR	NA	NA	NA	NA	NA
SRR6877334	Kilteasheen	KIL	Medieval	Ireland	KT22calc	KT22calc	Yes	Sample	Unknown	Unknown	Unknown	NR	NR	NR	NR	NA	NA	NA	NA	NA
SRR6877332	Kilteasheen	KIL	Medieval	Ireland	KT23calc	KT23calc	Yes	Sample	Unknown	Unknown	Unknown	NR	NR	NR	NR	NA	NA	NA	NA	NA
SRR6877330	Kilteasheen	KIL	Medieval	Ireland	KT24calc	KT24calc	Yes	Sample	Unknown	Unknown	Unknown	NR	NR	NR	NR	NA	NA	NA	NA	NA
SRR6877344	Kilteasheen	KIL	Medieval	Ireland	KT25calc	KT25calc	Yes	Sample	Unknown	Unknown	Unknown	NR	NR	NR	NR	NA	NA	NA	NA	NA
SRR6877348	Kilteasheen	KIL	Medieval	Ireland	KT26calc	KT26calc	Yes	Sample	Unknown	Unknown	Unknown	NR	NR	NR	NR	NA	NA	NA	NA	NA
SRR6877395	Kilteasheen	KIL	Medieval	Ireland	KT27calc	KT27calc	Yes	Sample	Unknown	Unknown	Unknown	NR	NR	NR	NR	NA	NA	NA	NA	NA
SRR6877397	Kilteasheen	KIL	Medieval	Ireland	KT28calc	KT28calc	Yes	Sample	Unknown	Unknown	Unknown	NR	NR	NR	NR	NA	NA	NA	NA	NA
SRR6877401	Kilteasheen	KIL	Medieval	Ireland	KT29calc	KT29calc	Yes	Sample	Unknown	Unknown	Unknown	NR	NR	NR	NR	NA	NA	NA	NA	NA
SRR6877294	Kilteasheen	KIL	Medieval	Ireland	KT30calc	KT30calc	Yes	Sample	Unknown	Unknown	Unknown	NR	NR	NR	NR	NA	NA	NA	NA	NA
SRR6877328	Kilteasheen	KIL	Medieval	Ireland	KT31calc	KT31calc	Yes	Sample	Unknown	Unknown	Unknown	NR	NR	NR	NR	NA	NA	NA	NA	NA
SRR6877296	Kilteasheen	KIL	Medieval	Ireland	KT32calc	KT32calc	Yes	Sample	Unknown	Unknown	Unknown	NR	NR	NR	NR	NA	NA	NA	NA	NA
SRR6877316	Kilteasheen	KIL	Medieval	Ireland	KT33calc	KT33calc	Yes	Sample	Unknown	Unknown	Unknown	NR	NR	NR	NR	NA	NA	NA	NA	NA
SRR6877318	Kilteasheen	KIL	Medieval	Ireland	KT34calc	KT34calc	Yes	Sample	Unknown	Unknown	Unknown	NR	NR	NR	NR	NA	NA	NA	NA	NA
SRR6877320	Kilteasheen	KIL	Medieval	Ireland	KT35calc	KT35calc	Yes	Sample	Unknown	Unknown	Unknown	NR	NR	NR	NR	NA	NA	NA	NA	NA
SRR6877322	Kilteasheen	KIL	Medieval	Ireland	KT36calc	KT36calc	Yes	Sample	Unknown	Unknown	Unknown	NR	NR	NR	NR	NA	NA	NA	NA	NA
ERR3003613	Radcliffe	RAD	Industrial	England	CS01	CS01	Yes	Sample	Posterior	16/27	Posterior	18-24	Female	Yes	Yes	NA	NA	3	1	3
ERR3003614	Radcliffe	RAD	Industrial	England	CS02	CS02	Yes	Sample	Posterior	38/34/35/44/45	Posterior	25-34	Male	Yes	Yes	NA	NA	2	1	2
ERR3003615	Radcliffe	RAD	Industrial	England	CS03	CS03	Yes	Sample	Anterior	31/41/43/11	Anterior	35-44	Female	Yes	Yes	NA	NA	2	1	2
ERR3003616	Radcliffe	RAD	Industrial	England	CS04	CS04	Yes	Sample	Anterior	31/41/42/43	Anterior	18-24	Male	Yes	Yes	NA	NA	1	3	2
ERR3003617	Radcliffe	RAD	Industrial	England	CS07	CS07	Yes	Sample	Anterior	31/41	Anterior	25-34	Male	Yes	Yes	NA	NA	1	3	2
ERR3003618	Radcliffe	RAD	Industrial	England	CS08	CS08	Yes	Sample	Anterior	31/41/42/43	Anterior	25-34	Male	Yes	Yes	NA	NA	2	2	1
ERR3003619	Radcliffe	RAD	Industrial	England	CS09	CS09	Yes	Sample	Anterior/Posterior	36/41	Anterior/Posterior	25-34	Male	Yes	Yes	NA	NA	1	3	2
ERR3003620	Radcliffe	RAD	Industrial	England	CS10	CS10	Yes	Sample	Anterior	31/33/43	Anterior	25-34	Male	Yes	Yes	NA	NA	1	3	2
ERR3003621	Radcliffe	RAD	Industrial	England	CS11	CS11	Yes	Sample	Anterior	33/42	Anterior	18-24	Male	Yes	No	NA	NA	1	1	2
ERR3003622	Radcliffe	RAD	Industrial	England	CS12	CS12	Yes	Sample	Posterior	16	Posterior	35-44	Male	Yes	Yes	No	No	1	1	3
ERR3003623	Radcliffe	RAD	Industrial	England	CS13	CS13	Yes	Sample	Anterior	42	Anterior	25-34	Male	Yes	Yes	Yes	No	1	3	2
ERR3003624	Radcliffe	RAD	Industrial	England	CS14	CS14	Yes	Sample	Anterior	32/33/34	Anterior	25-34	Male	Yes	Yes	NA	NA	1	3	3
ERR3003625	Radcliffe	RAD	Industrial	England	CS15	CS15	Yes	Sample	Anterior	31/34/41	Anterior	25-34	Female	Yes	Yes	NA	NA	1	2	2
ERR3003626	Radcliffe	RAD	Industrial	England	CS16	CS16	Yes	Sample	Anterior	31/32/41/42	Anterior	25-34	Male	Yes	Yes	NA	NA	1	3	2
ERR3003627	Radcliffe	RAD	Industrial	England	CS17	CS17	Yes	Sample	Posterior	17	Posterior	25-34	Female	Yes	Yes	Yes	No	1	1	2
ERR3003628	Radcliffe	RAD	Industrial	England	CS18	CS18	Yes	Sample	Anterior	32/33/41/43	Anterior	35-44	Male	No	Yes	NA	NA	1	1	2
ERR3003629	Radcliffe	RAD	Industrial	England	CS19	CS19	Yes	Sample	Anterior	31/32/41	Anterior	35-44	Male	Yes	Yes	NA	NA	1	2	2
ERR3003630	Radcliffe	RAD	Industrial	England	CS20	CS20	Yes	Sample	Anterior	42/43	Anterior	35-44	Male	Yes	Yes	NA	NA	1	2	1
ERR3003631	Radcliffe	RAD	Industrial	England	CS21	CS21	Yes	Sample	Anterior/Posterior	37/43	Anterior/Posterior	25-34	Male	No	No	NA	NA	1	2	3
ERR3003632	Radcliffe	RAD	Industrial	England	CS22	CS22	Yes	Sample	Posterior	27	Posterior	25-34	Male	Yes	Yes	No	Yes	2	3	1
ERR3003633	Radcliffe	RAD	Industrial	England	CS23	CS23	Yes	Sample	Anterior	34	Anterior	25-34	Female	Yes	Yes	No	No	1	2	2
ERR3003634	Radcliffe	RAD	Industrial	England	CS24	CS24	Yes	Sample	Posterior	26	Posterior	35-44	Female	Yes	Yes	Yes	Yes	1	3	1
ERR3003635	Radcliffe	RAD	Industrial	England	CS26	CS26	Yes	Sample	Posterior	34/35/36	Posterior	35-44	Male	Yes	Yes	NA	NA	3	2	1
ERR3003636	Radcliffe	RAD	Industrial	England	CS27	CS27	Yes	Sample	Anterior	33	Anterior	25-34	Male	Yes	Yes	Yes	No	1	3	2
ERR3003637	Radcliffe	RAD	Industrial	England	CS28	CS28	No	Sample	Anterior/Posterior	34/43/45	Anterior/Posterior	35-44	Female	Yes	Yes	NA	NA	2	3	1
ERR3003638	Radcliffe	RAD	Industrial	England	CS29	CS29	Yes	Sample	Anterior/Posterior	31/32/36	Anterior/Posterior	25-34	Male	Yes	Yes	NA	NA	1	3	2
ERR3003639	Radcliffe	RAD	Industrial	England	CS30	CS30	Yes	Sample	Anterior/Posterior	31/32/34/41	Anterior	18-24	Female	Yes	No	NA	NA	3	2	3
ERR3003640	Radcliffe	RAD	Industrial	England	CS31	CS31	Yes	Sample	Anterior/Posterior	35/42/47	Anterior/Posterior	35-44	Female	Yes	Yes	NA	NA	1	2	1
ERR3003641	Radcliffe	RAD	Industrial	England	CS32	CS32	Yes	Sample	Anterior	11/12/21/23	Anterior	35-44	Male	Yes	Yes	NA	NA	1	3	1
ERR3003642	Radcliffe	RAD	Industrial	England	CS33	CS33	Yes	Sample	Anterior/Posterior	32/34/35/44	Anterior/Posterior	35-44	Male	Yes	Yes	NA	NA	2	2	1
ERR3003643	Radcliffe	RAD	Industrial	England	CS34	CS34	Yes	Sample	Anterior	31/41	Anterior	25-34	Female	No	Yes	NA	NA	1	1	2
ERR3003644	Radcliffe	RAD	Industrial	England	CS35	CS35	Yes	Sample	Anterior/Posterior	37/43	Anterior/Posterior	25-34	Male	Yes	Yes	NA	NA	2	2	1
ERR3003645	Radcliffe	RAD	Industrial	England	CS36	CS36	Yes	Sample	Anterior/Posterior	31/32/33/41/42/43/14	Anterior	35-44	Female	Yes	Yes	NA	NA	3	2	1
ERR3003646	Radcliffe	RAD	Industrial	England	CS37	CS37	Yes	Sample	Anterior/Posterior	11/13/21/23/25	Anterior	35-44	Male	Yes	Yes	NA	NA	2	2	1
ERR3003647	Radcliffe	RAD	Industrial	England	CS38	CS38	No	Sample	Posterior	34/34/45	Posterior	18-24	Male	Yes	Yes	NA	NA	2	2	1
ERR3003648	Radcliffe	RAD	Industrial	England	CS39	CS39	Yes	Sample	Anterior	43	Anterior	35-44	Male	No	Yes	No	No	1	3	2
ERR3003649	Radcliffe	RAD	Industrial	England	CS40	CS40	Yes	Sample	Posterior	27	Posterior	35-44	Male	No	No	No	No	1	3	2
ERR3003650	Radcliffe	RAD	Industrial	England	CS42	CS42	Yes	Sample	Anterior	31/32/41/42	Anterior	18-24	Male	No	No	NA	NA	1	1	2
ERR3003651	Radcliffe	RAD	Industrial	England	CS43	CS43	Yes	Sample	Anterior	31/33/41/42/43	Anterior	25-34	Male	Yes	Yes	NA	NA	2	2	1
ERR3003652	Radcliffe	RAD	Industrial	England	CS44	CS44	Yes	Sample	Anterior	43	Anterior	35-44	Female	Yes	Yes	No	No	2	2	1
ERR3003653	Radcliffe	RAD	Industrial	England	CS45	CS45	Yes	Sample	Anterior	31/32/33/41	Anterior	25-34	Male	No	Yes	NA	NA	1	1	2
ERR3003654	Radcliffe	RAD	Industrial	England	CS46	CS46	Yes	Sample	Anterior	42	Anterior	35-44	Female	Yes	Yes	No	No	1	1	2
ERR3003655	Radcliffe	RAD	Industrial	England	CS47	CS47	Yes	Sample	Anterior/Posterior	31/32/33/41/42/43/44	Anterior	25-34	Male	Yes	Yes	NA	NA	1	2	1
ERR3003656	Radcliffe	RAD	Industrial	England	CS48	CS48	Yes	Sample	Anterior	31/33	Anterior	35-44	Male	Yes	Yes	NA	NA	1	3	2
ERR3003657	Dentin	DEN	Dentin	Dentin	CSD	CSD	Yes	NA	NA	NA	NA	NA	NA	NA	NA	NA	NA	NA	NA	NA
ERR3003658	Library_blank	LIB	Library_blank	Library_blank	CSL	CSL	Yes	Control	NA	NA	NA	NA	NA	NA	NA	NA	NA	NA	NA	NA
ERR3003659	Extraction_blank	EXB	Extraction_blank	Extraction_blank	CSN	CSN	Yes	Control	NA	NA	NA	NA	NA	NA	NA	NA	NA	NA	NA	NA
ERR3003660	Soil	SOL	Soil	Soil	CSS	CSS	Yes	Control	NA	NA	NA	NA	NA	NA	NA	NA	NA	NA	NA	NA
ERR3307045	Jaen	JAE	Modern	Spain	JAE006	JAE006.A0101	Yes	Sample	Anterior	32	Anterior	40-49	Male	Yes	Yes	NA	NA	NA	NA	NA
ERR3307046	Jaen	JAE	Modern	Spain	JAE007	JAE007.A0101	Yes	Sample	Anterior	43	Anterior	40-49	Male	Yes	Yes	NA	NA	NA	NA	NA
ERR3307047	Jaen	JAE	Modern	Spain	JAE008	JAE008.A0101	Yes	Sample	Posterior	16	Posterior	30-39	Male	Yes	Yes	NA	NA	NA	NA	NA
ERR3307048	Jaen	JAE	Modern	Spain	JAE009	JAE009.A0101	Yes	Sample	Anterior	31	Anterior	18-29	Male	Yes	Yes	NA	NA	NA	NA	NA
ERR3307049	Jaen	JAE	Modern	Spain	JAE010	JAE010.A0101	Yes	Sample	Posterior	26	Posterior	40-49	Male	Yes	Yes	NA	NA	NA	NA	NA
ERR3307050	Jaen	JAE	Modern	Spain	JAE012	JAE012.A0101	Yes	Sample	Anterior	41	Anterior	40-49	Unknown	Yes	Yes	NA	NA	NA	NA	NA
ERR3307051	Jaen	JAE	Modern	Spain	JAE013	JAE013.A0101	Yes	Sample	Anterior	42	Anterior	40-49	Male	Yes	Yes	NA	NA	NA	NA	NA
ERR3307052	Jaen	JAE	Modern	Spain	JAE014	JAE014.A0101	Yes	Sample	Anterior	32	Anterior	18-29	Male	Yes	Yes	NA	NA	NA	NA	NA
ERR3307053	Jaen	JAE	Modern	Spain	JAE015	JAE015.A0101	Yes	Sample	Anterior	41	Anterior	40-49	Female	Yes	Yes	NA	NA	NA	NA	NA
ERR3307054	Jaen	JAE	Modern	Spain	JAE016	JAE016.A0101	Yes	Sample	Anterior	31	Anterior	30-39	Female	Yes	Yes	NA	NA	NA	NA	NA
ERR3839737	Extraction_blank	EXB	Extraction_blank	Spain	EXB015	EXB015.A2301	Yes	Control	NA	NA	NA	NA	NA	NA	NA	NA	NA	NA	NA	NA
ERR3839753	Library_blank	LIB	Library_blank	Spain	LIB007	LIB007.A0119	Yes	Control	NA	NA	NA	NA	NA	NA	NA	NA	NA	NA	NA	NA
ERR3839742	Extraction_blank	EXB	Extraction_blank	Spain	EXB015	EXB015.A2901	Yes	Control	NA	NA	NA	NA	NA	NA	NA	NA	NA	NA	NA	NA
ERR3839757	Library_blank	LIB	Library_blank	Spain	LIB007	LIB007.A0124	Yes	Control	NA	NA	NA	NA	NA	NA	NA	NA	NA	NA	NA	NA
ERR3579819	Valencia	VLC	Modern	Spain	VLC001	VLC001.A0101	Yes	Sample	Anterior	43	Anterior	NA	Male	NA	NA	NA	NA	NA	NA	NA
ERR3579820	Valencia	VLC	Modern	Spain	VLC002	VLC002.A0101	Yes	Sample	NA	NA	NA	NA	Female	NA	NA	NA	NA	NA	NA	NA
ERR3579821	Valencia	VLC	Modern	Spain	VLC003	VLC003.A0101	Yes	Sample	NA	NA	NA	NA	Female	NA	NA	NA	NA	NA	NA	NA
ERR3579822	Valencia	VLC	Modern	Spain	VLC004	VLC004.A0101	Yes	Sample	Anterior	31,32,41,42	Anterior	NA	Female	NA	NA	NA	NA	NA	NA	NA
ERR3579823	Valencia	VLC	Modern	Spain	VLC005	VLC005.A0101	Yes	Sample	NA	NA	NA	NA	Female	NA	NA	NA	NA	NA	NA	NA
ERR3579824	Valencia	VLC	Modern	Spain	VLC008	VLC008.A0101	Yes	Sample	Anterior	11,12,21,22	Anterior	NA	Female	NA	NA	NA	NA	NA	NA	NA
ERR3579825	Valencia	VLC	Modern	Spain	VLC009	VLC009.A0101	Yes	Sample	Anterior	34,35	Anterior	NA	Male	NA	NA	NA	NA	NA	NA	NA
ERR3579826	Valencia	VLC	Modern	Spain	VLC010	VLC010.A0101	Yes	Sample	NA	NA	NA	NA	Male	NA	NA	NA	NA	NA	NA	NA

## Sheet: Supp_table_S6
Library_ID	Extraction_protocol	Extraction_batch	Library_protocol	extract_conc_ng/uL	Library_batch	Sequencing_batch	Sequencing_chemistry	Sequencing_instrument	Study_accession	Sequencing_type	DNA_molecules_per_library_x10^6	No_reads_total	No_reads_no_human	seq_len_avg	gc_avg	No_reads_10M	No_reads_75bp	seq_len_avg	gc_avg	seq_len_avg_10M	gc_avg_10M	seq_len_avg_75bp	gc_avg_75bp
ELR003.A0101	Jena_calculus	Ex18_AR_2017-11-09	Jena_calculus	NA	Li24_AR_2018-01-24	180308_NS500559_0053_AHC2H2BGX5	PE150	NextSeq500	thisstudy	Paired-end	58328000	8832445	8787351	69.7064	48	8787351	5003071	69.7064	48	69.7064	48	52.5862	50
ELR004.A0101	Jena_calculus	Ex18_AR_2017-11-09	Jena_calculus	NA	Li24_AR_2018-01-24	180308_NS500559_0053_AHC2H2BGX5	PE150	NextSeq500	thisstudy	Paired-end	112930000	5148193	5093249	64.013	54	5093249	3426685	64.013	54	64.013	54	50.347	55
ELR006.A0101	Jena_calculus	Ex24_AR_2018-06-19	Jena_calculus	NA	Li29_AR_2018-06-26	180704_NS500382_0065_AHKJHJBGX5	PE75	NextSeq500	thisstudy	Paired-end	15934800	14904716	14868553	69.967	54.25	10000000	8710736	69.967	54.25	69.9709	54	53.645	56
ELR008.A0101	Jena_calculus	Ex24_AR_2018-06-19	Jena_calculus	NA	Li29_AR_2018-06-26	180704_NS500382_0065_AHKJHJBGX5	PE75	NextSeq500	thisstudy	Paired-end	11716800	16374289	16336229	69.3991	54	10000000	9490915	69.3991	54	69.3956	54	52.9846	56
ELR010.A0101	Jena_calculus	Ex24_AR_2018-06-19	Jena_calculus	NA	Li29_AR_2018-06-26	180704_NS500382_0065_AHKJHJBGX5	PE75	NextSeq500	thisstudy	Paired-end	878400	12878328	12745020	70.2195	67	10000000	7464590	70.2195	67	70.1608	67	54.6018	68
IVE002.B0101	Jena_calculus	Ex24_AR_2018-06-19	Jena_calculus	NA	Li29_AR_2018-06-26	180704_NS500382_0065_AHKJHJBGX5	PE75	NextSeq500	thisstudy	Paired-end	10936800	14043974	13998607	70.5195	54	10000000	7965229	70.5195	54	70.5221	54	53.6787	55
IVE003.A0101	Jena_calculus	Ex23_AR_2018-03-02	Jena_calculus	NA	Li28_AR_2018-03-06	180322_NS500382_0063_AHMMWLBGX5	PE150	NextSeq500	thisstudy	Paired-end	20107200	8741755	8710552	65.312	57	8710552	5588540	65.312	57	65.312	57	49.9517	57
IVE005.A0101	Jena_calculus	Ex23_AR_2018-03-02	Jena_calculus	NA	Li28_AR_2018-03-06	180322_NS500382_0063_AHMMWLBGX5	PE150	NextSeq500	thisstudy	Paired-end	21026400	8622298	8590597	66.2829	55	8590597	5411900	66.2829	55	66.2829	55	51.0311	56
IVE005.B0101	Jena_calculus	Ex24_AR_2018-06-19	Jena_calculus	NA	Li29_AR_2018-06-26	180704_NS500382_0065_AHKJHJBGX5	PE75	NextSeq500	thisstudy	Paired-end	11671800	15408959	15354846	68.5782	51	10000000	9190380	68.5782	51	68.5833	51	52.5733	52
IVE007.B0101	Jena_calculus	Ex24_AR_2018-06-19	Jena_calculus	NA	Li29_AR_2018-06-26	180704_NS500382_0065_AHKJHJBGX5	PE75	NextSeq500	thisstudy	Paired-end	16669800	14714883	14667059	68.9557	57	10000000	8754651	68.9557	57	68.9451	57	52.802	58
EXB015.A3001	Jena_calculus	Ex20_AR_2018-01-19	Jena_calculus	NA	Li24_AR_2018-01-24	180706_NS500382_0066_AHKKGWBGX5	PE75	NextSeq500	thisstudy	Paired-end	4724.2	1069637	751701	69.8122	66.75	NA	NA	69.8122	66.75	NA	NA	NA	NA
EXB015.A3301	Jena_calculus	Ex23_AR_2018-03-02	Jena_calculus	NA	Li28_AR_2018-03-06	180706_NS500382_0066_AHKKGWBGX5	PE75	NextSeq500	thisstudy	Paired-end	10653.6	780085	583178	65.3467	66	NA	NA	65.3467	66	NA	NA	NA	NA
EXB015.A3401	Jena_calculus	Ex24_AR_2018-06-19	Jena_calculus	NA	Li29_AR_2018-06-26	180815_K00233_0087_AHWFJNBBXX	PE50	HiSeq4000	thisstudy	Paired-end	3321.6	54458	50990	47.8973	58	NA	NA	47.8973	58	NA	NA	NA	NA
LIB007.A0125	Jena_calculus	NA	Jena_calculus	NA	Li24_AR_2018-01-24	180706_NS500382_0066_AHKKGWBGX5	PE75	NextSeq500	thisstudy	Paired-end	3479.44	886708	527666	72.8556	70.5	NA	NA	72.8556	70.5	NA	NA	NA	NA
LIB007.A0130	Jena_calculus	NA	Jena_calculus	NA	Li28_AR_2018-03-06	180706_NS500382_0066_AHKKGWBGX5	PE75	NextSeq500	thisstudy	Paired-end	6170.4	714218	424124	72.9014	72.75	NA	NA	72.9014	72.75	NA	NA	NA	NA
LIB007.A0131	Jena_calculus	NA	Jena_calculus	NA	Li29_AR_2018-06-26	180815_K00233_0087_AHWFJNBBXX	PE50	HiSeq4000	thisstudy	Paired-end	6170.4	789475	781690	47.5063	51	NA	NA	47.5063	51	NA	NA	NA	NA
CMB001.A0101	Jena_calculus	Ex26_RS_2019-10-28	Jena_calculus	5.58	Li01_LS_2019-11-18	200608_NS500559_0073_AHWJMHBGX9;200611_NS500382_0077_AH2CCKBGXG	PE75	NextSeq500	thisstudy	Paired-end	24000000	6653281	6616191	66.451	55	6616191	4247949	66.451	55	66.451	55	51.6849	56
CMB002.A0101	Jena_calculus	Ex26_RS_2019-10-28	Jena_calculus	6.3	Li01_LS_2019-11-18	200608_NS500559_0073_AHWJMHBGX9;200611_NS500382_0077_AH2CCKBGXG	PE75	NextSeq500	thisstudy	Paired-end	23900000	8002573	7977934	66.8395	53	7977934	5101447	66.8395	53	66.8395	53	52.1474	54
CMB003.A0101	Jena_calculus	Ex26_RS_2019-10-28	Jena_calculus	4.28	Li01_LS_2019-11-18	200608_NS500559_0073_AHWJMHBGX9;200611_NS500382_0077_AH2CCKBGXG	PE75	NextSeq500	thisstudy	Paired-end	17100000	8208947	8162482	69.7843	55.875	8162482	4782414	69.7843	55.875	69.7843	55.875	53.6674	56
CMB004.A0101	Jena_calculus	Ex26_RS_2019-10-28	Jena_calculus	4.74	Li01_LS_2019-11-18	200608_NS500559_0073_AHWJMHBGX9;200611_NS500382_0077_AH2CCKBGXG	PE75	NextSeq500	thisstudy	Paired-end	25400000	7266216	7238009	70.5449	53	7238009	4122897	70.5449	53	70.5449	53	54.1749	54
CMB005.A0101	Jena_calculus	Ex26_RS_2019-10-28	Jena_calculus	8.44	Li01_LS_2019-11-18	200608_NS500559_0073_AHWJMHBGX9;200611_NS500382_0077_AH2CCKBGXG	PE75	NextSeq500	thisstudy	Paired-end	28800000	7596486	7565070	71.7113	56.25	7565070	4197151	71.7113	56.25	71.7113	56.25	54.7522	57
CMB006.A0101	Jena_calculus	Ex26_RS_2019-10-28	Jena_calculus	5.74	Li01_LS_2019-11-18	200608_NS500559_0073_AHWJMHBGX9;200611_NS500382_0077_AH2CCKBGXG	PE75	NextSeq500	thisstudy	Paired-end	21000000	8170023	8128425	69.282	53	8128425	4850476	69.282	53	69.282	53	53.6271	54
CMB007.A0101	Jena_calculus	Ex26_RS_2019-10-28	Jena_calculus	3.24	Li01_LS_2019-11-18	200608_NS500559_0073_AHWJMHBGX9;200611_NS500382_0077_AH2CCKBGXG	PE75	NextSeq500	thisstudy	Paired-end	28000000	6885310	6860205	71.2618	55	6860205	3857129	71.2618	55	71.2618	55	54.7195	56
CMB008.A0101	Jena_calculus	Ex26_RS_2019-10-28	Jena_calculus	4.96	Li01_LS_2019-11-18	200608_NS500559_0073_AHWJMHBGX9;200611_NS500382_0077_AH2CCKBGXG	PE75	NextSeq500	thisstudy	Paired-end	23300000	7843472	7797730	69.4416	54	7797730	4675574	69.4416	54	69.4416	54	53.7272	55
MID022.A0101	OU_calculus	Unknown	Jena_calculus	10.395	Li02_LS_2019-12-09	200608_NS500559_0073_AHWJMHBGX9;200611_NS500382_0077_AH2CCKBGXG	PE75	NextSeq500	thisstudy	Paired-end	40500000	11045311	10961097	66.6738	51.875	10000000	7073425	66.6738	51.875	66.6997	51	52.028	51
MID023.A0101	OU_calculus	Unknown	Jena_calculus	35.992	Li02_LS_2019-12-09	200608_NS500559_0073_AHWJMHBGX9;200611_NS500382_0077_AH2CCKBGXG	PE75	NextSeq500	thisstudy	Paired-end	6610000	8163478	8126023	70.0876	49	8126023	4788890	70.0876	49	70.0876	49	54.0292	48
MID024.A0101	OU_calculus	Unknown	Jena_calculus	19.488	Li02_LS_2019-12-09	200608_NS500559_0073_AHWJMHBGX9;200611_NS500382_0077_AH2CCKBGXG	PE75	NextSeq500	thisstudy	Paired-end	127000000	9775827	9712662	69.4961	49.5	9712662	5773516	69.4961	49.5	69.4961	49.5	53.7547	49
MID025.A0101	OU_calculus	Unknown	Jena_calculus	NA	Li02_LS_2019-12-09	200608_NS500559_0073_AHWJMHBGX9;200611_NS500382_0077_AH2CCKBGXG	PE75	NextSeq500	thisstudy	Paired-end	1190000	9474133	9432146	70.486	47	9432146	5419501	70.486	47	70.486	47	54.2514	46
MID026.A0101	OU_calculus	Unknown	Jena_calculus	63.21	Li02_LS_2019-12-09	200608_NS500559_0073_AHWJMHBGX9;200611_NS500382_0077_AH2CCKBGXG	PE75	NextSeq500	thisstudy	Paired-end	42300000	7428685	7377331	72.4422	52	7377331	3965821	72.4422	52	72.4422	52	55.3906	52
MID027.A0101	OU_calculus	Unknown	Jena_calculus	22.7207	Li02_LS_2019-12-09	200608_NS500559_0073_AHWJMHBGX9;200611_NS500382_0077_AH2CCKBGXG	PE75	NextSeq500	thisstudy	Paired-end	43600000	6794882	6707996	68.9868	49.25	6707996	4077794	68.9868	49.25	68.9868	49.25	53.2892	48
MID028.A0101	OU_calculus	Unknown	Jena_calculus	55.614	Li02_LS_2019-12-09	200608_NS500559_0073_AHWJMHBGX9;200611_NS500382_0077_AH2CCKBGXG	PE75	NextSeq500	thisstudy	Paired-end	20500000	6283076	6240879	71.0105	48	6240879	3529574	71.0105	48	71.0105	48	54.3946	47
MID029.A0101	OU_calculus	Unknown	Jena_calculus	NA	Li02_LS_2019-12-09	200608_NS500559_0073_AHWJMHBGX9;200611_NS500382_0077_AH2CCKBGXG	PE75	NextSeq500	thisstudy	Paired-end	30900000	7508452	7469770	73.2172	47	7469770	3926285	73.2172	47	73.2172	47	56.2587	46
MID030.A0101	OU_calculus	Ex02_ZE_2014-02-17	Jena_calculus	NA	Li02_LS_2019-12-09	200608_NS500559_0073_AHWJMHBGX9;200611_NS500382_0077_AH2CCKBGXG	PE75	NextSeq500	thisstudy	Paired-end	423000000	10171273	10092909	72.4077	46.625	10000000	5411975	72.4077	46.625	72.4441	46	55.2483	46
MID031.A0101	OU_calculus	Ex02_ZE_2014-02-17	Jena_calculus	NA	Li02_LS_2019-12-09	200608_NS500559_0073_AHWJMHBGX9;200611_NS500382_0077_AH2CCKBGXG	PE75	NextSeq500	thisstudy	Paired-end	32600000	6194863	6147813	72.1774	48	6147813	3399144	72.1774	48	72.1774	48	55.5413	47
MID032.A0101	OU_calculus	Ex01_ZE_2014-02-17	Jena_calculus	53.156	Li02_LS_2019-12-09	200608_NS500559_0073_AHWJMHBGX9;200611_NS500382_0077_AH2CCKBGXG	PE75	NextSeq500	thisstudy	Paired-end	735000	10679988	10563713	70.5749	46	10000000	6035023	70.5749	46	70.6199	46	54.2212	45
MID033.A0101	OU_calculus	Ex02_ZE_2014-02-17	Jena_calculus	NA	Li02_LS_2019-12-09	200608_NS500559_0073_AHWJMHBGX9;200611_NS500382_0077_AH2CCKBGXG	PE75	NextSeq500	thisstudy	Paired-end	20500000	7439032	7400077	70.3663	46	7400077	4199259	70.3663	46	70.3663	46	54.0051	45
MID034.A0101	OU_calculus	Ex02_ZE_2014-02-17	Jena_calculus	46.4543	Li02_LS_2019-12-09	200608_NS500559_0073_AHWJMHBGX9;200611_NS500382_0077_AH2CCKBGXG	PE75	NextSeq500	thisstudy	Paired-end	152000000	10753640	10691292	68.8193	41	10000000	6559538	68.8193	41	68.829	41	53.577	41
MID035.A0101	OU_calculus	Ex02_ZE_2014-02-17	Jena_calculus	27.4027	Li02_LS_2019-12-09	200608_NS500559_0073_AHWJMHBGX9;200611_NS500382_0077_AH2CCKBGXG	PE75	NextSeq500	thisstudy	Paired-end	2560000	6985610	6901937	67.3206	49	6901937	4342989	67.3206	49	67.3206	49	52.5208	48
MID036.A0101	OU_calculus	Ex02_ZE_2014-02-17	Jena_calculus	63.8733	Li03_LS_2019-12-12	200608_NS500559_0073_AHWJMHBGX9;200611_NS500382_0077_AH2CCKBGXG	PE75	NextSeq500	thisstudy	Paired-end	448000	9076160	9016778	67.249	48	9016778	5714212	67.249	48	67.249	48	52.3093	48
MID037.A0101	OU_calculus	Ex02_ZE_2014-02-17	Jena_calculus	88.8947	Li03_LS_2019-12-12	200608_NS500559_0073_AHWJMHBGX9;200611_NS500382_0077_AH2CCKBGXG	PE75	NextSeq500	thisstudy	Paired-end	77300	10813348	10713075	71.6753	48	10000000	6006557	71.6753	48	71.7084	48	55.1336	48
MID038.A0101	OU_calculus	Ex02_ZE_2014-02-17	Jena_calculus	18.564	Li03_LS_2019-12-12	200608_NS500559_0073_AHWJMHBGX9;200611_NS500382_0077_AH2CCKBGXG	PE75	NextSeq500	thisstudy	Paired-end	31300000	7629358	7530029	65.172	50	7530029	5060111	65.172	50	65.172	50	51.4612	49
MID039.A0101	OU_calculus	Ex02_ZE_2014-02-17	Jena_calculus	31.3887	Li03_LS_2019-12-12	200608_NS500559_0073_AHWJMHBGX9;200611_NS500382_0077_AH2CCKBGXG	PE75	NextSeq500	thisstudy	Paired-end	17700000	7056731	6925753	68.9869	49	6925753	4194350	68.9869	49	68.9869	49	53.936	48
MID040.A0101	OU_calculus	Ex02_ZE_2014-02-17	Jena_calculus	0.495	Li03_LS_2019-12-12	200608_NS500559_0073_AHWJMHBGX9;200611_NS500382_0077_AH2CCKBGXG	PE75	NextSeq500	thisstudy	Paired-end	13400000	9308551	9049931	66.9516	48	9049931	5772249	66.9516	48	66.9516	48	53.0052	47
MID041.A0101	OU_calculus	Ex02_ZE_2014-02-17	Jena_calculus	13.3173	Li03_LS_2019-12-12	200608_NS500559_0073_AHWJMHBGX9;200611_NS500382_0077_AH2CCKBGXG	PE75	NextSeq500	thisstudy	Paired-end	14100000	9460925	9271100	67.2533	46.125	9271100	5854801	67.2533	46.125	67.2533	46.125	52.8249	46
MID042.A0101	OU_calculus	Ex02_ZE_2014-02-17	Jena_calculus	28.7163	Li03_LS_2019-12-12	200608_NS500559_0073_AHWJMHBGX9;200611_NS500382_0077_AH2CCKBGXG	PE75	NextSeq500	thisstudy	Paired-end	18500000	8162986	8051659	66.8531	49	8051659	5265297	66.8531	49	66.8531	49	53.4373	48
MID043.A0101	OU_calculus	Ex01_ZE_2014-02-17	Jena_calculus	96.033	Li03_LS_2019-12-12	200608_NS500559_0073_AHWJMHBGX9;200611_NS500382_0077_AH2CCKBGXG	PE75	NextSeq500	thisstudy	Paired-end	2160000	7727727	7564871	68.7425	48	7564871	4607923	68.7425	48	68.7425	48	53.7143	47
MID044.A0101	OU_calculus	Ex02_ZE_2014-02-17	Jena_calculus	29.54	Li03_LS_2019-12-12	200608_NS500559_0073_AHWJMHBGX9;200611_NS500382_0077_AH2CCKBGXG	PE75	NextSeq500	thisstudy	Paired-end	36800000	8667072	8501642	69.1378	49	8501642	5158270	69.1378	49	69.1378	49	54.1755	48
MID045.A0101	OU_calculus	Ex02_ZE_2014-02-17	Jena_calculus	8.53233	Li03_LS_2019-12-12	200608_NS500559_0073_AHWJMHBGX9;200611_NS500382_0077_AH2CCKBGXG	PE75	NextSeq500	thisstudy	Paired-end	13200000	10370105	10088122	64.5534	47.5	10000000	6907831	64.5534	47.5	64.4207	46	51.7333	46
MID046.A0101	OU_calculus	Ex02_ZE_2014-02-17	Jena_calculus	18.4827	Li03_LS_2019-12-12	200608_NS500559_0073_AHWJMHBGX9;200611_NS500382_0077_AH2CCKBGXG	PE75	NextSeq500	thisstudy	Paired-end	2430000	7790653	7546682	66.4521	43.5	7546682	4875517	66.4521	43.5	66.4521	43.5	52.764	42
MID047.A0101	OU_calculus	Ex02_ZE_2014-02-17	Jena_calculus	0.513333	Li03_LS_2019-12-12	200608_NS500559_0073_AHWJMHBGX9;200611_NS500382_0077_AH2CCKBGXG	PE75	NextSeq500	thisstudy	Paired-end	19400000	7017541	6976439	68.773	51	6976439	4241434	68.773	51	68.773	51	53.4855	50
MID048.A0101	OU_calculus	Ex03_ZE_2014-02-17	Jena_calculus	9.89	Li03_LS_2019-12-12	200608_NS500559_0073_AHWJMHBGX9;200611_NS500382_0077_AH2CCKBGXG	PE75	NextSeq500	thisstudy	Paired-end	40600000	8011911	7977182	63.684	50	7977182	5563397	63.684	50	63.684	50	50.871	49
MID049.A0101	OU_calculus	Ex03_ZE_2014-02-17	Jena_calculus	61.971	Li04_LS_2020-03-02	200608_NS500559_0073_AHWJMHBGX9;200611_NS500382_0077_AH2CCKBGXG	PE75	NextSeq500	thisstudy	Paired-end	20300000	10174638	10118419	73.0473	46	10000000	5388735	73.0473	46	73.067	46	55.7923	45
MID050.A0101	OU_calculus	Ex03_ZE_2014-02-17	Jena_calculus	39.8537	Li04_LS_2020-03-02	200608_NS500559_0073_AHWJMHBGX9;200611_NS500382_0077_AH2CCKBGXG	PE75	NextSeq500	thisstudy	Paired-end	3340000	12683592	12611783	70.1928	46	10000000	7332920	70.1928	46	70.2104	46	54.1395	45
MID051.A0101	OU_calculus	Ex03_ZE_2014-02-17	Jena_calculus	5.796	Li04_LS_2020-03-02	200608_NS500559_0073_AHWJMHBGX9;200611_NS500382_0077_AH2CCKBGXG	PE75	NextSeq500	thisstudy	Paired-end	20000000	8563528	8507998	69.382	48	8507998	5005024	69.382	48	69.382	48	53.3146	47
MID052.A0101	OU_calculus	Ex01_LS_2019-11-20	Jena_calculus	NA	Li04_LS_2020-03-02_MID	200608_NS500559_0073_AHWJMHBGX9;200611_NS500382_0077_AH2CCKBGXG	PE75	NextSeq500	thisstudy	Paired-end	12300000	9907422	9836791	64.3244	47.75	9836791	NA	64.3244	47.75	64.3244	47.75	51.5308	47
MID053.A0101	OU_calculus	Ex03_ZE_2014-02-17	Jena_calculus	78.6413	Li04_LS_2020-03-02	200608_NS500559_0073_AHWJMHBGX9;200611_NS500382_0077_AH2CCKBGXG	PE75	NextSeq500	thisstudy	Paired-end	7190000	10712211	10673747	63.2767	44	10673747	7452066	63.2767	44	63.2767	44	50.6967	44
MID054.A0101	OU_calculus	Ex01_ZE_2014-02-17	Jena_calculus	14.6347	Li04_LS_2020-03-02	200608_NS500559_0073_AHWJMHBGX9;200611_NS500382_0077_AH2CCKBGXG	PE75	NextSeq500	thisstudy	Paired-end	13100000	13185584	13143439	72.8154	48	10000000	6935641	72.8154	48	72.8373	48	55.6094	47
MID055.A0101	OU_calculus	Ex03_ZE_2014-02-17	Jena_calculus	20.884	Li04_LS_2020-03-02	200608_NS500559_0073_AHWJMHBGX9;200611_NS500382_0077_AH2CCKBGXG	PE75	NextSeq500	thisstudy	Paired-end	15300000	11744963	11699354	66.7773	52	10000000	7530442	66.7773	52	66.78	52	52.1565	51
MID056.A0101	OU_calculus	Ex03_ZE_2014-02-17	Jena_calculus	NA	Li04_LS_2020-03-02	200608_NS500559_0073_AHWJMHBGX9;200611_NS500382_0077_AH2CCKBGXG	PE75	NextSeq500	thisstudy	Paired-end	13900000	11424297	11369104	68.8468	57	10000000	6898743	68.8468	57	68.856	57	53.4224	57
MID057.A0101	OU_calculus	Ex03_ZE_2014-02-17	Jena_calculus	16.608	Li04_LS_2020-03-02	200608_NS500559_0073_AHWJMHBGX9;200611_NS500382_0077_AH2CCKBGXG	PE75	NextSeq500	thisstudy	Paired-end	17000000	13360089	13255393	70.4321	52	10000000	7597994	70.4321	52	70.4739	52	54.0672	51
MID058.A0101	OU_calculus	Ex03_ZE_2014-02-17	Jena_calculus	14.904	Li04_LS_2020-03-02	200608_NS500559_0073_AHWJMHBGX9;200611_NS500382_0077_AH2CCKBGXG	PE75	NextSeq500	thisstudy	Paired-end	22100000	9457138	9321312	68.0471	46.25	9321312	5797385	68.0471	46.25	68.0471	46.25	53.009	46
MID059.A0101	OU_calculus	Ex03_ZE_2014-02-17	Jena_calculus	32.277	Li04_LS_2020-03-02	200608_NS500559_0073_AHWJMHBGX9;200611_NS500382_0077_AH2CCKBGXG	PE75	NextSeq500	thisstudy	Paired-end	17300000	12992743	12916098	68.3434	50	10000000	8001509	68.3434	50	68.3637	50	53.1721	49
MID060.A0101	OU_calculus	Ex03_ZE_2014-02-17	Jena_calculus	28.8733	Li04_LS_2020-03-02	200608_NS500559_0073_AHWJMHBGX9;200611_NS500382_0077_AH2CCKBGXG	PE75	NextSeq500	thisstudy	Paired-end	25200000	8233149	8171327	69.4354	47	8171327	4915624	69.4354	47	69.4354	47	53.8698	46
MID061.A0101	OU_calculus	Ex03_ZE_2014-02-17	Jena_calculus	88.4687	Li04_LS_2020-03-02	200608_NS500559_0073_AHWJMHBGX9;200611_NS500382_0077_AH2CCKBGXG	PE75	NextSeq500	thisstudy	Paired-end	12700000	11044784	11011131	73.6838	53	10000000	5707989	73.6838	53	73.693	53	55.7551	53
MID062.A0101	OU_calculus	Ex03_ZE_2014-02-17	Jena_calculus	25.333	Li04_LS_2020-03-02	200608_NS500559_0073_AHWJMHBGX9;200611_NS500382_0077_AH2CCKBGXG	PE75	NextSeq500	thisstudy	Paired-end	3630000	8100715	7920045	67.8086	50	7920045	4911478	67.8086	50	67.8086	50	53.1457	49
MID063.A0101	OU_calculus	Ex03_ZE_2014-02-17	Jena_calculus	20.1647	Li04_LS_2020-03-02	200608_NS500559_0073_AHWJMHBGX9;200611_NS500382_0077_AH2CCKBGXG	PE75	NextSeq500	thisstudy	Paired-end	22500000	9675334	9555518	68.0861	46.875	9555518	5863153	68.0861	46.875	68.0861	46.875	53.189	46
MID064.A0101	OU_calculus	Ex03_ZE_2014-02-17	Jena_calculus	28.5833	Li04_LS_2020-03-02	200608_NS500559_0073_AHWJMHBGX9;200611_NS500382_0077_AH2CCKBGXG	PE75	NextSeq500	thisstudy	Paired-end	20300000	9890961	9839591	67.0977	45	9839591	6413313	67.0977	45	67.0977	45	52.8985	46
MID065.A0101	OU_calculus	Ex01_ZE_2014-02-17	Jena_calculus	NA	Li05_LS_2020-02-17	200608_NS500559_0073_AHWJMHBGX9;200611_NS500382_0077_AH2CCKBGXG	PE75	NextSeq500	thisstudy	Paired-end	15400000	10213606	10104927	67.563	46	10000000	6548603	67.563	46	67.5767	46	53.5674	46
MID066.A0101	OU_calculus	Ex03_ZE_2014-02-17	Jena_calculus	61.8007	Li05_LS_2020-02-17	200608_NS500559_0073_AHWJMHBGX9;200611_NS500382_0077_AH2CCKBGXG	PE75	NextSeq500	thisstudy	Paired-end	16800000	9242225	9168993	67.3427	52	9168993	5822266	67.3427	52	67.3427	52	52.6847	52
MID067.A0101	OU_calculus	Ex04_ZE_2014-02-19	Jena_calculus	51.87	Li05_LS_2020-02-17	200608_NS500559_0073_AHWJMHBGX9;200611_NS500382_0077_AH2CCKBGXG	PE75	NextSeq500	thisstudy	Paired-end	14600000	9508045	9428582	65.8875	49	9428582	6223664	65.8875	49	65.8875	49	51.9145	49
MID068.A0101	OU_calculus	Ex04_ZE_2014-02-19	Jena_calculus	NA	Li05_LS_2020-02-17	200608_NS500559_0073_AHWJMHBGX9;200611_NS500382_0077_AH2CCKBGXG	PE75	NextSeq500	thisstudy	Paired-end	24100000	6909996	6858339	66.4947	51	6858339	4433692	66.4947	51	66.4947	51	52.0974	50
MID068.B0101	OU_calculus	Ex04_ZE_2014-02-19	Jena_calculus	88.666	Li05_LS_2020-02-17	200608_NS500559_0073_AHWJMHBGX9;200611_NS500382_0077_AH2CCKBGXG	PE75	NextSeq500	thisstudy	Paired-end	21200000	5489578	5458196	59.2494	43.5	5458196	4265062	59.2494	43.5	59.2494	43.5	49.6522	43
MID070.A0101	OU_calculus	Ex04_ZE_2014-02-19	Jena_calculus	61.6373	Li05_LS_2020-02-17	200608_NS500559_0073_AHWJMHBGX9;200611_NS500382_0077_AH2CCKBGXG	PE75	NextSeq500	thisstudy	Paired-end	18400000	10303075	10085478	66.2798	50	10000000	6536306	66.2798	50	66.2606	50	51.8188	50
MID071.A0101	OU_calculus	Ex04_ZE_2014-02-19	Jena_calculus	102.043	Li05_LS_2020-02-17	200608_NS500559_0073_AHWJMHBGX9;200611_NS500382_0077_AH2CCKBGXG	PE75	NextSeq500	thisstudy	Paired-end	17500000	10212373	10121730	66.0089	52	10000000	6650058	66.0089	52	65.9877	51	51.8816	52
MID072.A0101	OU_calculus	Ex04_ZE_2014-02-19	Jena_calculus	39.368	Li05_LS_2020-02-17	200608_NS500559_0073_AHWJMHBGX9;200611_NS500382_0077_AH2CCKBGXG	PE75	NextSeq500	thisstudy	Paired-end	9150000	10591700	10489847	69.5756	48	10000000	6180214	69.5756	48	69.5997	48	53.7601	48
MID073.A0101	OU_calculus	Ex04_ZE_2014-02-19	Jena_calculus	28.712	Li05_LS_2020-02-17	200608_NS500559_0073_AHWJMHBGX9;200611_NS500382_0077_AH2CCKBGXG	PE75	NextSeq500	thisstudy	Paired-end	14700000	12103633	11991256	68.9243	51	10000000	7169347	68.9243	51	68.9375	50	53.4444	51
MID074.A0101	OU_calculus	Ex03_ZE_2014-02-17	Jena_calculus	65.9817	Li05_LS_2020-02-17	200608_NS500559_0073_AHWJMHBGX9;200611_NS500382_0077_AH2CCKBGXG	PE75	NextSeq500	thisstudy	Paired-end	14700000	3937448	3908395	67.565	53.5	3908395	2448056	67.565	53.5	67.565	53.5	52.6626	53
MID075.A0101	OU_calculus	Ex04_ZE_2014-02-19	Jena_calculus	44.4477	Li05_LS_2020-02-17	200608_NS500559_0073_AHWJMHBGX9;200611_NS500382_0077_AH2CCKBGXG	PE75	NextSeq500	thisstudy	Paired-end	11100000	4725014	4690521	65.4126	47	4690521	3144658	65.4126	47	65.4126	47	51.7884	46
MID076.A0101	OU_calculus	Ex04_ZE_2014-02-19	Jena_calculus	NA	Li05_LS_2020-02-17	200608_NS500559_0073_AHWJMHBGX9;200611_NS500382_0077_AH2CCKBGXG	PE75	NextSeq500	thisstudy	Paired-end	19400000	8320083	8277321	65.7865	48	8277321	5435918	65.7865	48	65.7865	48	51.7652	48
MID077.A0101	OU_calculus	Ex04_ZE_2014-02-19	Jena_calculus	63.9717	Li05_LS_2020-02-17	200608_NS500559_0073_AHWJMHBGX9;200611_NS500382_0077_AH2CCKBGXG	PE75	NextSeq500	thisstudy	Paired-end	30000000	12407126	12339844	67.1257	53	10000000	7898619	67.1257	53	67.1271	53	52.3643	53
MID078.A0101	OU_calculus	Ex01_ZE_2014-02-17	Jena_calculus	NA	Li05_LS_2020-02-17	200608_NS500559_0073_AHWJMHBGX9;200611_NS500382_0077_AH2CCKBGXG	PE75	NextSeq500	thisstudy	Paired-end	12900000	7630277	7581165	70.9805	50.875	7581165	4282535	70.9805	50.875	70.9805	50.875	54.054	51
MID079.A0101	OU_calculus	Ex04_ZE_2014-02-19	Jena_calculus	64.436	Li06_LS_2020-02-24	200608_NS500559_0073_AHWJMHBGX9;200611_NS500382_0077_AH2CCKBGXG	PE75	NextSeq500	thisstudy	Paired-end	32700000	9953818	9906887	72.1757	46	9906887	5491965	72.1757	46	72.1757	46	54.8044	46
MID080.A0101	OU_calculus	Ex04_ZE_2014-02-19	Jena_calculus	64.798	Li06_LS_2020-02-24	200608_NS500559_0073_AHWJMHBGX9;200611_NS500382_0077_AH2CCKBGXG	PE75	NextSeq500	thisstudy	Paired-end	19600000	4231969	4219082	70.2172	50	4219082	2457515	70.2172	50	70.2172	50	53.7964	50
MID081.A0101	OU_calculus	Ex04_ZE_2014-02-19	Jena_calculus	36.736	Li06_LS_2020-02-24	200608_NS500559_0073_AHWJMHBGX9;200611_NS500382_0077_AH2CCKBGXG	PE75	NextSeq500	thisstudy	Paired-end	42600000	9993755	9967475	66.5063	51.875	9967475	6487147	66.5063	51.875	66.5063	51.875	52.1813	52
MID082.A0101	OU_calculus	Ex04_ZE_2014-02-19	Jena_calculus	30.732	Li06_LS_2020-02-24	200608_NS500559_0073_AHWJMHBGX9;200611_NS500382_0077_AH2CCKBGXG	PE75	NextSeq500	thisstudy	Paired-end	33600000	11226761	11178347	65.4531	48	10000000	7430111	65.4531	48	65.4579	48	51.5951	48
MID083.A0101	OU_calculus	Ex04_ZE_2014-02-19	Jena_calculus	37.224	Li06_LS_2020-02-24	200608_NS500559_0073_AHWJMHBGX9;200611_NS500382_0077_AH2CCKBGXG	PE75	NextSeq500	thisstudy	Paired-end	28600000	10200155	10166589	66.3557	50	10000000	6585725	66.3557	50	66.3576	50	51.7801	50
MID084.A0101	OU_calculus	Ex04_ZE_2014-02-19	Jena_calculus	43.2083	Li06_LS_2020-02-24	200608_NS500559_0073_AHWJMHBGX9;200611_NS500382_0077_AH2CCKBGXG	PE75	NextSeq500	thisstudy	Paired-end	15800000	13206539	13165272	68.5118	52	10000000	8041575	68.5118	52	68.5175	52	53.0889	51
MID085.A0101	OU_calculus	Ex04_ZE_2014-02-19	Jena_calculus	47.97	Li06_LS_2020-02-24	200608_NS500559_0073_AHWJMHBGX9;200611_NS500382_0077_AH2CCKBGXG	PE75	NextSeq500	thisstudy	Paired-end	13100000	13814109	13767562	66.4104	52	10000000	8954803	66.4104	52	66.4092	52	52.0017	52
MID086.A0101	OU_calculus	Ex04_ZE_2014-02-19	Jena_calculus	23.328	Li06_LS_2020-02-24	200608_NS500559_0073_AHWJMHBGX9;200611_NS500382_0077_AH2CCKBGXG	PE75	NextSeq500	thisstudy	Paired-end	15200000	4124868	4109259	69.8068	52.25	4109259	2437219	69.8068	52.25	69.8068	52.25	53.9386	53
MID087.A0101	OU_calculus	Ex04_ZE_2014-02-19	Jena_calculus	50.4	Li06_LS_2020-02-24	200608_NS500559_0073_AHWJMHBGX9;200611_NS500382_0077_AH2CCKBGXG	PE75	NextSeq500	thisstudy	Paired-end	41700000	8331755	8260679	69.7317	50.875	8260679	4905598	69.7317	50.875	69.7317	50.875	53.6831	51
MID088.A0101	OU_calculus	Ex05_ZE_2014-02-19	Jena_calculus	32.5867	Li06_LS_2020-02-24	200608_NS500559_0073_AHWJMHBGX9;200611_NS500382_0077_AH2CCKBGXG	PE75	NextSeq500	thisstudy	Paired-end	27000000	12074328	12015604	70.8646	48	10000000	6742511	70.8646	48	70.8929	48	54.3865	48
MID089.A0101	OU_calculus	Ex01_ZE_2014-02-17	Jena_calculus	31.459	Li06_LS_2020-02-24	200608_NS500559_0073_AHWJMHBGX9;200611_NS500382_0077_AH2CCKBGXG	PE75	NextSeq500	thisstudy	Paired-end	25400000	9362707	9312964	65.8415	49.5	9312964	6179120	65.8415	49.5	65.8415	49.5	51.9787	49
MID090.A0101	OU_calculus	Ex05_ZE_2014-02-19	Jena_calculus	70.4287	Li06_LS_2020-02-24	200608_NS500559_0073_AHWJMHBGX9;200611_NS500382_0077_AH2CCKBGXG	PE75	NextSeq500	thisstudy	Paired-end	17300000	4044572	4033864	70.393	52	4033864	2383211	70.393	52	70.393	52	54.2888	52
MID091.A0101	OU_calculus	Ex05_ZE_2014-02-19	Jena_calculus	10.366	Li06_LS_2020-02-24	200608_NS500559_0073_AHWJMHBGX9;200611_NS500382_0077_AH2CCKBGXG	PE75	NextSeq500	thisstudy	Paired-end	29500000	13713813	13657965	64.2846	46.875	10000000	9442323	64.2846	46.875	64.2821	46	51.4179	46
MID092.A0101	OU_calculus	Ex05_ZE_2014-02-19	Jena_calculus	35.5977	Li06_LS_2020-02-24	200608_NS500559_0073_AHWJMHBGX9;200611_NS500382_0077_AH2CCKBGXG	PE75	NextSeq500	thisstudy	Paired-end	19400000	10831712	10774804	67.5416	46	10000000	6809180	67.5416	46	67.5621	46	52.6162	46
MID093.A0101	OU_calculus	Ex05_ZE_2014-02-19	Jena_calculus	46.784	Li07_LS_2020-02-10	200608_NS500559_0073_AHWJMHBGX9;200611_NS500382_0077_AH2CCKBGXG	PE75	NextSeq500	thisstudy	Paired-end	1720000	13906597	13825951	70.7088	51	10000000	8210231	70.7088	51	70.7203	51	55.0873	51
MID094.A0101	OU_calculus	Ex05_ZE_2014-02-19	Jena_calculus	101.572	Li07_LS_2020-02-10	200608_NS500559_0073_AHWJMHBGX9;200611_NS500382_0077_AH2CCKBGXG	PE75	NextSeq500	thisstudy	Paired-end	2110000	12193620	12056767	69.7973	51	10000000	7219776	69.7973	51	69.8153	51	54.0371	51
MID097.A0101	OU_calculus	Ex05_ZE_2014-02-19	Jena_calculus	17.2627	Li07_LS_2020-02-10	200608_NS500559_0073_AHWJMHBGX9;200611_NS500382_0077_AH2CCKBGXG	PE75	NextSeq500	thisstudy	Paired-end	2020000	10787943	10539876	64.4048	48	10000000	7255045	64.4048	48	64.4912	48	51.3821	48
MID101.A0101	OU_calculus	Ex05_ZE_2014-02-19	Jena_calculus	33.818	Li07_LS_2020-02-10	200608_NS500559_0073_AHWJMHBGX9;200611_NS500382_0077_AH2CCKBGXG	PE75	NextSeq500	thisstudy	Paired-end	4650000	9859855	9776995	65.8054	48	9776995	6595707	65.8054	48	65.8054	48	52.5784	48
MID102.A0101	OU_calculus	Ex01_ZE_2014-02-17	Jena_calculus	0.465	Li07_LS_2020-02-10	200608_NS500559_0073_AHWJMHBGX9;200611_NS500382_0077_AH2CCKBGXG	PE75	NextSeq500	thisstudy	Paired-end	5370000	10084193	10010623	64.6845	47.375	10000000	6889131	64.6845	47.375	64.6702	47	51.7548	47
EXB034.A2701	Jena_calculus	Ex26_RS_2019-10-28	Jena_calculus	NA	Li01_LS_2019-11-18	200608_NS500559_0073_AHWJMHBGX9;200611_NS500382_0077_AH2CCKBGXG	PE75	NextSeq500	thisstudy	Paired-end	52200	1153255	895832	72.1065	65	NA	NA	72.1065	65	NA	NA	NA	NA
EXB059.A2101	OU_calculus	Ex05_ZE_2014-02-19	Jena_calculus	NA	Li02_LS_2019-12-09	200608_NS500559_0073_AHWJMHBGX9;200611_NS500382_0077_AH2CCKBGXG	PE75	NextSeq500	thisstudy	Paired-end	34660.8	1526338	1159109	63.0723	52.5	NA	NA	63.0723	52.5	NA	NA	NA	NA
EXB059.A2201	OU_calculus	Ex01_ZE_2014-02-17	Jena_calculus	NA	Li02_LS_2019-12-09	200608_NS500559_0073_AHWJMHBGX9;200611_NS500382_0077_AH2CCKBGXG	PE75	NextSeq500	thisstudy	Paired-end	20200000000	1342496	1291922	65.1641	55	NA	NA	65.1641	55	NA	NA	NA	NA
EXB059.A2301	OU_calculus	Ex02_ZE_2014-02-17	Jena_calculus	NA	Li03_LS_2019-12-12	200608_NS500559_0073_AHWJMHBGX9;200611_NS500382_0077_AH2CCKBGXG	PE75	NextSeq500	thisstudy	Paired-end	49440	2125827	1959954	63.7013	55	NA	NA	63.7013	55	NA	NA	NA	NA
EXB059.A2401	OU_calculus	Ex03_ZE_2014-02-17	Jena_calculus	NA	Li03_LS_2019-12-12	200608_NS500559_0073_AHWJMHBGX9;200611_NS500382_0077_AH2CCKBGXG	PE75	NextSeq500	thisstudy	Paired-end	33062.4	1835559	1738016	63.6565	56	NA	NA	63.6565	56	NA	NA	NA	NA
EXB059.A2501	OU_calculus	Ex04_ZE_2014-02-19	Jena_calculus	NA	Li03_LS_2019-12-12	200608_NS500559_0073_AHWJMHBGX9;200611_NS500382_0077_AH2CCKBGXG	PE75	NextSeq500	thisstudy	Paired-end	11900000000	2271897	1842485	65.7894	51	NA	NA	65.7894	51	NA	NA	NA	NA
LIB058.A0102	Jena_calculus	NA	Jena_calculus	NA	Li02_LS_2019-12-09	200608_NS500559_0073_AHWJMHBGX9;200611_NS500382_0077_AH2CCKBGXG	PE75	NextSeq500	thisstudy	Paired-end	15432	577531	324718	74.0607	72.25	NA	NA	74.0607	72.25	NA	NA	NA	NA
LIB058.A0103	Jena_calculus	NA	Jena_calculus	NA	Li03_LS_2019-12-12	200608_NS500559_0073_AHWJMHBGX9;200611_NS500382_0077_AH2CCKBGXG	PE75	NextSeq500	thisstudy	Paired-end	40732.8	1014141	807648	69.9665	61	NA	NA	69.9665	61	NA	NA	NA	NA
LIB058.A0104	Jena_calculus	NA	Jena_calculus	NA	Li04_LS_2020-03-02	200608_NS500559_0073_AHWJMHBGX9;200611_NS500382_0077_AH2CCKBGXG	PE75	NextSeq500	thisstudy	Paired-end	2630	1763509	1079405	74.4153	70	NA	NA	74.4153	70	NA	NA	NA	NA
LIB058.A0105	Jena_calculus	NA	Jena_calculus	NA	Li05_LS_2020-02-17	200608_NS500559_0073_AHWJMHBGX9;200611_NS500382_0077_AH2CCKBGXG	PE75	NextSeq500	thisstudy	Paired-end	1990	360554	200353	74.3269	73	NA	NA	74.3269	73	NA	NA	NA	NA
LIB058.A0106	Jena_calculus	NA	Jena_calculus	NA	Li06_LS_2020-02-24	200608_NS500559_0073_AHWJMHBGX9;200611_NS500382_0077_AH2CCKBGXG	PE75	NextSeq500	thisstudy	Paired-end	6920	2316979	2146011	64.507	51	NA	NA	64.507	51	NA	NA	NA	NA
LIB058.A0107	Jena_calculus	NA	Jena_calculus	NA	Li07_LS_2020-02-10	200608_NS500559_0073_AHWJMHBGX9;200611_NS500382_0077_AH2CCKBGXG	PE75	NextSeq500	thisstudy	Paired-end	319	1010313	590634	74.2129	71.25	NA	NA	74.2129	71.25	NA	NA	NA	NA

## Sheet: Supp_table_S7
Library_ID	Sample_or_Control	Extraction_protocol	Extraction_batch	extract_conc_ng/uL	Library_protocol	Library_batch	Sequencing_batch	Sequencing_chemistry	Sequencing_instrument	Study_accession	Sequencing_type	DNA_molecules_per_library_x10^6	No_reads_total	No_reads_no_human	seq_len_avg	gc_avg	No_reads_10M	No_reads_75bp	seq_len_avg	gc_avg	seq_len_avg_10M	gc_avg_10M	seq_len_avg_75bp	gc_avg_75bp
KT01calc	Sample	Tuebingen_calculus	NA	NA	Jena_calculus	NA	160427_NS500382_0040_AH22LNBGXY	SR75	NextSeq500	PRJNA445215	Single-end	49000	10567814	10551307	67.2771	50.5	10000000	5975257	67.2771	50.5	67.4268	50	60.8613	51
KT02calc	Sample	Tuebingen_calculus	NA	NA	Jena_calculus	NA	160427_NS500382_0040_AH22LNBGXY	SR75	NextSeq500	PRJNA445215	Single-end	2940	3913205	3912010	62.4154	59	3912010	2601263	62.4154	59	62.4154	59	55.5749	59
KT03calc	Sample	Tuebingen_calculus	NA	NA	Jena_calculus	NA	160427_NS500382_0040_AH22LNBGXY	SR75	NextSeq500	PRJNA445215	Single-end	8030	3926256	3924502	66.2219	58	3924502	2287371	66.2219	58	66.2219	58	59.2301	59
KT04calc	Sample	Tuebingen_calculus	NA	NA	Jena_calculus	NA	160427_NS500382_0040_AH22LNBGXY	SR75	NextSeq500	PRJNA445215	Single-end	8960	4487117	4481687	63.4926	54	4481687	2896441	63.4926	54	63.4926	54	56.6628	55
KT05calc	Sample	Tuebingen_calculus	NA	NA	Jena_calculus	NA	160427_NS500382_0040_AH22LNBGXY	SR75	NextSeq500	PRJNA445215	Single-end	2160	4445664	4444031	57.281	59	4444031	3433850	57.281	59	57.281	59	51.7778	60
KT06calc	Sample	Tuebingen_calculus	NA	NA	Jena_calculus	NA	160427_NS500382_0040_AH22LNBGXY	SR75	NextSeq500	PRJNA445215	Single-end	9210	5815798	5797460	65.4066	53	5797460	3412672	65.4066	53	65.4066	53	58.0563	54
KT07calc	Sample	Tuebingen_calculus	NA	NA	Jena_calculus	NA	160427_NS500382_0040_AH22LNBGXY	SR75	NextSeq500	PRJNA445215	Single-end	13600	5216262	5211003	64.4414	55	5211003	3281054	64.4414	55	64.4414	55	57.6561	56
KT08calc	Sample	Tuebingen_calculus	NA	NA	Jena_calculus	NA	160427_NS500382_0040_AH22LNBGXY	SR75	NextSeq500	PRJNA445215	Single-end	18900	4552537	4547312	66.4625	52	4547312	2609631	66.4625	52	66.4625	52	59.3924	53
KT09calc	Sample	Tuebingen_calculus	NA	NA	Jena_calculus	NA	160427_NS500382_0040_AH22LNBGXY	SR75	NextSeq500	PRJNA445215	Single-end	8480	4635498	4629787	64.5911	53	4629787	2846855	64.5911	53	64.5911	53	57.467	54
KT10calc	Sample	Tuebingen_calculus	NA	NA	Jena_calculus	NA	160427_NS500382_0040_AH22LNBGXY	SR75	NextSeq500	PRJNA445215	Single-end	3400	4732435	4730813	61.7033	55	4730813	3228088	61.7033	55	61.7033	55	55.0521	56
KT11calc	Sample	Tuebingen_calculus	NA	NA	Jena_calculus	NA	160427_NS500382_0040_AH22LNBGXY	SR75	NextSeq500	PRJNA445215	Single-end	10800	4388887	4386050	58.5853	57	4386050	3324485	58.5853	57	58.5853	57	53.0309	58
KT12calc	Sample	Tuebingen_calculus	NA	NA	Jena_calculus	NA	160427_NS500382_0040_AH22LNBGXY	SR75	NextSeq500	PRJNA445215	Single-end	5520	3714622	3713331	60.6906	57	3713331	2628267	60.6906	57	60.6906	57	54.3734	57
KT13calc	Sample	Tuebingen_calculus	NA	NA	Jena_calculus	NA	160427_NS500382_0040_AH22LNBGXY	SR75	NextSeq500	PRJNA445215	Single-end	5680	4089193	4086632	63.8959	57	4086632	2550577	63.8959	57	63.8959	57	56.6171	58
KT14calc	Sample	Tuebingen_calculus	NA	NA	Jena_calculus	NA	160427_NS500382_0040_AH22LNBGXY	SR75	NextSeq500	PRJNA445215	Single-end	18900	4727946	4726895	60.4597	58	4726895	3396069	60.4597	58	60.4597	58	54.3731	58
KT15calc	Sample	Tuebingen_calculus	NA	NA	Jena_calculus	NA	160427_NS500382_0040_AH22LNBGXY	SR75	NextSeq500	PRJNA445215	Single-end	25900	7491073	7471635	62.2664	53	7471635	5069830	62.2664	53	62.2664	53	55.7807	54
KT16calc	Sample	Tuebingen_calculus	NA	NA	Jena_calculus	NA	160427_NS500382_0040_AH22LNBGXY	SR75	NextSeq500	PRJNA445215	Single-end	22800	3885444	3883490	58.8602	55	3883490	2927672	58.8602	55	58.8602	55	53.2694	55
KT17calc	Sample	Tuebingen_calculus	NA	NA	Jena_calculus	NA	160427_NS500382_0040_AH22LNBGXY	SR75	NextSeq500	PRJNA445215	Single-end	31700	3587259	3585156	63.302	56	3585156	2329817	63.302	56	63.302	56	56.4678	56
KT18calc	Sample	Tuebingen_calculus	NA	NA	Jena_calculus	NA	160427_NS500382_0040_AH22LNBGXY	SR75	NextSeq500	PRJNA445215	Single-end	12400	5654876	5642004	64.0758	53	5642004	3561499	64.0758	53	64.0758	53	57.1331	54
KT19calc	Sample	Tuebingen_calculus	NA	NA	Jena_calculus	NA	160427_NS500382_0040_AH22LNBGXY	SR75	NextSeq500	PRJNA445215	Single-end	20600	6960383	6942425	64.9958	53	6942425	4194481	64.9958	53	64.9958	53	57.8146	54
KT20calc	Sample	Tuebingen_calculus	NA	NA	Jena_calculus	NA	160427_NS500382_0040_AH22LNBGXY	SR75	NextSeq500	PRJNA445215	Single-end	25700	7279082	7268414	63.7831	55	7268414	4605830	63.7831	55	63.7831	55	56.7385	56
KT21calc	Sample	Tuebingen_calculus	NA	NA	Jena_calculus	NA	160427_NS500382_0040_AH22LNBGXY	SR75	NextSeq500	PRJNA445215	Single-end	17500	3858196	3854410	61.9229	56	3854410	2635112	61.9229	56	61.9229	56	55.4202	56
KT22calc	Sample	Tuebingen_calculus	NA	NA	Jena_calculus	NA	160427_NS500382_0040_AH22LNBGXY	SR75	NextSeq500	PRJNA445215	Single-end	10900	4496857	4491856	61.3716	55	4491856	3129132	61.3716	55	61.3716	55	55.0101	56
KT23calc	Sample	Tuebingen_calculus	NA	NA	Jena_calculus	NA	160427_NS500382_0040_AH22LNBGXY	SR75	NextSeq500	PRJNA445215	Single-end	8720	6616248	6612473	62.4505	57	6612473	4353971	62.4505	57	62.4505	57	55.4294	57
KT24calc	Sample	Tuebingen_calculus	NA	NA	Jena_calculus	NA	160427_NS500382_0040_AH22LNBGXY	SR75	NextSeq500	PRJNA445215	Single-end	64500	6370263	6365033	63.4269	53	6365033	4104704	63.4269	53	63.4269	53	56.5145	53
KT25calc	Sample	Tuebingen_calculus	NA	NA	Jena_calculus	NA	160427_NS500382_0040_AH22LNBGXY	SR75	NextSeq500	PRJNA445215	Single-end	142000	5412828	5409245	69.1474	51	5409245	2823190	69.1474	51	69.1474	51	62.878	51
KT26calc	Sample	Tuebingen_calculus	NA	NA	Jena_calculus	NA	160427_NS500382_0040_AH22LNBGXY	SR75	NextSeq500	PRJNA445215	Single-end	63500	5725188	5722351	65.4195	52	5722351	3457508	65.4195	52	65.4195	52	58.4961	52
KT27calc	Sample	Tuebingen_calculus	NA	NA	Jena_calculus	NA	160427_NS500382_0040_AH22LNBGXY	SR75	NextSeq500	PRJNA445215	Single-end	84200	4127174	4121948	67.3911	54	4121948	2306431	67.3911	54	67.3911	54	60.6282	54
KT28calc	Sample	Tuebingen_calculus	NA	NA	Jena_calculus	NA	160427_NS500382_0040_AH22LNBGXY	SR75	NextSeq500	PRJNA445215	Single-end	75400	5162369	5157167	65.3806	53	5157167	3120220	65.3806	53	65.3806	53	58.4634	53
KT29calc	Sample	Tuebingen_calculus	NA	NA	Jena_calculus	NA	160427_NS500382_0040_AH22LNBGXY	SR75	NextSeq500	PRJNA445215	Single-end	77900	6020543	6016654	67.6427	55	6016654	3240610	67.6427	55	67.6427	55	60.4933	55
KT30calc	Sample	Tuebingen_calculus	NA	NA	Jena_calculus	NA	160427_NS500382_0040_AH22LNBGXY	SR75	NextSeq500	PRJNA445215	Single-end	63900	4862966	4859268	65.1223	55	4859268	2973416	65.1223	55	65.1223	55	58.2316	56
KT31calc	Sample	Tuebingen_calculus	NA	NA	Jena_calculus	NA	160427_NS500382_0040_AH22LNBGXY	SR75	NextSeq500	PRJNA445215	Single-end	67900	9294520	9278124	67.4733	53	9278124	5036098	67.4733	53	67.4733	53	60.314	53
KT32calc	Sample	Tuebingen_calculus	NA	NA	Jena_calculus	NA	160427_NS500382_0040_AH22LNBGXY	SR75	NextSeq500	PRJNA445215	Single-end	44900	5343520	5339798	65.332	54	5339798	3209052	65.332	54	65.332	54	58.2587	55
KT33calc	Sample	Tuebingen_calculus	NA	NA	Jena_calculus	NA	160427_NS500382_0040_AH22LNBGXY	SR75	NextSeq500	PRJNA445215	Single-end	74000	6611771	6607847	66.2252	55	6607847	3855892	66.2252	55	66.2252	55	59.2556	55
KT34calc	Sample	Tuebingen_calculus	NA	NA	Jena_calculus	NA	160427_NS500382_0040_AH22LNBGXY	SR75	NextSeq500	PRJNA445215	Single-end	31200	5851531	5848418	64.8007	57	5848418	3591231	64.8007	57	64.8007	57	57.7681	58
KT35calc	Sample	Tuebingen_calculus	NA	NA	Jena_calculus	NA	160427_NS500382_0040_AH22LNBGXY	SR75	NextSeq500	PRJNA445215	Single-end	71900	4264604	4262128	66.1779	55	4262128	2456361	66.1779	55	66.1779	55	58.9644	56
KT36calc	Sample	Tuebingen_calculus	NA	NA	Jena_calculus	NA	160427_NS500382_0040_AH22LNBGXY	SR75	NextSeq500	PRJNA445215	Single-end	44200	5393180	5369817	65.2261	54	5369817	3207002	65.2261	54	65.2261	54	58.0138	54
CS01	Sample	Oxford_calculus	radcliffe_batch_1	19.4	Oxford_calculus	NA	hiseq2c_JLKK	PE125	HiSeq2500	PRJEB30331	Paired-end	NA	9529281	9268520	79.7547	48	9268520	5578429	79.7547	48	79.7547	48	51.4017	49
CS02	Sample	Oxford_calculus	radcliffe_batch_1	96.2	Oxford_calculus	NA	hiseq2c_JLKK	PE125	HiSeq2500	PRJEB30331	Paired-end	NA	13024929	12699450	85.2762	43	10000000	7032183	85.2762	43	83.873	43	52.5088	44
CS03	Sample	Oxford_calculus	radcliffe_batch_1	20.8	Oxford_calculus	NA	hiseq2c_JLKK	PE125	HiSeq2500	PRJEB30331	Paired-end	NA	12060217	11667718	86.6602	41	10000000	6299178	86.6602	41	84.8612	40	51.7833	42
CS04	Sample	Oxford_calculus	radcliffe_batch_1	77.3	Oxford_calculus	NA	hiseq2d_MSEQ	PE125	HiSeq2500	PRJEB30331	Paired-end	NA	13417510	9982091	105.803	48	9982091	4615518	105.803	48	92.2896	50	54.7576	51
CS07	Sample	Oxford_calculus	radcliffe_batch_1	120	Oxford_calculus	NA	hiseq2c_JLKK	PE125	HiSeq2500	PRJEB30331	Paired-end	NA	9608738	9375837	81.8179	50	9375837	5437212	81.8179	50	81.8179	50	52.2755	52
CS08	Sample	Oxford_calculus	radcliffe_batch_1	14.4	Oxford_calculus	NA	hiseq2c_JLKK	PE125	HiSeq2500	PRJEB30331	Paired-end	NA	8937506	8676714	77.6393	50	8676714	5360576	77.6393	50	77.6393	50	50.8994	52
CS09	Sample	Oxford_calculus	radcliffe_batch_1	35.2	Oxford_calculus	NA	hiseq2c_JLKK	PE125	HiSeq2500	PRJEB30331	Paired-end	NA	14526662	13898022	83.924	46	10000000	7968678	83.924	46	81.3963	46	52.1945	47
CS10	Sample	Oxford_calculus	radcliffe_batch_1	73	Oxford_calculus	NA	hiseq2c_JLKK	PE125	HiSeq2500	PRJEB30331	Paired-end	NA	17355985	16884003	91.6189	47	10000000	8255370	91.6189	47	90.2773	47	53.4411	48
CS11	Sample	Oxford_calculus	radcliffe_batch_1	39.8	Oxford_calculus	NA	hiseq2d_MSEQ	PE125	HiSeq2500	PRJEB30331	Paired-end	NA	20028871	18065421	93.0548	48	10000000	9404673	93.0548	48	87.4037	49	55.0048	49
CS12	Sample	Oxford_calculus	radcliffe_batch_3	103	Oxford_calculus	NA	hiseq2b_A3PC	PE125	HiSeq2500	PRJEB30331	Paired-end	NA	7448490	6491099	91.1704	43	6491099	3793580	91.1704	43	91.1704	43	48.3283	44
CS13	Sample	Oxford_calculus	radcliffe_batch_1	67.6	Oxford_calculus	NA	hiseq2d_MSEQ	PE125	HiSeq2500	PRJEB30331	Paired-end	NA	15461954	13823332	87.0252	47	10000000	8176292	87.0252	47	80.1456	47	54.8938	48
CS14	Sample	Oxford_calculus	radcliffe_batch_3	103	Oxford_calculus	NA	hiseq2b_A3PC	PE125	HiSeq2500	PRJEB30331	Paired-end	NA	1664383	1583366	72.0985	46	1583366	1119337	72.0985	46	72.0985	46	47.5466	48
CS15	Sample	Oxford_calculus	radcliffe_batch_1	14.1	Oxford_calculus	NA	hiseq2d_MSEQ	PE125	HiSeq2500	PRJEB30331	Paired-end	NA	13906172	12467154	89.7972	48	10000000	6915273	89.7972	48	83.4445	49	55.8568	50
CS16	Sample	Oxford_calculus	radcliffe_batch_1	24	Oxford_calculus	NA	hiseq2d_MSEQ	PE125	HiSeq2500	PRJEB30331	Paired-end	NA	11533423	10318933	101.585	48	10000000	4522463	101.585	48	96.5039	49	56.8659	50
CS17	Sample	Oxford_calculus	radcliffe_batch_1	6.73	Oxford_calculus	NA	hiseq2d_MSEQ	PE125	HiSeq2500	PRJEB30331	Paired-end	NA	14948555	12973777	103.874	48	10000000	5590043	103.874	48	97.6407	48	58.0641	50
CS18	Sample	Oxford_calculus	radcliffe_batch_3	53.7	Oxford_calculus	NA	hiseq2b_A3PC	PE125	HiSeq2500	PRJEB30331	Paired-end	NA	5682870	5467020	82.2087	41	5467020	3294860	82.2087	41	82.2087	41	49.0228	42
CS19	Sample	Oxford_calculus	radcliffe_batch_1	70.5	Oxford_calculus	NA	hiseq2d_MSEQ	PE125	HiSeq2500	PRJEB30331	Paired-end	NA	7442909	6656087	98.3757	46	6656087	3111210	98.3757	46	98.3757	46	57.3938	48
CS20	Sample	Oxford_calculus	radcliffe_batch_1	42.9	Oxford_calculus	NA	hiseq2d_MSEQ	PE125	HiSeq2500	PRJEB30331	Paired-end	NA	20200241	17870393	92.9206	42	10000000	9486556	92.9206	42	86.147	42	55.7668	43
CS21	Sample	Oxford_calculus	radcliffe_batch_1	8.61	Oxford_calculus	NA	hiseq2d_MSEQ	PE125	HiSeq2500	PRJEB30331	Paired-end	NA	18270291	15796513	97.3051	48	10000000	7956645	97.3051	48	89.8651	49	56.2627	51
CS22	Sample	Oxford_calculus	radcliffe_batch_2	17.3	Oxford_calculus	NA	hiseq2a_TM3U	PE125	HiSeq2500	PRJEB30331	Paired-end	NA	16889621	16716651	94.2016	45	10000000	7541797	94.2016	45	93.6849	45	56.9029	47
CS23	Sample	Oxford_calculus	radcliffe_batch_2	18.1	Oxford_calculus	NA	hiseq2b_A3PC	PE125	HiSeq2500	PRJEB30331	Paired-end	NA	22562246	21821929	63.8199	46	10000000	16640174	63.8199	46	61.2109	46	41.8732	47
CS24	Sample	Oxford_calculus	radcliffe_batch_2	105	Oxford_calculus	NA	hiseq2b_A3PC	PE125	HiSeq2500	PRJEB30331	Paired-end	NA	7023131	6678987	65.9655	45	6678987	5118989	65.9655	45	65.9655	45	44.6004	45
CS26	Sample	Oxford_calculus	radcliffe_batch_2	32.7	Oxford_calculus	NA	hiseq2d_MSEQ	PE125	HiSeq2500	PRJEB30331	Paired-end	NA	5508537	4735440	91.1106	48	4735440	2645616	91.1106	48	91.1106	48	55.2248	50
CS27	Sample	Oxford_calculus	radcliffe_batch_2	75	Oxford_calculus	NA	hiseq2d_MSEQ	PE125	HiSeq2500	PRJEB30331	Paired-end	NA	587406	504562	83.947	48	504562	329451	83.947	48	83.947	48	55.9499	49
CS28	Sample	Oxford_calculus	radcliffe_batch_2	23.9	Oxford_calculus	NA	hiseq2d_MSEQ	PE125	HiSeq2500	PRJEB30331	Paired-end	NA	14017323	12436242	83.3428	42	10000000	7926516	83.3428	42	75.4962	42	54.5723	42
CS29	Sample	Oxford_calculus	radcliffe_batch_2	58.8	Oxford_calculus	NA	hiseq2b_A3PC	PE125	HiSeq2500	PRJEB30331	Paired-end	NA	21423643	20570118	113.336	41	10000000	7462451	113.336	41	112.235	41	50.6499	43
CS30	Sample	Oxford_calculus	radcliffe_batch_2	21	Oxford_calculus	NA	hiseq2d_MSEQ	PE125	HiSeq2500	PRJEB30331	Paired-end	NA	6114912	5310403	79.4913	51	5310403	3690162	79.4913	51	79.4913	51	53.3726	54
CS31	Sample	Oxford_calculus	radcliffe_batch_2	45.5	Oxford_calculus	NA	hiseq2b_A3PC	PE125	HiSeq2500	PRJEB30331	Paired-end	NA	22270231	21411500	89.4363	41	10000000	11823287	89.4363	41	87.401	40	48.7251	42
CS32	Sample	Oxford_calculus	radcliffe_batch_2	17.8	Oxford_calculus	NA	hiseq2b_A3PC	PE125	HiSeq2500	PRJEB30331	Paired-end	NA	29635850	28191823	89.596	42	10000000	15656104	89.596	42	86.9843	42	48.9901	44
CS33	Sample	Oxford_calculus	radcliffe_batch_2	22.8	Oxford_calculus	NA	hiseq2a_TM3U	PE125	HiSeq2500	PRJEB30331	Paired-end	NA	11119374	11034508	72.8733	49	10000000	7237040	72.8733	49	72.318	49	51.7535	50
CS34	Sample	Oxford_calculus	radcliffe_batch_2	62.5	Oxford_calculus	NA	hiseq2a_TM3U	PE125	HiSeq2500	PRJEB30331	Paired-end	NA	8914674	8806330	73.939	50	8806330	5703202	73.939	50	73.939	50	54.7378	51
CS35	Sample	Oxford_calculus	radcliffe_batch_2	20.5	Oxford_calculus	NA	hiseq2a_TM3U	PE125	HiSeq2500	PRJEB30331	Paired-end	NA	27917645	27626722	88.5831	46	10000000	14248031	88.5831	46	88.0062	46	53.3754	48
CS36	Sample	Oxford_calculus	radcliffe_batch_2	54.3	Oxford_calculus	NA	hiseq2a_TM3U	PE125	HiSeq2500	PRJEB30331	Paired-end	NA	7210350	7114853	68.4668	47	7114853	5074834	68.4668	47	68.4668	47	52.0595	47
CS37	Sample	Oxford_calculus	radcliffe_batch_3	43.6	Oxford_calculus	NA	hiseq2b_A3PC	PE125	HiSeq2500	PRJEB30331	Paired-end	NA	23619905	22322368	93.1728	39	10000000	11736178	93.1728	39	90.4356	39	50.1573	40
CS38	Sample	Oxford_calculus	radcliffe_batch_2	41.4	Oxford_calculus	NA	hiseq2a_TM3U	PE125	HiSeq2500	PRJEB30331	Paired-end	NA	14406710	14218191	87.0273	46	10000000	7426256	87.0273	46	86.2434	46	54.1271	48
CS39	Sample	Oxford_calculus	radcliffe_batch_3	192	Oxford_calculus	NA	hiseq2b_A3PC	PE125	HiSeq2500	PRJEB30331	Paired-end	NA	9648776	9276113	85.3401	41	9276113	5193537	85.3401	41	85.3401	41	52.2788	42
CS40	Sample	Oxford_calculus	radcliffe_batch_2	48.3	Oxford_calculus	NA	hiseq2a_TM3U	PE125	HiSeq2500	PRJEB30331	Paired-end	NA	4817273	4768356	65.6258	49	4768356	3587408	65.6258	49	65.6258	49	52.6807	49
CS42	Sample	Oxford_calculus	radcliffe_batch_3	136	Oxford_calculus	NA	hiseq2b_A3PC	PE125	HiSeq2500	PRJEB30331	Paired-end	NA	5649067	5411508	75.3695	43	5411508	3643534	75.3695	43	75.3695	43	48.1287	45
CS43	Sample	Oxford_calculus	radcliffe_batch_2	36.8	Oxford_calculus	NA	hiseq2a_TM3U	PE125	HiSeq2500	PRJEB30331	Paired-end	NA	8686024	8625418	78.4469	41	8625418	5172341	78.4469	41	78.4469	41	53.3374	42
CS44	Sample	Oxford_calculus	radcliffe_batch_2	31.5	Oxford_calculus	NA	hiseq2a_TM3U	PE125	HiSeq2500	PRJEB30331	Paired-end	NA	9801170	9373352	91.2521	48	9373352	4754609	91.2521	48	91.2521	48	50.8942	50
CS45	Sample	Oxford_calculus	radcliffe_batch_2	75.7	Oxford_calculus	NA	hiseq2a_TM3U	PE125	HiSeq2500	PRJEB30331	Paired-end	NA	4440302	4310740	77.3454	49	4310740	2692275	77.3454	49	77.3454	49	54.0948	50
CS46	Sample	Oxford_calculus	radcliffe_batch_3	24.6	Oxford_calculus	NA	hiseq2b_A3PC	PE125	HiSeq2500	PRJEB30331	Paired-end	NA	10002791	9558464	92.526	45	9558464	4993704	92.526	45	90.2875	45	50.3974	47
CS47	Sample	Oxford_calculus	radcliffe_batch_2	8.86	Oxford_calculus	NA	hiseq2a_TM3U	PE125	HiSeq2500	PRJEB30331	Paired-end	NA	30323327	30007572	88.9215	47	10000000	14971510	88.9215	47	88.3346	47	57.121	49
CS48	Sample	Oxford_calculus	radcliffe_batch_2	117	Oxford_calculus	NA	hiseq2a_TM3U	PE125	HiSeq2500	PRJEB30331	Paired-end	NA	541272	531961	87.0454	46	531961	273824	87.0454	46	87.0454	46	57.9012	48
CSD	NA	Oxford_calculus	NA	4.01	Oxford_calculus	NA	hiseq2c_JLKK	PE125	HiSeq2500	PRJEB30331	Paired-end	NA	586899	566610	91.1342	44	NA	NA	91.1342	44	NA	NA	NA	NA
CSL	Control	Oxford_calculus	NA	NA	Oxford_calculus	NA	hiseq2c_JLKK	PE125	HiSeq2500	PRJEB30331	Paired-end	NA	6934389	6624740	92.4652	44	NA	NA	92.4652	44	NA	NA	NA	NA
CSN	Control	Oxford_calculus	NA	NA	Oxford_calculus	NA	hiseq2c_JLKK	PE125	HiSeq2500	PRJEB30331	Paired-end	NA	18200049	17826750	95.6133	56	NA	NA	95.6133	56	NA	NA	NA	NA
CSS	Control	Oxford_calculus	NA	31.4	Oxford_calculus	NA	hiseq2c_JLKK	PE125	HiSeq2500	PRJEB30331	Paired-end	NA	6995023	6498455	102.978	45	NA	NA	102.978	45	NA	NA	NA	NA
JAE006.A0101	Sample	Jena_calculus	Ex14_AR_2017-08-28	NA	Jena_calculus	Ex14_AR_2017-08-28	170911_NS500559_0049_AHKJ2TBGX3	PE75	NextSeq500	PRJEB31185	Paired-end	14400000	88613670	87887856	82.859	52.75	10000000	26238093	82.859	52.75	82.8955	53	61.4603	52
JAE007.A0101	Sample	Jena_calculus	Ex14_AR_2017-08-28	NA	Jena_calculus	Ex14_AR_2017-08-28	170911_NS500559_0049_AHKJ2TBGX3	PE75	NextSeq500	PRJEB31185	Paired-end	4760000	66728743	66421460	83.1361	49	10000000	20218620	83.1361	49	83.1706	49	61.572	48
JAE008.A0101	Sample	Jena_calculus	Ex14_AR_2017-08-28	NA	Jena_calculus	Ex14_AR_2017-08-28	170911_NS500559_0049_AHKJ2TBGX3	PE75	NextSeq500	PRJEB31185	Paired-end	10700000	66717630	65305304	84.1594	56	10000000	17971776	84.1594	56	84.2241	56	62.9628	56
JAE009.A0101	Sample	Jena_calculus	Ex14_AR_2017-08-28	NA	Jena_calculus	Ex14_AR_2017-08-28	170911_NS500559_0049_AHKJ2TBGX3	PE75	NextSeq500	PRJEB31185	Paired-end	10600000	66584109	66065750	82.6339	58	10000000	20067507	82.6339	58	82.684	58	61.4301	57
JAE010.A0101	Sample	Jena_calculus	Ex14_AR_2017-08-28	NA	Jena_calculus	Ex14_AR_2017-08-28	170911_NS500559_0049_AHKJ2TBGX3	PE75	NextSeq500	PRJEB31185	Paired-end	131000	60316527	60029258	82.2812	56	10000000	19882349	82.2812	56	82.318	56	60.6083	55
JAE012.A0101	Sample	Jena_calculus	Ex14_AR_2017-08-28	NA	Jena_calculus	Ex14_AR_2017-08-28	170911_NS500559_0049_AHKJ2TBGX3	PE75	NextSeq500	PRJEB31185	Paired-end	8440000	63543283	62757922	83.2265	54	10000000	17302760	83.2265	54	83.2656	54	63.1399	53
JAE013.A0101	Sample	Jena_calculus	Ex14_AR_2017-08-28	NA	Jena_calculus	Ex14_AR_2017-08-28	170911_NS500559_0049_AHKJ2TBGX3	PE75	NextSeq500	PRJEB31185	Paired-end	8080000	39086563	38955845	83.1372	52	10000000	11803776	83.1372	52	83.1734	52	61.8663	52
JAE014.A0101	Sample	Jena_calculus	Ex14_AR_2017-08-28	NA	Jena_calculus	Ex14_AR_2017-08-28	170911_NS500559_0049_AHKJ2TBGX3	PE75	NextSeq500	PRJEB31185	Paired-end	2250000	68875543	68623446	83.7825	58	10000000	19109824	83.7825	58	83.8307	58	63.2828	58
JAE015.A0101	Sample	Jena_calculus	Ex14_AR_2017-08-28	NA	Jena_calculus	Ex14_AR_2017-08-28	170911_NS500559_0049_AHKJ2TBGX3	PE75	NextSeq500	PRJEB31185	Paired-end	9150000	57698550	57514438	83.5841	58	10000000	16415656	83.5841	58	83.6186	58	62.4565	58
JAE016.A0101	Sample	Jena_calculus	Ex14_AR_2017-08-28	NA	Jena_calculus	Ex14_AR_2017-08-28	170911_NS500559_0049_AHKJ2TBGX3	PE75	NextSeq500	PRJEB31185	Paired-end	1730000	94897020	94567449	83.083	58	10000000	27026379	83.083	58	83.1213	58	62.3521	58
EXB015.A2301	Control	Jena_calculus	Ex14_AR_2017-08-28	NA	Jena_calculus	Ex14_AR_2017-08-28	171129_NS500559_0051_AHKCKKAFXX	PE75	NextSeq500	PRJEB31185	Paired-end	1680	NA	NA	73.3153	69.5	NA	NA	73.3153	69.5	NA	NA	NA	NA
LIB007.A0119	Control	Jena_calculus	NA	NA	Jena_calculus	Ex14_AR_2017-08-28	171129_NS500559_0051_AHKCKKAFXX	PE75	NextSeq500	PRJEB31185	Paired-end	1340	NA	NA	73.9148	68.5	NA	NA	73.9148	68.5	NA	NA	NA	NA
EXB015.A2901	Control	Jena_calculus	Ex19_AR_2017-11-20	NA	Jena_calculus	Li23_AR_2017-12-20				PRJEB34569	Paired-end	94.6	NA	NA	73.3571	45	NA	NA	73.3571	45	NA	NA	NA	NA
LIB007.A0124	Control	Jena_calculus	NA	NA	Jena_calculus	Li23_AR_2017-12-20				PRJEB34569	Paired-end	81.9	NA	NA	72.9818	46	NA	NA	72.9818	46	NA	NA	NA	NA
VLC001.A0101	Sample	Jena_calculus	Ex19_AR_2017-11-20	NA	Jena_calculus	Li23_AR_2017-12-20	180201_NS500559_0052_AH7NW3BGX5	PE150	NextSeq500	PRJEB34569	Paired-end	1050000	41712519	34571272	116.093	51.5	10000000	8441293	116.093	51.5	115.644	53	57.5126	52
VLC002.A0101	Sample	Jena_calculus	Ex19_AR_2017-11-20	NA	Jena_calculus	Li23_AR_2017-12-20	180201_NS500559_0052_AH7NW3BGX5	PE150	NextSeq500	PRJEB34569	Paired-end	309000	15783566	15740547	95.3636	59	10000000	5902202	95.3636	59	95.287	59	55.9711	58
VLC003.A0101	Sample	Jena_calculus	Ex19_AR_2017-11-20	NA	Jena_calculus	Li23_AR_2017-12-20	180201_NS500559_0052_AH7NW3BGX5	PE150	NextSeq500	PRJEB34569	Paired-end	370000	26198342	26107366	100.999	57	10000000	8787451	100.999	57	100.899	57	56.2719	57
VLC004.A0101	Sample	Jena_calculus	Ex19_AR_2017-11-20	NA	Jena_calculus	Li23_AR_2017-12-20	180201_NS500559_0052_AH7NW3BGX5	PE150	NextSeq500	PRJEB34569	Paired-end	2410000	43563848	43338016	105.821	57	10000000	13643439	105.821	57	105.727	57	56.0398	57
VLC005.A0101	Sample	Jena_calculus	Ex19_AR_2017-11-20	NA	Jena_calculus	Li23_AR_2017-12-20	180201_NS500559_0052_AH7NW3BGX5	PE150	NextSeq500	PRJEB34569	Paired-end	2500000	44369413	44157462	103.515	53	10000000	14987798	103.515	53	103.432	53	55.5996	53
VLC008.A0101	Sample	Jena_calculus	Ex19_AR_2017-11-20	NA	Jena_calculus	Li23_AR_2017-12-20	180201_NS500559_0052_AH7NW3BGX5	PE150	NextSeq500	PRJEB34569	Paired-end	634000	35900972	35794392	122.111	59.5	10000000	7595228	122.111	59.5	122.074	59	57.3736	59
VLC009.A0101	Sample	Jena_calculus	Ex19_AR_2017-11-20	NA	Jena_calculus	Li23_AR_2017-12-20	180201_NS500559_0052_AH7NW3BGX5	PE150	NextSeq500	PRJEB34569	Paired-end	811000	33786897	33681916	118.871	58	10000000	7813167	118.871	58	118.84	58	57.1123	58
VLC010.A0101	Sample	Jena_calculus	Ex19_AR_2017-11-20	NA	Jena_calculus	Li23_AR_2017-12-20	180201_NS500559_0052_AH7NW3BGX5	PE150	NextSeq500	PRJEB34569	Paired-end	350000	19368986	19126382	107.891	61.5	10000000	5709586	107.891	61.5	107.612	62	56.3114	62

## Sheet: Supp_table_S8
#mpa_v30_CHOCOPhlAn_201901
clade_name	NCBI_tax_id	VLC010.A0101.metaphlan3	VLC009.A0101.metaphlan3	VLC008.A0101.metaphlan3	VLC005.A0101.metaphlan3	VLC004.A0101.metaphlan3	VLC003.A0101.metaphlan3	VLC002.A0101.metaphlan3	VLC001.A0101.metaphlan3	MID102.A0101.metaphlan3	MID101.A0101.metaphlan3	MID097.A0101.metaphlan3	MID094.A0101.metaphlan3	MID093.A0101.metaphlan3	MID092.A0101.metaphlan3	MID091.A0101.metaphlan3	MID090.A0101.metaphlan3	MID089.A0101.metaphlan3	MID088.A0101.metaphlan3	MID087.A0101.metaphlan3	MID086.A0101.metaphlan3	MID085.A0101.metaphlan3	MID084.A0101.metaphlan3	MID083.A0101.metaphlan3	MID082.A0101.metaphlan3	MID081.A0101.metaphlan3	MID080.A0101.metaphlan3	MID079.A0101.metaphlan3	MID078.A0101.metaphlan3	MID077.A0101.metaphlan3	MID076.A0101.metaphlan3	MID075.A0101.metaphlan3	MID074.A0101.metaphlan3	MID073.A0101.metaphlan3	MID072.A0101.metaphlan3	MID071.A0101.metaphlan3	MID070.A0101.metaphlan3	MID068.B0101.metaphlan3	MID068.A0101.metaphlan3	MID067.A0101.metaphlan3	MID066.A0101.metaphlan3	MID065.A0101.metaphlan3	MID064.A0101.metaphlan3	MID063.A0101.metaphlan3	MID062.A0101.metaphlan3	MID061.A0101.metaphlan3	MID060.A0101.metaphlan3	MID059.A0101.metaphlan3	MID058.A0101.metaphlan3
UNKNOWN	-1	0	0	0	0	0	0	0	0	0	0	0	0	0	0	0	0	0	0	0	0	0	0	0	0	0	0	0	0	0	0	0	0	0	0	0	0	0	0	0	0	0	0	0	0	0	0	0	0
k__Archaea	2157	0	0	0	0	0.37924	0	0.01327	0.55749	31.1188	3.91726	19.1005	5.17006	16.5923	10.0463	54.5042	0	29.0549	40.7471	3.78506	8.24739	5.29187	13.3026	2.586	13.0912	18.0081	2.75582	0.13793	12.1192	4.43508	27.2873	22.9289	15.0557	13.5801	13.6082	2.53967	8.35724	1.31617	8.76483	7.32932	11.757	7.14992	45.2648	24.9346	17.3098	0	26.1496	7.19863	32.34
k__Archaea|p__Euryarchaeota	2157|28890	0	0	0	0	0.37924	0	0.01327	0.55749	31.1188	3.91726	19.1005	5.17006	16.5923	10.0463	54.5042	0	29.0549	40.7471	3.78506	8.24739	5.29187	13.3026	2.586	13.0912	18.0081	2.75582	0.1332	12.1192	4.43508	27.2873	22.9289	15.0557	13.5801	13.6082	2.53967	8.35724	1.31617	8.76483	7.32932	11.757	7.14992	45.2648	24.9346	17.3098	0	26.1496	7.19863	32.34
k__Archaea|p__Euryarchaeota|c__Methanobacteria	2157|28890|183925	0	0	0	0	0.37924	0	0.01327	0.55749	31.1188	3.91726	19.1005	5.17006	16.5923	10.0463	54.5042	0	29.0549	40.7471	3.78506	8.24739	5.29187	13.3026	2.586	13.0912	18.0081	2.75582	0.1332	12.1192	4.43508	27.2873	22.9289	15.0557	13.5801	13.6082	2.53967	8.35724	1.31617	8.76483	7.32932	11.757	7.14992	45.2648	24.9346	17.3098	0	26.1496	7.19863	32.34
k__Archaea|p__Euryarchaeota|c__Methanobacteria|o__Methanobacteriales	2157|28890|183925|2158	0	0	0	0	0.37924	0	0.01327	0.55749	31.1188	3.91726	19.1005	5.17006	16.5923	10.0463	54.5042	0	29.0549	40.7471	3.78506	8.24739	5.29187	13.3026	2.586	13.0912	18.0081	2.75582	0.1332	12.1192	4.43508	27.2873	22.9289	15.0557	13.5801	13.6082	2.53967	8.35724	1.31617	8.76483	7.32932	11.757	7.14992	45.2648	24.9346	17.3098	0	26.1496	7.19863	32.34
k__Archaea|p__Euryarchaeota|c__Methanobacteria|o__Methanobacteriales|f__Methanobacteriaceae	2157|28890|183925|2158|2159	0	0	0	0	0.37924	0	0.01327	0.55749	31.1188	3.91726	19.1005	5.17006	16.5923	10.0463	54.5042	0	29.0549	40.7471	3.78506	8.24739	5.29187	13.3026	2.586	13.0912	18.0081	2.75582	0.1332	12.1192	4.43508	27.2873	22.9289	15.0557	13.5801	13.6082	2.53967	8.35724	1.31617	8.76483	7.32932	11.757	7.14992	45.2648	24.9346	17.3098	0	26.1496	7.19863	32.34
k__Archaea|p__Euryarchaeota|c__Methanobacteria|o__Methanobacteriales|f__Methanobacteriaceae|g__Methanobrevibacter	2157|28890|183925|2158|2159|2172	0	0	0	0	0.37924	0	0.01327	0.55749	31.1188	3.91726	19.1005	5.17006	16.5923	10.0463	54.5042	0	29.0549	40.7471	3.78506	8.24739	5.29187	13.3026	2.586	13.0912	18.0081	2.75582	0.1332	12.1192	4.43508	27.2873	22.9289	15.0557	13.5801	13.6082	2.53967	8.35724	1.31617	8.76483	7.32932	11.757	7.14992	45.2648	24.9346	17.3098	0	26.1496	7.19863	32.34
k__Archaea|p__Euryarchaeota|c__Methanobacteria|o__Methanobacteriales|f__Methanobacteriaceae|g__Methanobrevibacter|s__Methanobrevibacter_gottschalkii	2157|28890|183925|2158|2159|2172|190974	0	0	0	0	0	0	0	0	0	0	0	0	0	0	0	0	0	0	0	0	0	0	0	0	0	0	0	0	0	0	0	0	0	0	0	0	0	0	0	0	0	0	0	0	0	0	0	0
k__Archaea|p__Euryarchaeota|c__Methanobacteria|o__Methanobacteriales|f__Methanobacteriaceae|g__Methanobrevibacter|s__Methanobrevibacter_oralis	2157|28890|183925|2158|2159|2172|66851	0	0	0	0	0.37924	0	0	0.55749	31.1188	3.91726	19.1005	5.17006	16.5923	10.0463	54.5042	0	29.0549	40.7471	3.78506	8.24739	5.29187	13.3026	2.586	13.0912	18.0081	2.75582	0.1332	12.1192	4.43508	27.2873	22.9289	15.0557	13.5801	13.6082	2.53967	8.35724	1.31617	8.76483	7.32932	11.757	7.14992	45.2648	24.9346	17.3098	0	26.1496	7.19863	32.34
k__Archaea|p__Euryarchaeota|c__Methanobacteria|o__Methanobacteriales|f__Methanobacteriaceae|g__Methanobrevibacter|s__Methanobrevibacter_smithii	2157|28890|183925|2158|2159|2172|2173	0	0	0	0	0	0	0.01327	0	0	0	0	0	0	0	0	0	0	0	0	0	0	0	0	0	0	0	0	0	0	0	0	0	0	0	0	0	0	0	0	0	0	0	0	0	0	0	0	0
k__Archaea|p__Thaumarchaeota	2157|651137	0	0	0	0	0	0	0	0	0	0	0	0	0	0	0	0	0	0	0	0	0	0	0	0	0	0	0.00473	0	0	0	0	0	0	0	0	0	0	0	0	0	0	0	0	0	0	0	0	0
k__Archaea|p__Thaumarchaeota|c__Thaumarchaeota_unclassified	2157|651137|	0	0	0	0	0	0	0	0	0	0	0	0	0	0	0	0	0	0	0	0	0	0	0	0	0	0	0.00473	0	0	0	0	0	0	0	0	0	0	0	0	0	0	0	0	0	0	0	0	0
k__Archaea|p__Thaumarchaeota|c__Thaumarchaeota_unclassified|o__Thaumarchaeota_unclassified	2157|651137||	0	0	0	0	0	0	0	0	0	0	0	0	0	0	0	0	0	0	0	0	0	0	0	0	0	0	0.00473	0	0	0	0	0	0	0	0	0	0	0	0	0	0	0	0	0	0	0	0	0
k__Archaea|p__Thaumarchaeota|c__Thaumarchaeota_unclassified|o__Thaumarchaeota_unclassified|f__Thaumarchaeota_unclassified	2157|651137|||	0	0	0	0	0	0	0	0	0	0	0	0	0	0	0	0	0	0	0	0	0	0	0	0	0	0	0.00473	0	0	0	0	0	0	0	0	0	0	0	0	0	0	0	0	0	0	0	0	0
k__Archaea|p__Thaumarchaeota|c__Thaumarchaeota_unclassified|o__Thaumarchaeota_unclassified|f__Thaumarchaeota_unclassified|g__Thaumarchaeota_unclassified	2157|651137||||	0	0	0	0	0	0	0	0	0	0	0	0	0	0	0	0	0	0	0	0	0	0	0	0	0	0	0.00473	0	0	0	0	0	0	0	0	0	0	0	0	0	0	0	0	0	0	0	0	0
k__Archaea|p__Thaumarchaeota|c__Thaumarchaeota_unclassified|o__Thaumarchaeota_unclassified|f__Thaumarchaeota_unclassified|g__Thaumarchaeota_unclassified|s__Thaumarchaeota_archaeon_CSP1_1	2157|651137|||||1640512	0	0	0	0	0	0	0	0	0	0	0	0	0	0	0	0	0	0	0	0	0	0	0	0	0	0	0.00473	0	0	0	0	0	0	0	0	0	0	0	0	0	0	0	0	0	0	0	0	0
k__Bacteria	2	100	100	100	100	99.5995	100	99.9867	99.4425	68.8812	96.0827	80.8995	94.8299	83.4077	89.9537	45.4958	100	70.9451	59.2529	96.2149	91.7526	94.7081	86.6974	97.414	86.9089	81.9919	97.2442	99.8621	87.8808	95.5649	72.7127	77.0712	84.9443	86.4199	86.3918	97.4603	91.6428	98.6838	91.2352	92.6707	88.243	92.8501	54.7352	75.0654	82.6902	100	73.8504	92.8014	67.66
k__Bacteria|p__Actinobacteria	2|201174	67.013	50.9187	15.9392	17.494	38.0248	11.7193	25.4235	19.4177	13.6495	6.61481	7.19058	13.7297	10.4154	2.37648	13.2085	23.5251	11.8268	5.19009	22.4261	13.1942	22.0005	7.89701	13.3481	18.0653	18.2588	12.9366	15.0388	20.269	23.2317	5.03305	0.67285	15.087	9.81654	2.94678	14.1967	5.78469	2.75289	18.678	8.51416	27.5043	3.60766	3.73604	3.43809	15.3395	10.1413	5.34209	10.4952	3.23103
k__Bacteria|p__Actinobacteria|c__Actinobacteria	2|201174|1760	65.7673	50.8061	15.1233	15.7901	36.4837	11.5372	24.4229	18.9496	13.5845	6.39558	7.09588	12.725	8.74051	1.7125	11.1671	23.4835	11.6822	3.05703	21.5915	9.48266	21.9975	6.36393	13.2358	16.972	18.1253	12.6366	14.9887	20.1044	22.9974	4.75927	0.52223	14.4082	9.2845	2.64057	14.0733	4.76259	2.74446	18.678	8.50745	27.4179	3.49452	3.4532	2.61057	14.9673	10.1413	3.68686	9.41873	2.5596
k__Bacteria|p__Actinobacteria|c__Actinobacteria|o__Actinomycetales	2|201174|1760|2037	18.7725	14.6458	8.8575	3.23379	10.5521	4.62591	12.7308	5.21579	7.74877	4.02059	6.0787	7.90714	8.34617	1.64988	7.2717	12.0014	6.36927	2.52854	9.24299	5.09741	7.26648	5.78947	3.1058	12.103	7.96129	3.50283	11.8955	8.52292	7.61993	4.73608	0.48392	8.88768	6.50376	2.53562	7.39403	3.85432	1.93087	7.09395	5.00549	10.102	2.91577	2.47262	2.51011	7.38036	2.15272	2.61087	6.75793	2.37463
k__Bacteria|p__Actinobacteria|c__Actinobacteria|o__Actinomycetales|f__Actinomycetaceae	2|201174|1760|2037|2049	18.7725	14.6458	8.8575	3.23379	10.5521	4.62591	12.7308	5.21579	7.74877	4.02059	6.0787	7.90714	8.34617	1.64988	7.2717	12.0014	6.36927	2.52854	9.24299	5.09741	7.26648	5.78947	3.1058	12.103	7.96129	3.50283	11.8955	8.52292	7.61993	4.73608	0.48392	8.88768	6.50376	2.53562	7.39403	3.85432	1.93087	7.09395	5.00549	10.102	2.91577	2.47262	2.51011	7.38036	2.15272	2.61087	6.75793	2.37463
k__Bacteria|p__Actinobacteria|c__Actinobacteria|o__Actinomycetales|f__Actinomycetaceae|g__Actinobaculum	2|201174|1760|2037|2049|76833	1.04501	0	0	0.05656	0	0	0	0	0.02187	0	0	0	0.14062	0	0.01122	0	0.11999	0	0	0	0	0	0	0	0	0.07035	0	0	0	0	0	0	0	0	0	0	0	0	0	0	0	0	0	0	0	0	0.01487	0
k__Bacteria|p__Actinobacteria|c__Actinobacteria|o__Actinomycetales|f__Actinomycetaceae|g__Actinobaculum|s__Actinobaculum_sp_oral_taxon_183	2|201174|1760|2037|2049|76833|712888	1.04501	0	0	0.05656	0	0	0	0	0.02187	0	0	0	0.14062	0	0.01122	0	0.11999	0	0	0	0	0	0	0	0	0.07035	0	0	0	0	0	0	0	0	0	0	0	0	0	0	0	0	0	0	0	0	0.01487	0
k__Bacteria|p__Actinobacteria|c__Actinobacteria|o__Actinomycetales|f__Actinomycetaceae|g__Actinomyces	2|201174|1760|2037|2049|1654	17.7275	14.6458	8.8575	3.17723	10.5521	4.62591	12.7308	5.21579	7.7269	4.02059	6.0787	7.90714	8.20556	1.64988	7.26048	12.0014	6.24929	2.52854	9.24299	5.09741	7.26648	5.78947	3.1058	12.103	7.96129	3.43248	11.8955	8.52292	7.61993	4.73608	0.48392	8.88768	6.50376	2.53562	7.39403	3.85432	1.93087	7.09395	5.00549	10.102	2.91577	2.47262	2.51011	7.38036	2.15272	2.61087	6.74306	2.37463
k__Bacteria|p__Actinobacteria|c__Actinobacteria|o__Actinomycetales|f__Actinomycetaceae|g__Actinomyces|s__Actinomyces_cardiffensis	2|201174|1760|2037|2049|1654|181487	0	0.06161	0.44962	0.42513	0	0	0.35054	0.46041	0.44066	0.56363	0.6496	0.412	0	0.75431	0.60292	0	0.39589	0.23503	0.05967	0.15707	0.68488	0.66416	0.08592	0.75785	0.10029	0.14346	0.72205	0.10823	0.54008	1.46265	0.07071	3.05068	0.98535	0.11955	0.34672	0.29251	1.68872	0.30324	0.1427	0.29209	0.12275	0.30924	0.30534	0.09224	0.00974	0.49047	0.30698	0.35658
k__Bacteria|p__Actinobacteria|c__Actinobacteria|o__Actinomycetales|f__Actinomycetaceae|g__Actinomyces|s__Actinomyces_gaoshouyii	2|201174|1760|2037|2049|1654|1960083	0	0	0	0	0.00114	0	0	0	0	0	0	0	0	0	0	0	0	0	0	0	0	0	0	0	0	0.31707	0	0	0	0	0	0	0	0	0	0	0	0	0	0	0	0	0	0	0.00418	0	0	0
k__Bacteria|p__Actinobacteria|c__Actinobacteria|o__Actinomycetales|f__Actinomycetaceae|g__Actinomyces|s__Actinomyces_georgiae	2|201174|1760|2037|2049|1654|52768	0.08161	0.5579	0	0	0.07644	0	0	0.00106	0	0	0	0.00725	0.03425	0	0.08112	0	0	0	0.10303	0	0.01152	0	0	0	0.25304	0	0.08001	0	0.06167	0	0	0	0	0	0.00568	0	0	0	0	0.11916	0	0	0	0.02125	0	0.01952	0	0
k__Bacteria|p__Actinobacteria|c__Actinobacteria|o__Actinomycetales|f__Actinomycetaceae|g__Actinomyces|s__Actinomyces_hongkongensis	2|201174|1760|2037|2049|1654|178339	0.27567	2.04265	0	0	0.21846	0.0012	0.01864	0.00404	0.05915	0	0.03854	0.04873	0.07741	0	0.15003	0.08857	0	0	0.32803	0	0.00358	0	0.00245	0.06786	0.3142	0.01785	0.17078	0.00868	0.14376	0	0	0	0.00887	0	0	0	0	0	0	0.23848	0.01372	0	0	0.1183	0	0.04404	0.06205	0
k__Bacteria|p__Actinobacteria|c__Actinobacteria|o__Actinomycetales|f__Actinomycetaceae|g__Actinomyces|s__Actinomyces_johnsonii	2|201174|1760|2037|2049|1654|544581	0.39225	0.32734	0.03749	0.01078	1.7604	0	0	0	0.07682	0.00493	0	0.14466	0.02281	0.05921	0.92598	0.25443	0.09069	0.02472	0.22845	0.24995	0.17204	0.05095	0.09397	0.46105	0.11836	0.23734	3.82146	0.19851	0.13908	0	0	0.15081	0.04089	0	1.19727	0	0	0.02282	0	0.22653	0.73277	0.02088	0	0.21676	0.00228	0.0742	0.17507	0
k__Bacteria|p__Actinobacteria|c__Actinobacteria|o__Actinomycetales|f__Actinomycetaceae|g__Actinomyces|s__Actinomyces_massiliensis	2|201174|1760|2037|2049|1654|461393	3.6863	0.82022	0.34784	0.03497	1.41056	0	1.3204	0.03345	0.80016	0.06583	0	0.33644	0	0	0.59523	1.49568	0.36892	0	0	0.23013	1.91457	0	0.03337	0.03232	0.38536	0.07188	0.18331	0.46148	0.29351	0	0	0.66208	0	0	0.27506	0.05404	0	0.19033	0.24979	0.6111	0	0.13825	0	0.12059	0	0.2046	0.07087	0
k__Bacteria|p__Actinobacteria|c__Actinobacteria|o__Actinomycetales|f__Actinomycetaceae|g__Actinomyces|s__Actinomyces_meyeri	2|201174|1760|2037|2049|1654|52773	0.00547	0.07372	0.09309	0.09454	0	0	0.00484	0.1702	0.03946	0.14791	0.10375	0	0.08345	0	0	0.02138	0	0.04587	0.04444	0.16206	0.01696	0	0.00658	0.32047	0	0	0	0	0.06675	0.11169	0.01543	0	0.01331	0	0	0.12936	0	0	0.04606	0.00651	0	0	0	0	0	0.02105	0.14933	0.00493
k__Bacteria|p__Actinobacteria|c__Actinobacteria|o__Actinomycetales|f__Actinomycetaceae|g__Actinomyces|s__Actinomyces_naeslundii	2|201174|1760|2037|2049|1654|1655	0.4046	0.28302	0.03112	0.03132	0.4479	0.15123	0.41219	0.60159	1.16461	0.13776	0	0.22448	0.03591	0	0.28358	0.29691	0.18947	0	0.09543	0.11105	0.11329	0	0.10238	0.27312	0.13358	0	0.18011	0.29478	0.22028	0	0	0.31659	0.05167	0	0.44802	0.13217	0.09961	0	0.06074	0.40706	0.36342	0.07066	0	0.068	0.11383	0.14091	0.12531	0
k__Bacteria|p__Actinobacteria|c__Actinobacteria|o__Actinomycetales|f__Actinomycetaceae|g__Actinomyces|s__Actinomyces_odontolyticus	2|201174|1760|2037|2049|1654|1660	0.20839	0.65422	0.57106	0.12153	0.01757	0.60087	0.25887	0.13434	0.02965	0.22645	0	0.08432	0.02452	0	0	0.35903	0	0.04875	0.43403	0	0.00404	0	0.27151	0.07726	0	0.11539	0.66044	0	0.04557	0	0	0	0.07763	0	0.35868	0.05917	0	0	0	0	0.11228	0	0	0.19065	0.71168	0.00538	0	0
k__Bacteria|p__Actinobacteria|c__Actinobacteria|o__Actinomycetales|f__Actinomycetaceae|g__Actinomyces|s__Actinomyces_oris	2|201174|1760|2037|2049|1654|544580	1.36122	1.62125	0.12455	0.5763	0.46699	0.02844	0.2259	0.10008	1.31998	0.82303	0	0.56116	0.05501	0	0.25358	6.70117	0.45832	0.11436	1.5448	0.07301	0.36251	0.00928	0.73789	0.53208	0.05962	0.81916	1.122	0.70086	1.87062	0.09481	0	0	0.86044	0.00371	0.18987	0.11413	0.14254	1.95852	0.29066	0.15461	0.6911	0.16058	0	1.98824	1.17214	0.08856	0.02791	0
k__Bacteria|p__Actinobacteria|c__Actinobacteria|o__Actinomycetales|f__Actinomycetaceae|g__Actinomyces|s__Actinomyces_sp_HMSC035G02	2|201174|1760|2037|2049|1654|1739406	0	0	0	0	0	0	0	0	0	0	0	0	0.00334	0	0	0	0	0	0	0	0	0	0	0	0	0	0.03965	0	0	0	0	0	0	0	0	0	0	0	0	0	0	0	0	0	0	0	0	0
k__Bacteria|p__Actinobacteria|c__Actinobacteria|o__Actinomycetales|f__Actinomycetaceae|g__Actinomyces|s__Actinomyces_sp_HPA0247	2|201174|1760|2037|2049|1654|1203556	0	0	0	0	0	0	0	0	0	0	0	0	0	0	0	0	0	0	0	0	0	0	0	0	0	0	0	0	0	0	0	0	0	0	0	0	0	0	0	0	0	0	0	0	0	0	0	0
k__Bacteria|p__Actinobacteria|c__Actinobacteria|o__Actinomycetales|f__Actinomycetaceae|g__Actinomyces|s__Actinomyces_sp_oral_taxon_170	2|201174|1760|2037|2049|1654|712117	1.57963	0.05282	0	0.00063	0.07603	0	0	0.40073	0	0	0	0	0	0	0	0.14579	0	0	0	0	0	0	0	0	0	0	0.00394	0	0	0	0	0	0	0	0	0	0	0	0	0	0	0	0	0	0	0	0	0
k__Bacteria|p__Actinobacteria|c__Actinobacteria|o__Actinomycetales|f__Actinomycetaceae|g__Actinomyces|s__Actinomyces_sp_oral_taxon_180	2|201174|1760|2037|2049|1654|651609	0.02447	0.06547	0	0	0.12658	0.0343	0	0	0	0	0	0	0	0	0	0	0	0	0.03522	0	0	0	0	0	0	0	0.00312	0	0	0	0	0	0	0	0	0	0	0	0	0	0.07434	0	0	0	0	0.00904	0	0
k__Bacteria|p__Actinobacteria|c__Actinobacteria|o__Actinomycetales|f__Actinomycetaceae|g__Actinomyces|s__Actinomyces_sp_oral_taxon_181	2|201174|1760|2037|2049|1654|712121	0	0	0	0	0	0	0	0	0	0	0	0	0	0	0	0	0	0	0	0	0	0	0	0	0	0	0	0	0	0	0	0	0	0	0	0	0	0	0	0	0	0	0	0	0	0	0	0
k__Bacteria|p__Actinobacteria|c__Actinobacteria|o__Actinomycetales|f__Actinomycetaceae|g__Actinomyces|s__Actinomyces_sp_oral_taxon_414	2|201174|1760|2037|2049|1654|712122	6.02129	3.68843	1.8825	0.81941	3.64486	1.03398	2.50354	0.89969	3.36386	1.50218	4.35296	5.07851	6.36338	0.82641	3.12045	2.31282	3.78811	1.49553	5.05691	3.37448	0.91069	3.85376	1.50213	6.70159	6.17252	1.64773	4.08494	5.9656	4.0244	1.86864	0.39778	3.6051	4.39666	2.41236	3.04584	2.17884	0	3.16712	4.106	5.14546	0.76886	1.62238	2.20477	4.01031	0.13888	1.43075	5.13694	1.86895
k__Bacteria|p__Actinobacteria|c__Actinobacteria|o__Actinomycetales|f__Actinomycetaceae|g__Actinomyces|s__Actinomyces_sp_oral_taxon_448	2|201174|1760|2037|2049|1654|712124	0	0	0	0	1.01654	0	0	0	0	0	0	0	0	0	0	0	0	0	0	0	0	0	0	0	0	0	0	0	0	0	0	0	0	0	0	0	0	0	0	0	0	0	0	0	0	0	0	0
k__Bacteria|p__Actinobacteria|c__Actinobacteria|o__Actinomycetales|f__Actinomycetaceae|g__Actinomyces|s__Actinomyces_sp_oral_taxon_897	2|201174|1760|2037|2049|1654|2081702	3.64365	4.39344	5.32024	1.0626	1.27319	2.7759	7.63589	2.40048	0.43255	0.54888	0.93385	1.0096	1.50548	0.00995	1.24759	0.32559	0.95786	0.56429	1.31296	0.73966	3.07237	1.21133	0.26961	2.87942	0.42432	0.0626	0.65318	0.78479	0.21421	1.19829	0	1.10241	0.06895	0	1.52687	0.89409	0	1.45193	0.10954	2.90104	0.03653	0.15063	0	0.55402	0	0.08236	0.68859	0.14417
k__Bacteria|p__Actinobacteria|c__Actinobacteria|o__Actinomycetales|f__Actinomycetaceae|g__Actinomyces|s__Actinomyces_viscosus	2|201174|1760|2037|2049|1654|1656	0.04298	0.00375	0	0	0.01545	0	0	0.00971	0	0	0	0	0	0	0	0	0	0	0	0	0	0	0	0	0	0	0.17051	0	0	0	0	0	0	0	0	0	0	0	0	0	0	0	0	0	0	0	0	0
k__Bacteria|p__Actinobacteria|c__Actinobacteria|o__Bifidobacteriales	2|201174|1760|85004	0	0	0	0	0.00607	0.00055	0	0.04977	0	0	0	0	0	0	0	0	0	0	0	0	0	0	0	0	0	0	0	0	0	0	0	0	0	0	0	0	0	0	0	0	0	0	0	0	0	0	0	0
k__Bacteria|p__Actinobacteria|c__Actinobacteria|o__Bifidobacteriales|f__Bifidobacteriaceae	2|201174|1760|85004|31953	0	0	0	0	0.00607	0.00055	0	0.04977	0	0	0	0	0	0	0	0	0	0	0	0	0	0	0	0	0	0	0	0	0	0	0	0	0	0	0	0	0	0	0	0	0	0	0	0	0	0	0	0
k__Bacteria|p__Actinobacteria|c__Actinobacteria|o__Bifidobacteriales|f__Bifidobacteriaceae|g__Bifidobacterium	2|201174|1760|85004|31953|1678	0	0	0	0	0.00607	0.00055	0	0.04977	0	0	0	0	0	0	0	0	0	0	0	0	0	0	0	0	0	0	0	0	0	0	0	0	0	0	0	0	0	0	0	0	0	0	0	0	0	0	0	0
k__Bacteria|p__Actinobacteria|c__Actinobacteria|o__Bifidobacteriales|f__Bifidobacteriaceae|g__Bifidobacterium|s__Bifidobacterium_dentium	2|201174|1760|85004|31953|1678|1689	0	0	0	0	0.00607	0.00055	0	0.04977	0	0	0	0	0	0	0	0	0	0	0	0	0	0	0	0	0	0	0	0	0	0	0	0	0	0	0	0	0	0	0	0	0	0	0	0	0	0	0	0
k__Bacteria|p__Actinobacteria|c__Actinobacteria|o__Bifidobacteriales|f__Bifidobacteriaceae|g__Gardnerella	2|201174|1760|85004|31953|2701	0	0	0	0	0	0	0	0	0	0	0	0	0	0	0	0	0	0	0	0	0	0	0	0	0	0	0	0	0	0	0	0	0	0	0	0	0	0	0	0	0	0	0	0	0	0	0	0
k__Bacteria|p__Actinobacteria|c__Actinobacteria|o__Bifidobacteriales|f__Bifidobacteriaceae|g__Gardnerella|s__Gardnerella_vaginalis	2|201174|1760|85004|31953|2701|2702	0	0	0	0	0	0	0	0	0	0	0	0	0	0	0	0	0	0	0	0	0	0	0	0	0	0	0	0	0	0	0	0	0	0	0	0	0	0	0	0	0	0	0	0	0	0	0	0
k__Bacteria|p__Actinobacteria|c__Actinobacteria|o__Bifidobacteriales|f__Bifidobacteriaceae|g__Parascardovia	2|201174|1760|85004|31953|196082	0	0	0	0	0	0	0	0	0	0	0	0	0	0	0	0	0	0	0	0	0	0	0	0	0	0	0	0	0	0	0	0	0	0	0	0	0	0	0	0	0	0	0	0	0	0	0	0
k__Bacteria|p__Actinobacteria|c__Actinobacteria|o__Bifidobacteriales|f__Bifidobacteriaceae|g__Parascardovia|s__Parascardovia_denticolens	2|201174|1760|85004|31953|196082|78258	0	0	0	0	0	0	0	0	0	0	0	0	0	0	0	0	0	0	0	0	0	0	0	0	0	0	0	0	0	0	0	0	0	0	0	0	0	0	0	0	0	0	0	0	0	0	0	0
k__Bacteria|p__Actinobacteria|c__Actinobacteria|o__Corynebacteriales	2|201174|1760|85007	28.2449	20.2317	0.33776	1.40329	9.41966	0.38851	1.33506	0.98849	3.27829	0.27834	0.08936	1.4653	0.10197	0.01198	2.46045	3.33937	2.23927	0.13861	9.34105	2.97652	7.85006	0.07358	2.29566	2.89594	4.07823	3.60451	2.01005	6.68386	6.82491	0	0	2.71377	0.21353	0.01421	1.61522	0.4903	0.0489	7.06245	0.87414	7.81302	0.04973	0.17732	0	2.58805	1.70008	0.38085	0.21743	0
k__Bacteria|p__Actinobacteria|c__Actinobacteria|o__Corynebacteriales|f__Corynebacteriaceae	2|201174|1760|85007|1653	28.2449	20.2317	0.33776	1.40186	9.416	0.38851	1.33506	0.92113	3.27829	0.27834	0.08936	1.4653	0.10197	0.01198	2.46045	3.33937	2.23927	0.13861	9.34105	2.97652	7.85006	0.07358	2.29566	2.89594	4.07823	3.60451	2.01005	6.68386	6.82491	0	0	2.71377	0.21353	0.01421	1.61522	0.4903	0.0489	7.06245	0.87414	7.81302	0.04973	0.17732	0	2.58805	1.70008	0.38085	0.21743	0
k__Bacteria|p__Actinobacteria|c__Actinobacteria|o__Corynebacteriales|f__Corynebacteriaceae|g__Corynebacterium	2|201174|1760|85007|1653|1716	28.2449	20.2317	0.33776	1.40186	9.416	0.38851	1.33506	0.92113	3.27829	0.27834	0.08936	1.4653	0.10197	0.01198	2.46045	3.33937	2.23927	0.13861	9.34105	2.97652	7.85006	0.07358	2.29566	2.89594	4.07823	3.60451	2.01005	6.68386	6.82491	0	0	2.71377	0.21353	0.01421	1.61522	0.4903	0.0489	7.06245	0.87414	7.81302	0.04973	0.17732	0	2.58805	1.70008	0.38085	0.21743	0
k__Bacteria|p__Actinobacteria|c__Actinobacteria|o__Corynebacteriales|f__Corynebacteriaceae|g__Corynebacterium|s__Corynebacterium_amycolatum	2|201174|1760|85007|1653|1716|43765	0	0	0	0	0	0	0	0	0	0	0	0	0	0	0	0	0	0	0	0	0	0	0	0	0	0	0.57186	0	0	0	0	0	0	0	0	0	0	0	0	0	0	0	0	0	0	0	0	0
k__Bacteria|p__Actinobacteria|c__Actinobacteria|o__Corynebacteriales|f__Corynebacteriaceae|g__Corynebacterium|s__Corynebacterium_durum	2|201174|1760|85007|1653|1716|61592	0.03129	0.10869	0.33776	1.17219	2.91655	0	0.25554	0.21015	0.26099	0	0	0.29058	0	0	0	1.07353	0	0	0	0.13498	0.06081	0	0.07822	0	0	0	0	0.09098	1.45109	0	0	0	0	0	0	0	0	0	0.10867	0	0	0	0	0	1.55183	0	0	0
k__Bacteria|p__Actinobacteria|c__Actinobacteria|o__Corynebacteriales|f__Corynebacteriaceae|g__Corynebacterium|s__Corynebacterium_matruchotii	2|201174|1760|85007|1653|1716|43768	28.2136	20.123	0	0.22967	6.49944	0.38851	1.07952	0.71099	3.0173	0.27834	0.08936	1.17472	0.10197	0.01198	2.46045	2.26584	2.23927	0.13861	9.34105	2.84154	7.78925	0.07358	2.21744	2.89594	4.07823	3.60451	1.43819	6.59288	5.37382	0	0	2.71377	0.21353	0.01421	1.61522	0.4903	0.0489	7.06245	0.76547	7.81302	0.04973	0.11981	0	2.58805	0.14825	0.38085	0.21743	0
k__Bacteria|p__Actinobacteria|c__Actinobacteria|o__Corynebacteriales|f__Corynebacteriaceae|g__Corynebacterium|s__Corynebacterium_xerosis	2|201174|1760|85007|1653|1716|1725	0	0	0	0	0	0	0	0	0	0	0	0	0	0	0	0	0	0	0	0	0	0	0	0	0	0	0	0	0	0	0	0	0	0	0	0	0	0	0	0	0	0.05751	0	0	0	0	0	0
k__Bacteria|p__Actinobacteria|c__Actinobacteria|o__Corynebacteriales|f__Corynebacteriales_unclassified	2|201174|1760|85007|	0	0	0	0.00144	0.00367	0	0	0.06736	0	0	0	0	0	0	0	0	0	0	0	0	0	0	0	0	0	0	0	0	0	0	0	0	0	0	0	0	0	0	0	0	0	0	0	0	0	0	0	0
k__Bacteria|p__Actinobacteria|c__Actinobacteria|o__Corynebacteriales|f__Corynebacteriales_unclassified|g__Lawsonella	2|201174|1760|85007||1847725	0	0	0	0.00144	0.00367	0	0	0.06736	0	0	0	0	0	0	0	0	0	0	0	0	0	0	0	0	0	0	0	0	0	0	0	0	0	0	0	0	0	0	0	0	0	0	0	0	0	0	0	0
k__Bacteria|p__Actinobacteria|c__Actinobacteria|o__Corynebacteriales|f__Corynebacteriales_unclassified|g__Lawsonella|s__Lawsonella_clevelandensis	2|201174|1760|85007||1847725|1528099	0	0	0	0.00144	0.00367	0	0	0.06736	0	0	0	0	0	0	0	0	0	0	0	0	0	0	0	0	0	0	0	0	0	0	0	0	0	0	0	0	0	0	0	0	0	0	0	0	0	0	0	0
k__Bacteria|p__Actinobacteria|c__Actinobacteria|o__Micrococcales	2|201174|1760|85006	8.44486	2.2573	4.23359	4.35126	6.69213	0.29869	1.8303	8.87442	1.05558	0.05705	0	0.40861	0	0	0	5.27861	0	0.104	1.49612	0.22224	1.23572	0	7.03297	0.23407	0	0.4179	0.38776	0.32539	3.51398	0	0	0	0.53204	0	0	0.0388	0	0.09208	0.23726	0	0.11982	0	0	0.26562	5.03756	0	0	0
k__Bacteria|p__Actinobacteria|c__Actinobacteria|o__Micrococcales|f__Micrococcaceae	2|201174|1760|85006|1268	8.44486	2.2573	4.23359	4.35126	6.69213	0.29869	1.8303	8.87442	1.05558	0.05705	0	0.40861	0	0	0	5.27861	0	0.104	1.49612	0.22224	1.23572	0	7.03297	0.23407	0	0.4179	0.38776	0.32539	3.51398	0	0	0	0.53204	0	0	0.0388	0	0.09208	0.23726	0	0.11982	0	0	0.26562	5.03756	0	0	0
k__Bacteria|p__Actinobacteria|c__Actinobacteria|o__Micrococcales|f__Micrococcaceae|g__Rothia	2|201174|1760|85006|1268|32207	8.44486	2.2573	4.23359	4.35126	6.69213	0.29869	1.8303	8.87442	1.05558	0.05705	0	0.40861	0	0	0	5.27861	0	0.104	1.49612	0.22224	1.23572	0	7.03297	0.23407	0	0.4179	0.38776	0.32539	3.51398	0	0	0	0.53204	0	0	0.0388	0	0.09208	0.23726	0	0.11982	0	0	0.26562	5.03756	0	0	0
k__Bacteria|p__Actinobacteria|c__Actinobacteria|o__Micrococcales|f__Micrococcaceae|g__Rothia|s__Rothia_aeria	2|201174|1760|85006|1268|32207|172042	7.26319	1.36664	3.11851	3.232	6.27409	0.2736	1.81887	2.17846	0.40563	0.05705	0	0.3866	0	0	0	2.83383	0	0	0.06421	0.22224	1.23572	0	5.81556	0	0	0.4179	0.2867	0.22345	2.54453	0	0	0	0.21234	0	0	0.0388	0	0.09208	0.23726	0	0	0	0	0	4.54432	0	0	0
k__Bacteria|p__Actinobacteria|c__Actinobacteria|o__Micrococcales|f__Micrococcaceae|g__Rothia|s__Rothia_dentocariosa	2|201174|1760|85006|1268|32207|2047	1.17324	0.87642	1.10597	1.09922	0.41311	0.01473	0.01143	6.69597	0.64995	0	0	0.022	0	0	0	2.44478	0	0.104	1.42557	0	0	0	1.07011	0.23407	0	0	0.09002	0.0693	0.96946	0	0	0	0.3197	0	0	0	0	0	0	0	0.09698	0	0	0.26562	0.49323	0	0	0
k__Bacteria|p__Actinobacteria|c__Actinobacteria|o__Micrococcales|f__Micrococcaceae|g__Rothia|s__Rothia_mucilaginosa	2|201174|1760|85006|1268|32207|43675	0.00843	0.01425	0.00912	0.02005	0.00492	0.01037	0	0	0	0	0	0	0	0	0	0	0	0	0.00634	0	0	0	0.1473	0	0	0	0.01104	0.03264	0	0	0	0	0	0	0	0	0	0	0	0	0.02284	0	0	0	0	0	0	0
k__Bacteria|p__Actinobacteria|c__Actinobacteria|o__Propionibacteriales	2|201174|1760|85009	10.3051	13.6712	1.69447	6.80173	9.81375	6.22358	8.52676	3.82118	1.50187	2.03959	0.92782	2.94398	0.29237	0.05064	1.43499	2.86412	3.07367	0.28588	1.51137	1.18649	5.64525	0.50088	0.80134	1.739	6.08582	5.11138	0.69542	4.57229	5.03859	0.02319	0.03832	2.80673	2.03517	0.09074	5.06408	0.37917	0.76469	4.42954	2.39056	9.50286	0.4092	0.80326	0.10046	4.7333	1.25099	0.69514	2.44337	0.18497
k__Bacteria|p__Actinobacteria|c__Actinobacteria|o__Propionibacteriales|f__Nocardioidaceae	2|201174|1760|85009|85015	0	0	0	0	0	0	0	0	0	0	0	0	0	0	0	0	0	0	0	0	0	0	0	0	0	0	0	0	0	0	0	0	0	0	0	0	0	0	0	0	0	0	0	0	0	0	0	0
k__Bacteria|p__Actinobacteria|c__Actinobacteria|o__Propionibacteriales|f__Nocardioidaceae|g__Nocardioidaceae_unclassified	2|201174|1760|85009|85015|	0	0	0	0	0	0	0	0	0	0	0	0	0	0	0	0	0	0	0	0	0	0	0	0	0	0	0	0	0	0	0	0	0	0	0	0	0	0	0	0	0	0	0	0	0	0	0	0
k__Bacteria|p__Actinobacteria|c__Actinobacteria|o__Propionibacteriales|f__Nocardioidaceae|g__Nocardioidaceae_unclassified|s__Nocardioidaceae_bacterium_Broad_1	2|201174|1760|85009|85015||408672	0	0	0	0	0	0	0	0	0	0	0	0	0	0	0	0	0	0	0	0	0	0	0	0	0	0	0	0	0	0	0	0	0	0	0	0	0	0	0	0	0	0	0	0	0	0	0	0
k__Bacteria|p__Actinobacteria|c__Actinobacteria|o__Propionibacteriales|f__Propionibacteriaceae	2|201174|1760|85009|31957	10.3051	13.6712	1.69447	6.80173	9.81375	6.22358	8.52676	3.82118	1.50187	2.03959	0.92782	2.94398	0.29237	0.05064	1.43499	2.86412	3.07367	0.28588	1.51137	1.18649	5.64525	0.50088	0.80134	1.739	6.08582	5.11138	0.69542	4.57229	5.03859	0.02319	0.03832	2.80673	2.03517	0.09074	5.06408	0.37917	0.76469	4.42954	2.39056	9.50286	0.4092	0.80326	0.10046	4.7333	1.25099	0.69514	2.44337	0.18497
k__Bacteria|p__Actinobacteria|c__Actinobacteria|o__Propionibacteriales|f__Propionibacteriaceae|g__Cutibacterium	2|201174|1760|85009|31957|1912216	0	0	0	0	0	0	0	0	0	0	0	0	0	0	0	0	0	0	0	0	0	0	0	0	0	0	0	0	0	0	0	0	0	0	0	0	0	0	0	0	0	0	0	0	0	0	0	0
k__Bacteria|p__Actinobacteria|c__Actinobacteria|o__Propionibacteriales|f__Propionibacteriaceae|g__Cutibacterium|s__Cutibacterium_acnes	2|201174|1760|85009|31957|1912216|1747	0	0	0	0	0	0	0	0	0	0	0	0	0	0	0	0	0	0	0	0	0	0	0	0	0	0	0	0	0	0	0	0	0	0	0	0	0	0	0	0	0	0	0	0	0	0	0	0
k__Bacteria|p__Actinobacteria|c__Actinobacteria|o__Propionibacteriales|f__Propionibacteriaceae|g__Propionibacterium	2|201174|1760|85009|31957|1743	0	0	0	0	0.2241	0.03189	0	0.00282	0.04889	0.00612	0	0	0	0	0.22538	0	0	0	0	0	0	0	0	0	0.15597	0	0	0	0.06116	0	0	0	0.00309	0	0	0	0	0	0	0.05295	0	0	0	0.07607	0	0	0.30696	0
k__Bacteria|p__Actinobacteria|c__Actinobacteria|o__Propionibacteriales|f__Propionibacteriaceae|g__Propionibacterium|s__Propionibacterium_acidifaciens	2|201174|1760|85009|31957|1743|556499	0	0	0	0	0.2241	0.03189	0	0.00282	0	0	0	0	0	0	0.22538	0	0	0	0	0	0	0	0	0	0	0	0	0	0	0	0	0	0	0	0	0	0	0	0	0	0	0	0	0	0	0	0	0
k__Bacteria|p__Actinobacteria|c__Actinobacteria|o__Propionibacteriales|f__Propionibacteriaceae|g__Propionibacterium|s__Propionibacterium_sp_oral_taxon_192	2|201174|1760|85009|31957|1743|671222	0	0	0	0	0	0	0	0	0.04889	0.00612	0	0	0	0	0	0	0	0	0	0	0	0	0	0	0.15597	0	0	0	0.06116	0	0	0	0.00309	0	0	0	0	0	0	0.05295	0	0	0	0.07607	0	0	0.30696	0
k__Bacteria|p__Actinobacteria|c__Actinobacteria|o__Propionibacteriales|f__Propionibacteriaceae|g__Pseudopropionibacterium	2|201174|1760|85009|31957|1912217	10.3051	13.6712	1.69447	6.80173	9.58964	6.19169	8.52676	3.81836	1.45299	2.03347	0.92782	2.94398	0.29237	0.05064	1.20961	2.86412	3.07367	0.28588	1.51137	1.18649	5.64525	0.50088	0.80134	1.739	5.92985	5.11138	0.69542	4.57229	4.97742	0.02319	0.03832	2.80673	2.03208	0.09074	5.06408	0.37917	0.76469	4.42954	2.39056	9.4499	0.4092	0.80326	0.10046	4.65723	1.25099	0.69514	2.13641	0.18497
k__Bacteria|p__Actinobacteria|c__Actinobacteria|o__Propionibacteriales|f__Propionibacteriaceae|g__Pseudopropionibacterium|s__Pseudopropionibacterium_propionicum	2|201174|1760|85009|31957|1912217|1750	10.3051	13.6712	1.69447	6.80173	9.58964	6.19169	8.52676	3.81836	1.45299	2.03347	0.92782	2.94398	0.29237	0.05064	1.20961	2.86412	3.07367	0.28588	1.51137	1.18649	5.64525	0.50088	0.80134	1.739	5.92985	5.11138	0.69542	4.57229	4.97742	0.02319	0.03832	2.80673	2.03208	0.09074	5.06408	0.37917	0.76469	4.42954	2.39056	9.4499	0.4092	0.80326	0.10046	4.65723	1.25099	0.69514	2.13641	0.18497
k__Bacteria|p__Actinobacteria|c__Coriobacteriia	2|201174|84998	1.24559	0.11263	0.81592	1.70394	1.54103	0.18203	1.00061	0.4681	0.06495	0.21923	0.0947	1.00468	1.6749	0.66398	2.04134	0.04161	0.1446	2.13306	0.83457	3.71153	0.00296	1.53307	0.11228	1.09324	0.13344	0.29999	0.05007	0.16457	0.23426	0.27379	0.15062	0.67881	0.53205	0.30621	0.12335	1.0221	0.00843	0	0.00672	0.0864	0.11314	0.28284	0.82752	0.37216	0	1.65523	1.07649	0.67143
k__Bacteria|p__Actinobacteria|c__Coriobacteriia|o__Coriobacteriales	2|201174|84998|84999	1.17581	0.0852	0.63345	1.58998	1.50332	0.16243	0.9952	0.3742	0.06495	0.15951	0.08201	0.86872	1.37961	0.39718	1.94954	0	0.10568	1.97276	0.75851	2.54644	0	1.37739	0.09571	0.92991	0.05678	0.18387	0.02946	0.14112	0.1609	0.27379	0.05009	0.55568	0.3323	0.12467	0.0224	0.53522	0	0	0.00672	0.0864	0.10477	0.28109	0.69224	0.25552	0	1.48872	0.52514	0.55014
k__Bacteria|p__Actinobacteria|c__Coriobacteriia|o__Coriobacteriales|f__Atopobiaceae	2|201174|84998|84999|1643824	1.17581	0.0852	0.63345	1.58998	1.50291	0.16243	0.9952	0.3742	0.06495	0.15951	0.08201	0.86872	1.37155	0.39718	1.91916	0	0.10568	1.9548	0.75851	2.54644	0	1.37203	0.09571	0.92991	0.05678	0.18387	0.02946	0.14112	0.1609	0.27379	0.05009	0.55568	0.3323	0.12467	0.0224	0.53522	0	0	0.00672	0.0864	0.10477	0.28109	0.69224	0.25552	0	1.48872	0.52514	0.55014
k__Bacteria|p__Actinobacteria|c__Coriobacteriia|o__Coriobacteriales|f__Atopobiaceae|g__Atopobium	2|201174|84998|84999|1643824|1380	0.01835	0.00462	0.02215	0.00201	0.10875	0	0.0183	0.01859	0	0	0	0	0	0	0	0	0	0	0	0	0	0	0	0	0	0	0	0	0	0	0	0	0	0	0	0	0	0	0	0	0	0	0	0	0	0	0	0
k__Bacteria|p__Actinobacteria|c__Coriobacteriia|o__Coriobacteriales|f__Atopobiaceae|g__Atopobium|s__Atopobium_deltae	2|201174|84998|84999|1643824|1380|1393034	0	0	0.00473	0	0	0	0	0.01353	0	0	0	0	0	0	0	0	0	0	0	0	0	0	0	0	0	0	0	0	0	0	0	0	0	0	0	0	0	0	0	0	0	0	0	0	0	0	0	0
k__Bacteria|p__Actinobacteria|c__Coriobacteriia|o__Coriobacteriales|f__Atopobiaceae|g__Atopobium|s__Atopobium_parvulum	2|201174|84998|84999|1643824|1380|1382	0	0	0	0	0	0	0	0	0	0	0	0	0	0	0	0	0	0	0	0	0	0	0	0	0	0	0	0	0	0	0	0	0	0	0	0	0	0	0	0	0	0	0	0	0	0	0	0
k__Bacteria|p__Actinobacteria|c__Coriobacteriia|o__Coriobacteriales|f__Atopobiaceae|g__Atopobium|s__Atopobium_rimae	2|201174|84998|84999|1643824|1380|1383	0.01835	0.00462	0.01742	0.00201	0.10875	0	0.0183	0.00506	0	0	0	0	0	0	0	0	0	0	0	0	0	0	0	0	0	0	0	0	0	0	0	0	0	0	0	0	0	0	0	0	0	0	0	0	0	0	0	0
k__Bacteria|p__Actinobacteria|c__Coriobacteriia|o__Coriobacteriales|f__Atopobiaceae|g__Atopobium|s__Atopobium_vaginae	2|201174|84998|84999|1643824|1380|82135	0	0	0	0	0	0	0	0	0	0	0	0	0	0	0	0	0	0	0	0	0	0	0	0	0	0	0	0	0	0	0	0	0	0	0	0	0	0	0	0	0	0	0	0	0	0	0	0
k__Bacteria|p__Actinobacteria|c__Coriobacteriia|o__Coriobacteriales|f__Atopobiaceae|g__Olsenella	2|201174|84998|84999|1643824|133925	1.15746	0.08058	0.6113	1.58797	1.39416	0.16243	0.97689	0.35562	0.06495	0.15951	0.08201	0.86872	1.37155	0.39718	1.91916	0	0.10568	1.9548	0.75851	2.54644	0	1.37203	0.09571	0.92991	0.05678	0.18387	0.02946	0.14112	0.1609	0.27379	0.05009	0.55568	0.3323	0.12467	0.0224	0.53522	0	0	0.00672	0.0864	0.10477	0.28109	0.69224	0.25552	0	1.48872	0.52514	0.55014
k__Bacteria|p__Actinobacteria|c__Coriobacteriia|o__Coriobacteriales|f__Atopobiaceae|g__Olsenella|s__Olsenella_profusa	2|201174|84998|84999|1643824|133925|138595	0.66275	0.00138	0.01922	0.47675	0.61272	0.05571	0.04938	0.01732	0.01896	0	0	0.10144	0.27595	0.0499	0.88563	0	0.02742	0.26126	0.3861	0.19063	0	0.24621	0	0.10291	0.03238	0	0.02946	0.02256	0.11012	0.04269	0	0	0.05433	0.01193	0.0224	0.01365	0	0	0.00672	0.0346	0	0.03957	0.13444	0.03345	0	0.03266	0.08292	0.04829
k__Bacteria|p__Actinobacteria|c__Coriobacteriia|o__Coriobacteriales|f__Atopobiaceae|g__Olsenella|s__Olsenella_scatoligenes	2|201174|84998|84999|1643824|133925|1299998	0.01012	0	0.00309	0.00582	0.00661	0	0.0046	0.00086	0.01398	0	0	0.04267	0.07487	0.03203	0.07927	0	0.00308	0.09595	0.02073	0.04449	0	0.08914	0	0.03019	0.01005	0	0	0	0.00577	0.04387	0	0	0.01299	0	0	0.00414	0	0	0	0.00917	0	0.00601	0.00683	0	0	0.01477	0.01057	0.01149
k__Bacteria|p__Actinobacteria|c__Coriobacteriia|o__Coriobacteriales|f__Atopobiaceae|g__Olsenella|s__Olsenella_uli	2|201174|84998|84999|1643824|133925|133926	0.48459	0.07919	0.58898	1.1054	0.77483	0.10673	0.92291	0.33744	0.03202	0.15951	0.08201	0.72461	1.02073	0.31525	0.95426	0	0.07518	1.59759	0.35167	2.31131	0	1.03668	0.09571	0.79681	0.01435	0.18387	0	0.11856	0.04501	0.18723	0.05009	0.55568	0.26499	0.11274	0	0.51743	0	0	0	0.04263	0.10477	0.23551	0.55098	0.22207	0	1.44129	0.43165	0.49036
k__Bacteria|p__Actinobacteria|c__Coriobacteriia|o__Coriobacteriales|f__Coriobacteriaceae	2|201174|84998|84999|84107	0	0	0	0	0.00041	0	0	0	0	0	0	0	0.00806	0	0.03038	0	0	0.01796	0	0	0	0.00536	0	0	0	0	0	0	0	0	0	0	0	0	0	0	0	0	0	0	0	0	0	0	0	0	0	0
k__Bacteria|p__Actinobacteria|c__Coriobacteriia|o__Coriobacteriales|f__Coriobacteriaceae|g__Collinsella	2|201174|84998|84999|84107|102106	0	0	0	0	0	0	0	0	0	0	0	0	0	0	0	0	0	0	0	0	0	0	0	0	0	0	0	0	0	0	0	0	0	0	0	0	0	0	0	0	0	0	0	0	0	0	0	0
k__Bacteria|p__Actinobacteria|c__Coriobacteriia|o__Coriobacteriales|f__Coriobacteriaceae|g__Collinsella|s__Collinsella_aerofaciens	2|201174|84998|84999|84107|102106|74426	0	0	0	0	0	0	0	0	0	0	0	0	0	0	0	0	0	0	0	0	0	0	0	0	0	0	0	0	0	0	0	0	0	0	0	0	0	0	0	0	0	0	0	0	0	0	0	0
k__Bacteria|p__Actinobacteria|c__Coriobacteriia|o__Coriobacteriales|f__Coriobacteriaceae|g__Collinsella|s__Collinsella_intestinalis	2|201174|84998|84999|84107|102106|147207	0	0	0	0	0	0	0	0	0	0	0	0	0	0	0	0	0	0	0	0	0	0	0	0	0	0	0	0	0	0	0	0	0	0	0	0	0	0	0	0	0	0	0	0	0	0	0	0
k__Bacteria|p__Actinobacteria|c__Coriobacteriia|o__Coriobacteriales|f__Coriobacteriaceae|g__Collinsella|s__Collinsella_stercoris	2|201174|84998|84999|84107|102106|147206	0	0	0	0	0	0	0	0	0	0	0	0	0	0	0	0	0	0	0	0	0	0	0	0	0	0	0	0	0	0	0	0	0	0	0	0	0	0	0	0	0	0	0	0	0	0	0	0
k__Bacteria|p__Actinobacteria|c__Coriobacteriia|o__Coriobacteriales|f__Coriobacteriaceae|g__Enorma	2|201174|84998|84999|84107|1472762	0	0	0	0	0.00041	0	0	0	0	0	0	0	0.00806	0	0.03038	0	0	0.01796	0	0	0	0.00536	0	0	0	0	0	0	0	0	0	0	0	0	0	0	0	0	0	0	0	0	0	0	0	0	0	0
k__Bacteria|p__Actinobacteria|c__Coriobacteriia|o__Coriobacteriales|f__Coriobacteriaceae|g__Enorma|s__Collinsella_massiliensis	2|201174|84998|84999|84107|1472762|1232426	0	0	0	0	0.00041	0	0	0	0	0	0	0	0.00806	0	0.03038	0	0	0.01796	0	0	0	0.00536	0	0	0	0	0	0	0	0	0	0	0	0	0	0	0	0	0	0	0	0	0	0	0	0	0	0
k__Bacteria|p__Actinobacteria|c__Coriobacteriia|o__Coriobacteriales|f__Coriobacteriaceae|g__Enorma|s__Enorma_massiliensis	2|201174|84998|84999|84107|1472762|1472761	0	0	0	0	0	0	0	0	0	0	0	0	0	0	0	0	0	0	0	0	0	0	0	0	0	0	0	0	0	0	0	0	0	0	0	0	0	0	0	0	0	0	0	0	0	0	0	0
k__Bacteria|p__Actinobacteria|c__Coriobacteriia|o__Eggerthellales	2|201174|84998|1643822	0.06979	0.02743	0.18247	0.11396	0.03772	0.01959	0.00542	0.09389	0	0.05972	0.01269	0.13596	0.29529	0.2668	0.0918	0.04161	0.03892	0.1603	0.07606	1.16509	0.00296	0.15569	0.01657	0.16333	0.07666	0.11612	0.02061	0.02345	0.07336	0	0.10052	0.12313	0.19975	0.18153	0.10094	0.48688	0.00843	0	0	0	0.00837	0.00176	0.13528	0.11664	0	0.16651	0.55135	0.12129
k__Bacteria|p__Actinobacteria|c__Coriobacteriia|o__Eggerthellales|f__Eggerthellaceae	2|201174|84998|1643822|1643826	0.06979	0.02743	0.18247	0.11396	0.03772	0.01959	0.00542	0.09389	0	0.05972	0.01269	0.13596	0.29529	0.2668	0.0918	0.04161	0.03892	0.1603	0.07606	1.16509	0.00296	0.15569	0.01657	0.16333	0.07666	0.11612	0.02061	0.02345	0.07336	0	0.10052	0.12313	0.19975	0.18153	0.10094	0.48688	0.00843	0	0	0	0.00837	0.00176	0.13528	0.11664	0	0.16651	0.55135	0.12129
k__Bacteria|p__Actinobacteria|c__Coriobacteriia|o__Eggerthellales|f__Eggerthellaceae|g__Denitrobacterium	2|201174|84998|1643822|1643826|79603	0	0	0	0	0	0	0	0	0	0	0	0	0	0	0.02635	0	0	0.05193	0	0	0	0	0	0	0	0	0	0	0	0	0	0	0	0	0	0	0	0	0	0	0	0	0	0	0	0	0	0
k__Bacteria|p__Actinobacteria|c__Coriobacteriia|o__Eggerthellales|f__Eggerthellaceae|g__Denitrobacterium|s__Denitrobacterium_detoxificans	2|201174|84998|1643822|1643826|79603|79604	0	0	0	0	0	0	0	0	0	0	0	0	0	0	0.02635	0	0	0.05193	0	0	0	0	0	0	0	0	0	0	0	0	0	0	0	0	0	0	0	0	0	0	0	0	0	0	0	0	0	0
k__Bacteria|p__Actinobacteria|c__Coriobacteriia|o__Eggerthellales|f__Eggerthellaceae|g__Slackia	2|201174|84998|1643822|1643826|84108	0.06979	0.02743	0.18247	0.11396	0.03772	0.01959	0.00542	0.09389	0	0.05972	0.01269	0.13596	0.29529	0.2668	0.06545	0.04161	0.03892	0.10837	0.07606	1.16509	0.00296	0.15569	0.01657	0.16333	0.07666	0.11612	0.02061	0.02345	0.07336	0	0.10052	0.12313	0.19975	0.18153	0.10094	0.48688	0.00843	0	0	0	0.00837	0.00176	0.13528	0.11664	0	0.16651	0.55135	0.12129
k__Bacteria|p__Actinobacteria|c__Coriobacteriia|o__Eggerthellales|f__Eggerthellaceae|g__Slackia|s__Slackia_exigua	2|201174|84998|1643822|1643826|84108|84109	0.06979	0.02743	0.18247	0.11396	0.03772	0.01959	0.00542	0.09389	0	0.05972	0.01269	0.13596	0.29529	0.2668	0.06545	0.04161	0.03892	0.10837	0.07606	1.16509	0.00296	0.15569	0.01657	0.16333	0.07666	0.11612	0.02061	0.02345	0.07336	0	0.10052	0.12313	0.19975	0.18153	0.10094	0.48688	0.00843	0	0	0	0.00837	0.00176	0.13528	0.11664	0	0.16651	0.55135	0.12129
k__Bacteria|p__Actinobacteria|c__Coriobacteriia|o__Eggerthellales|f__Eggerthellaceae|g__Slackia|s__Slackia_isoflavoniconvertens	2|201174|84998|1643822|1643826|84108|572010	0	0	0	0	0	0	0	0	0	0	0	0	0	0	0	0	0	0	0	0	0	0	0	0	0	0	0	0	0	0	0	0	0	0	0	0	0	0	0	0	0	0	0	0	0	0	0	0
k__Bacteria|p__Actinobacteria|c__Thermoleophilia	2|201174|1497346	0	0	0	0	0	0	0	0	0	0	0	0	0	0	0	0	0	0	0	0	0	0	0	0	0	0	0	0	0	0	0	0	0	0	0	0	0	0	0	0	0	0	0	0	0	0	0	0
k__Bacteria|p__Actinobacteria|c__Thermoleophilia|o__Solirubrobacterales	2|201174|1497346|588673	0	0	0	0	0	0	0	0	0	0	0	0	0	0	0	0	0	0	0	0	0	0	0	0	0	0	0	0	0	0	0	0	0	0	0	0	0	0	0	0	0	0	0	0	0	0	0	0
k__Bacteria|p__Actinobacteria|c__Thermoleophilia|o__Solirubrobacterales|f__Patulibacteraceae	2|201174|1497346|588673|361606	0	0	0	0	0	0	0	0	0	0	0	0	0	0	0	0	0	0	0	0	0	0	0	0	0	0	0	0	0	0	0	0	0	0	0	0	0	0	0	0	0	0	0	0	0	0	0	0
k__Bacteria|p__Actinobacteria|c__Thermoleophilia|o__Solirubrobacterales|f__Patulibacteraceae|g__Patulibacter	2|201174|1497346|588673|361606|361607	0	0	0	0	0	0	0	0	0	0	0	0	0	0	0	0	0	0	0	0	0	0	0	0	0	0	0	0	0	0	0	0	0	0	0	0	0	0	0	0	0	0	0	0	0	0	0	0
k__Bacteria|p__Actinobacteria|c__Thermoleophilia|o__Solirubrobacterales|f__Patulibacteraceae|g__Patulibacter|s__Patulibacter_medicamentivorans	2|201174|1497346|588673|361606|361607|1097667	0	0	0	0	0	0	0	0	0	0	0	0	0	0	0	0	0	0	0	0	0	0	0	0	0	0	0	0	0	0	0	0	0	0	0	0	0	0	0	0	0	0	0	0	0	0	0	0
k__Bacteria|p__Actinobacteria|c__Thermoleophilia|o__Thermoleophilales	2|201174|1497346|588674	0	0	0	0	0	0	0	0	0	0	0	0	0	0	0	0	0	0	0	0	0	0	0	0	0	0	0	0	0	0	0	0	0	0	0	0	0	0	0	0	0	0	0	0	0	0	0	0
k__Bacteria|p__Actinobacteria|c__Thermoleophilia|o__Thermoleophilales|f__Thermoleophilaceae	2|201174|1497346|588674|320796	0	0	0	0	0	0	0	0	0	0	0	0	0	0	0	0	0	0	0	0	0	0	0	0	0	0	0	0	0	0	0	0	0	0	0	0	0	0	0	0	0	0	0	0	0	0	0	0
k__Bacteria|p__Actinobacteria|c__Thermoleophilia|o__Thermoleophilales|f__Thermoleophilaceae|g__Thermoleophilum	2|201174|1497346|588674|320796|192992	0	0	0	0	0	0	0	0	0	0	0	0	0	0	0	0	0	0	0	0	0	0	0	0	0	0	0	0	0	0	0	0	0	0	0	0	0	0	0	0	0	0	0	0	0	0	0	0
k__Bacteria|p__Actinobacteria|c__Thermoleophilia|o__Thermoleophilales|f__Thermoleophilaceae|g__Thermoleophilum|s__Thermoleophilum_album	2|201174|1497346|588674|320796|192992|29539	0	0	0	0	0	0	0	0	0	0	0	0	0	0	0	0	0	0	0	0	0	0	0	0	0	0	0	0	0	0	0	0	0	0	0	0	0	0	0	0	0	0	0	0	0	0	0	0
k__Bacteria|p__Bacteroidetes	2|976	2.97157	12.1643	13.5161	17.6718	16.1635	16.1003	10.6165	24.8346	8.65336	11.7404	9.18778	12.7718	6.68773	2.91431	6.26579	6.57245	8.25268	6.11693	13.2339	10.0947	9.62201	7.65429	12.6998	8.92929	6.62648	14.0688	11.012	10.1097	8.18968	14.0582	3.91021	12.6646	6.97305	12.7098	12.327	18.2851	3.13725	13.1189	13.2755	12.2427	7.13351	1.69995	4.99871	15.8885	3.82215	7.1298	2.66062	3.04185
k__Bacteria|p__Bacteroidetes|c__Bacteroidetes_unclassified	2|976|	0.21996	2.27466	3.34583	2.40877	4.02651	2.9053	3.56837	5.61763	3.62229	1.56679	1.95842	3.5815	4.51251	0.59093	2.60432	1.19939	4.35421	2.85516	1.78213	5.0126	3.70797	2.97685	1.45427	3.90809	4.08344	2.51164	0.10309	2.68672	3.39692	6.18072	1.36816	4.16906	1.93729	1.734	3.26081	4.95624	1.29785	4.80622	4.30795	7.48727	0.2977	0.40259	2.08221	5.92789	0.33125	3.43311	1.36005	1.24038
k__Bacteria|p__Bacteroidetes|c__Bacteroidetes_unclassified|o__Bacteroidetes_unclassified	2|976||	0.21996	2.27466	3.34583	2.40877	4.02651	2.9053	3.56837	5.61763	3.62229	1.56679	1.95842	3.5815	4.51251	0.59093	2.60432	1.19939	4.35421	2.85516	1.78213	5.0126	3.70797	2.97685	1.45427	3.90809	4.08344	2.51164	0.10309	2.68672	3.39692	6.18072	1.36816	4.16906	1.93729	1.734	3.26081	4.95624	1.29785	4.80622	4.30795	7.48727	0.2977	0.40259	2.08221	5.92789	0.33125	3.43311	1.36005	1.24038
k__Bacteria|p__Bacteroidetes|c__Bacteroidetes_unclassified|o__Bacteroidetes_unclassified|f__Bacteroidetes_unclassified	2|976|||	0.21996	2.27466	3.34583	2.40877	4.02651	2.9053	3.56837	5.61763	3.62229	1.56679	1.95842	3.5815	4.51251	0.59093	2.60432	1.19939	4.35421	2.85516	1.78213	5.0126	3.70797	2.97685	1.45427	3.90809	4.08344	2.51164	0.10309	2.68672	3.39692	6.18072	1.36816	4.16906	1.93729	1.734	3.26081	4.95624	1.29785	4.80622	4.30795	7.48727	0.2977	0.40259	2.08221	5.92789	0.33125	3.43311	1.36005	1.24038
k__Bacteria|p__Bacteroidetes|c__Bacteroidetes_unclassified|o__Bacteroidetes_unclassified|f__Bacteroidetes_unclassified|g__Bacteroidetes_unclassified	2|976||||	0.21996	2.27466	3.34583	2.40877	4.02651	2.9053	3.56837	5.61763	3.62229	1.56679	1.95842	3.5815	4.51251	0.59093	2.60432	1.19939	4.35421	2.85516	1.78213	5.0126	3.70797	2.97685	1.45427	3.90809	4.08344	2.51164	0.10309	2.68672	3.39692	6.18072	1.36816	4.16906	1.93729	1.734	3.26081	4.95624	1.29785	4.80622	4.30795	7.48727	0.2977	0.40259	2.08221	5.92789	0.33125	3.43311	1.36005	1.24038
k__Bacteria|p__Bacteroidetes|c__Bacteroidetes_unclassified|o__Bacteroidetes_unclassified|f__Bacteroidetes_unclassified|g__Bacteroidetes_unclassified|s__Bacteroidetes_bacterium_oral_taxon_272	2|976|||||651591	0	0.27549	1.59815	1.49783	1.81185	1.83578	2.64162	4.72674	0.65474	0.41668	0.32774	0.99342	2.06025	0.40091	0.4624	0.05988	1.26922	2.4221	0.57583	2.94288	0.1077	2.27575	0.18157	1.5407	0	0.93863	0.03041	0.24779	0.23469	6.0677	0.5576	2.9033	1.24797	1.01779	0.25142	2.90928	0.30374	0.45885	0.67429	0.29851	0.09636	0.12988	1.91778	2.38397	0.01743	2.93255	0.38297	0.8418
k__Bacteria|p__Bacteroidetes|c__Bacteroidetes_unclassified|o__Bacteroidetes_unclassified|f__Bacteroidetes_unclassified|g__Bacteroidetes_unclassified|s__Bacteroidetes_oral_taxon_274	2|976|||||652708	0.21996	1.99917	1.74768	0.91094	2.21466	1.06952	0.92675	0.89089	2.96755	1.15011	1.63067	2.58808	2.45226	0.19001	2.14193	1.13951	3.08499	0.43306	1.20631	2.06972	3.60026	0.7011	1.27271	2.36739	4.08344	1.57301	0.07268	2.43893	3.16223	0.11302	0.81056	1.26576	0.68932	0.71622	3.00939	2.04696	0.99412	4.34737	3.63367	7.18876	0.20134	0.2727	0.16443	3.54391	0.31382	0.50056	0.97708	0.39858
k__Bacteria|p__Bacteroidetes|c__Bacteroidia	2|976|200643	0.42973	3.37019	4.88106	4.78333	6.61104	1.68109	2.32131	13.4388	2.15549	2.35102	7.14849	4.75738	2.07294	2.32338	2.51312	0.93326	2.77968	2.69776	2.80859	4.52554	2.42359	4.62721	1.40879	4.19458	2.25754	4.0803	4.59978	4.0671	2.63974	7.59516	2.54206	7.18684	4.03903	10.9586	5.45981	11.1377	1.28588	5.1547	8.8029	2.7461	1.06067	1.29736	2.9165	8.48274	0.52374	2.92484	1.21446	1.80147
k__Bacteria|p__Bacteroidetes|c__Bacteroidia|o__Bacteroidales	2|976|200643|171549	0.42973	3.37019	4.88106	4.78333	6.61104	1.68109	2.32131	13.4388	2.15549	2.35102	7.14849	4.75738	2.07294	2.32338	2.51312	0.93326	2.77968	2.69776	2.80859	4.52554	2.42359	4.62721	1.40879	4.19458	2.25754	4.0803	4.59978	4.0671	2.63974	7.59516	2.54206	7.18684	4.03903	10.9586	5.45981	11.1377	1.28588	5.1547	8.8029	2.7461	1.06067	1.29736	2.9165	8.48274	0.52374	2.92484	1.21446	1.80147
k__Bacteria|p__Bacteroidetes|c__Bacteroidia|o__Bacteroidales|f__Bacteroidaceae	2|976|200643|171549|815	0	0	0	0	0	0	0	0.19811	0	0.01894	0	0	0	0	0	0	0	0	0	0.03419	0	0	0	0	0	0	0	0	0	0	0	0.03605	0.03342	0	0	0	0	0.01632	0	0	0	0	0	0.01647	0.01172	0	0	0
k__Bacteria|p__Bacteroidetes|c__Bacteroidia|o__Bacteroidales|f__Bacteroidaceae|g__Bacteroides	2|976|200643|171549|815|816	0	0	0	0	0	0	0	0.19811	0	0.01894	0	0	0	0	0	0	0	0	0	0.03419	0	0	0	0	0	0	0	0	0	0	0	0.03605	0.03342	0	0	0	0	0.01632	0	0	0	0	0	0.01647	0.01172	0	0	0
k__Bacteria|p__Bacteroidetes|c__Bacteroidia|o__Bacteroidales|f__Bacteroidaceae|g__Bacteroides|s__Bacteroides_heparinolyticus	2|976|200643|171549|815|816|28113	0	0	0	0	0	0	0	0.19811	0	0.01894	0	0	0	0	0	0	0	0	0	0.03419	0	0	0	0	0	0	0	0	0	0	0	0.03605	0.02086	0	0	0	0	0.01632	0	0	0	0	0	0.01647	0.01172	0	0	0
k__Bacteria|p__Bacteroidetes|c__Bacteroidia|o__Bacteroidales|f__Bacteroidaceae|g__Bacteroides|s__Bacteroides_zoogleoformans	2|976|200643|171549|815|816|28119	0	0	0	0	0	0	0	0	0	0	0	0	0	0	0	0	0	0	0	0	0	0	0	0	0	0	0	0	0	0	0	0	0.01256	0	0	0	0	0	0	0	0	0	0	0	0	0	0	0
k__Bacteria|p__Bacteroidetes|c__Bacteroidia|o__Bacteroidales|f__Porphyromonadaceae	2|976|200643|171549|171551	0.04598	1.38071	1.37175	0.65233	0.52563	1.22818	0.51767	5.20284	0.20367	0.35552	1.15911	0.71739	0.06939	0.10693	0.03347	0	0.5849	0.04083	0.44461	0.35113	0.71471	1.11269	0.03232	0.49701	0.00739	0.49591	2.35203	0.24849	0.19694	0.32681	0.03727	0.88081	0.59912	0.55685	2.52737	0.68131	0	0.19838	0.12827	0.0545	0.19636	0.02456	0.22981	1.30526	0.00667	0.08756	0.2709	0.12742
k__Bacteria|p__Bacteroidetes|c__Bacteroidia|o__Bacteroidales|f__Porphyromonadaceae|g__Porphyromonas	2|976|200643|171549|171551|836	0.04598	1.38071	1.37175	0.65233	0.52563	1.22818	0.51767	5.20284	0.20367	0.35552	1.15911	0.71739	0.06939	0.10693	0.03347	0	0.5849	0.04083	0.44461	0.35113	0.71471	1.11269	0.03232	0.49701	0.00739	0.49591	2.35203	0.24849	0.19694	0.32681	0.03727	0.88081	0.59912	0.55685	2.52737	0.68131	0	0.19838	0.12827	0.0545	0.19636	0.02456	0.22981	1.30526	0.00667	0.08756	0.2709	0.12742
k__Bacteria|p__Bacteroidetes|c__Bacteroidia|o__Bacteroidales|f__Porphyromonadaceae|g__Porphyromonas|s__Porphyromonas_canoris	2|976|200643|171549|171551|836|36875	0	0	0	0	0	0	0	0	0	0	0	0	0	0	0	0	0	0	0	0	0	0	0	0	0	0	0	0	0	0	0	0	0	0	0	0	0	0	0	0	0	0	0	0	0	0	0	0
k__Bacteria|p__Bacteroidetes|c__Bacteroidia|o__Bacteroidales|f__Porphyromonadaceae|g__Porphyromonas|s__Porphyromonas_catoniae	2|976|200643|171549|171551|836|41976	0.03541	1.09475	0.12465	0.22989	0.26974	1.05528	0.28148	0.15159	0	0.0489	0	0.16491	0	0	0	0	0	0	0.28083	0	0.03411	0	0	0	0	0.15648	2.01488	0.10405	0.03379	0	0	0	0	0	0.09093	0.04241	0	0	0	0	0.00565	0	0	0.06904	0	0.00418	0	0
k__Bacteria|p__Bacteroidetes|c__Bacteroidia|o__Bacteroidales|f__Porphyromonadaceae|g__Porphyromonas|s__Porphyromonas_endodontalis	2|976|200643|171549|171551|836|28124	0	0.24463	1.17387	0.16144	0.01287	0	0.12186	0.20331	0	0	0.07507	0.08495	0	0	0	0	0	0.00157	0	0	0.12657	0.16189	0	0.37593	0	0	0.04928	0	0	0.23724	0	0	0	0	0	0	0	0	0	0	0	0	0	0	0	0	0	0
k__Bacteria|p__Bacteroidetes|c__Bacteroidia|o__Bacteroidales|f__Porphyromonadaceae|g__Porphyromonas|s__Porphyromonas_gingivalis	2|976|200643|171549|171551|836|837	0.00602	0.01095	0.07323	0.25598	0.20659	0	0.07861	4.84795	0.20367	0.26486	1.08404	0.46754	0.06939	0.10693	0.03347	0	0.5849	0.03926	0.08735	0.35113	0.55402	0.95081	0.03232	0.12109	0.00739	0.06015	0.03996	0.10384	0.09688	0.08957	0.03727	0.88081	0.53732	0.55685	2.38931	0.6389	0	0.17761	0.12827	0.0545	0.02782	0.02456	0.22981	1.23622	0.00667	0.04788	0.2709	0.12742
k__Bacteria|p__Bacteroidetes|c__Bacteroidia|o__Bacteroidales|f__Porphyromonadaceae|g__Porphyromonas|s__Porphyromonas_macacae	2|976|200643|171549|171551|836|28115	0	0	0	0	0	0	0	0	0	0	0	0	0	0	0	0	0	0	0	0	0	0	0	0	0	0	0	0	0	0	0	0	0	0	0	0	0	0	0	0	0	0	0	0	0	0	0	0
k__Bacteria|p__Bacteroidetes|c__Bacteroidia|o__Bacteroidales|f__Porphyromonadaceae|g__Porphyromonas|s__Porphyromonas_somerae	2|976|200643|171549|171551|836|322095	0	0.00203	0	0.00502	0.00475	0.12356	0.00815	0	0	0.02796	0	0	0	0	0	0	0	0	0	0	0	0	0	0	0	0.27928	0.12861	0.0406	0	0	0	0	0.04543	0	0	0	0	0	0	0	0.00594	0	0	0	0	0	0	0
k__Bacteria|p__Bacteroidetes|c__Bacteroidia|o__Bacteroidales|f__Porphyromonadaceae|g__Porphyromonas|s__Porphyromonas_sp_oral_taxon_278	2|976|200643|171549|171551|836|712437	0.00455	0.02835	0	0	0.03168	0.04934	0.02759	0	0	0.01381	0	0	0	0	0	0	0	0	0.07643	0	0	0	0	0	0	0	0.1193	0	0.06628	0	0	0	0.01638	0	0.04714	0	0	0.02077	0	0	0.15695	0	0	0	0	0.0355	0	0
k__Bacteria|p__Bacteroidetes|c__Bacteroidia|o__Bacteroidales|f__Prevotellaceae	2|976|200643|171549|171552	0.25042	0.67518	0.82327	0.32187	4.95984	0.26782	0.85519	2.40543	0.62381	1.04346	0.09305	1.39413	0.19838	0.01697	1.02334	0.52691	0.42493	0.02288	0.76762	0.03509	0.52704	0	0.67464	1.19488	0.49416	1.49936	1.35983	1.53075	0.56101	0	0	0.40307	0.86192	0.01813	1.87715	0.30245	0	3.13394	0.11892	1.37271	0.33713	0	0	0.90149	0.12497	0.30751	0.01946	0.00517
k__Bacteria|p__Bacteroidetes|c__Bacteroidia|o__Bacteroidales|f__Prevotellaceae|g__Alloprevotella	2|976|200643|171549|171552|1283313	0	0.00743	0.04945	0.00096	1.25737	0.0017	0.00233	0.98166	0	0	0	0	0	0	0.05195	0	0	0	0	0	0	0	0	0	0	0	0	0	0	0	0	0	0	0	0	0	0	0	0	0	0	0	0	0	0	0	0	0
k__Bacteria|p__Bacteroidetes|c__Bacteroidia|o__Bacteroidales|f__Prevotellaceae|g__Alloprevotella|s__Alloprevotella_rava	2|976|200643|171549|171552|1283313|671218	0	0	0	0	0.0073	0	0	0	0	0	0	0	0	0	0	0	0	0	0	0	0	0	0	0	0	0	0	0	0	0	0	0	0	0	0	0	0	0	0	0	0	0	0	0	0	0	0	0
k__Bacteria|p__Bacteroidetes|c__Bacteroidia|o__Bacteroidales|f__Prevotellaceae|g__Alloprevotella|s__Alloprevotella_tannerae	2|976|200643|171549|171552|1283313|76122	0	0.00743	0.04945	0	1.20909	0	0.00233	0.90066	0	0	0	0	0	0	0.05195	0	0	0	0	0	0	0	0	0	0	0	0	0	0	0	0	0	0	0	0	0	0	0	0	0	0	0	0	0	0	0	0	0
k__Bacteria|p__Bacteroidetes|c__Bacteroidia|o__Bacteroidales|f__Prevotellaceae|g__Alloprevotella|s__Prevotella_sp_oral_taxon_473	2|976|200643|171549|171552|1283313|712469	0	0	0	0.00096	0.04098	0.0017	0	0.081	0	0	0	0	0	0	0	0	0	0	0	0	0	0	0	0	0	0	0	0	0	0	0	0	0	0	0	0	0	0	0	0	0	0	0	0	0	0	0	0
k__Bacteria|p__Bacteroidetes|c__Bacteroidia|o__Bacteroidales|f__Prevotellaceae|g__Prevotella	2|976|200643|171549|171552|838	0.25042	0.66775	0.77382	0.32091	3.70246	0.26612	0.85286	1.42378	0.62381	1.04346	0.09305	1.39413	0.19838	0.01697	0.97138	0.52691	0.42493	0.02288	0.76762	0.03509	0.52704	0	0.67464	1.19488	0.49416	1.49936	1.35983	1.53075	0.56101	0	0	0.40307	0.86192	0.01813	1.87715	0.30245	0	3.13394	0.11892	1.37271	0.33713	0	0	0.90149	0.12497	0.30751	0.01946	0.00517
k__Bacteria|p__Bacteroidetes|c__Bacteroidia|o__Bacteroidales|f__Prevotellaceae|g__Prevotella|s__Prevotella_baroniae	2|976|200643|171549|171552|838|305719	0	0	0.00756	0.00587	0	0.02612	0.03578	0.02939	0	0	0	0	0	0	0	0	0	0	0	0	0	0	0	0	0	0	0	0	0	0	0	0	0	0	0	0	0	0	0	0	0	0	0	0	0	0	0	0
k__Bacteria|p__Bacteroidetes|c__Bacteroidia|o__Bacteroidales|f__Prevotellaceae|g__Prevotella|s__Prevotella_buccae	2|976|200643|171549|171552|838|28126	0	0	0.10258	0	0.58175	0.02825	0.07103	0.0615	0	0	0	0	0	0	0	0	0	0	0	0	0	0	0	0	0	0	0	0	0	0	0	0	0	0.01813	0	0	0	0	0	0	0	0	0	0	0	0	0	0
k__Bacteria|p__Bacteroidetes|c__Bacteroidia|o__Bacteroidales|f__Prevotellaceae|g__Prevotella|s__Prevotella_dentalis	2|976|200643|171549|171552|838|52227	0	0	0.03971	0.00541	0	0	0	0.08368	0	0	0	0	0	0	0	0	0	0	0	0	0	0	0	0	0	0	0	0	0	0	0	0	0	0	0	0	0	0	0	0	0	0	0	0	0	0	0	0
k__Bacteria|p__Bacteroidetes|c__Bacteroidia|o__Bacteroidales|f__Prevotellaceae|g__Prevotella|s__Prevotella_denticola	2|976|200643|171549|171552|838|28129	0	0	0	0	0.14189	0	0	0	0	0	0	0	0	0	0	0	0	0	0	0	0	0	0	0	0	0	0	0	0	0	0	0	0	0	0	0	0	0	0	0	0	0	0	0	0	0	0	0
k__Bacteria|p__Bacteroidetes|c__Bacteroidia|o__Bacteroidales|f__Prevotellaceae|g__Prevotella|s__Prevotella_enoeca	2|976|200643|171549|171552|838|76123	0	0	0	0	0.03497	0	0	0	0	0	0	0	0	0	0	0	0	0	0	0	0	0	0	0	0	0	0	0	0	0	0	0	0	0	0	0	0	0	0	0	0	0	0	0	0	0	0	0
k__Bacteria|p__Bacteroidetes|c__Bacteroidia|o__Bacteroidales|f__Prevotellaceae|g__Prevotella|s__Prevotella_intermedia	2|976|200643|171549|171552|838|28131	0	0.01042	0.23922	0.15963	0	0	0.21408	0.23052	0.01335	0.21821	0.0368	0.17092	0.01263	0.01697	0.07099	0	0.0392	0	0.06777	0.0125	0.05174	0	0.07348	0.25489	0.13592	0.03551	0.61719	0.27602	0.18269	0	0	0	0.07844	0	0.14494	0.02692	0	0.19906	0	0.0322	0	0	0	0.02748	0	0.07466	0.01946	0
k__Bacteria|p__Bacteroidetes|c__Bacteroidia|o__Bacteroidales|f__Prevotellaceae|g__Prevotella|s__Prevotella_loescheii	2|976|200643|171549|171552|838|840	0.06981	0.50058	0	0.08186	0.2098	0.08279	0.19078	0.16246	0.36555	0.77539	0.03722	0.9865	0.05402	0	0.67082	0.52691	0.27026	0	0.44119	0.02259	0.46864	0	0.53527	0.44665	0.10391	1.06966	0.13125	0.68895	0.22076	0	0	0.26313	0.67953	0	1.71892	0.26008	0	2.26176	0.04996	0.81065	0.33257	0	0	0.50023	0.12497	0.1723	0	0
k__Bacteria|p__Bacteroidetes|c__Bacteroidia|o__Bacteroidales|f__Prevotellaceae|g__Prevotella|s__Prevotella_maculosa	2|976|200643|171549|171552|838|439703	0.00375	0.01712	0.00442	0.00938	0.08969	0.00579	0	0.01372	0.0033	0	0	0	0.02247	0	0.02823	0	0	0	0.01776	0	0	0	0	0.01165	0	0	0.0918	0	0	0	0	0	0	0	0	0	0	0	0	0	0	0	0	0	0	0	0	0
k__Bacteria|p__Bacteroidetes|c__Bacteroidia|o__Bacteroidales|f__Prevotellaceae|g__Prevotella|s__Prevotella_marshii	2|976|200643|171549|171552|838|189722	0.00249	0.0073	0	0	0	0	0	0	0	0	0	0	0	0	0	0	0	0	0	0	0	0	0	0	0	0	0	0	0	0	0	0	0	0	0	0	0	0	0	0	0	0	0	0	0	0	0	0
k__Bacteria|p__Bacteroidetes|c__Bacteroidia|o__Bacteroidales|f__Prevotellaceae|g__Prevotella|s__Prevotella_melaninogenica	2|976|200643|171549|171552|838|28132	0	0	0	0	0.00519	0	0.01852	0.03362	0	0	0	0	0	0	0	0	0	0	0	0	0	0	0	0	0	0	0	0	0	0	0	0	0	0	0	0	0	0	0	0	0	0	0	0	0	0	0	0
k__Bacteria|p__Bacteroidetes|c__Bacteroidia|o__Bacteroidales|f__Prevotellaceae|g__Prevotella|s__Prevotella_micans	2|976|200643|171549|171552|838|189723	0.01586	0.00777	0.01041	0	0.08315	0	0	0	0.04907	0	0	0.03199	0	0	0.0191	0	0	0	0	0	0	0	0	0.07128	0	0	0.15881	0	0	0	0	0	0	0	0	0	0	0	0	0	0	0	0	0	0	0.0257	0	0
k__Bacteria|p__Bacteroidetes|c__Bacteroidia|o__Bacteroidales|f__Prevotellaceae|g__Prevotella|s__Prevotella_multiformis	2|976|200643|171549|171552|838|282402	0	0	0	0	0.3842	0	0	0	0	0	0	0	0	0	0	0	0	0	0	0	0	0	0	0	0	0	0	0	0	0	0	0	0	0	0	0	0	0	0	0	0	0	0	0	0	0	0	0
k__Bacteria|p__Bacteroidetes|c__Bacteroidia|o__Bacteroidales|f__Prevotellaceae|g__Prevotella|s__Prevotella_nigrescens	2|976|200643|171549|171552|838|28133	0	0	0	0.00677	0.63037	0.00539	0	0	0	0	0	0	0	0	0	0	0	0	0	0	0	0	0	0	0	0	0	0	0	0	0	0	0	0	0	0	0	0	0	0	0	0	0	0	0	0	0	0
k__Bacteria|p__Bacteroidetes|c__Bacteroidia|o__Bacteroidales|f__Prevotellaceae|g__Prevotella|s__Prevotella_oralis	2|976|200643|171549|171552|838|28134	0.09306	0	0.16979	0.01554	0.4684	0	0.08099	0.28184	0	0	0	0	0	0	0	0	0	0	0	0	0	0	0	0	0	0	0	0	0	0	0	0	0	0	0	0	0	0	0	0	0	0	0	0	0	0	0	0
k__Bacteria|p__Bacteroidetes|c__Bacteroidia|o__Bacteroidales|f__Prevotellaceae|g__Prevotella|s__Prevotella_oris	2|976|200643|171549|171552|838|28135	0	0	0.04904	0	0.23659	0	0	0.03923	0	0	0	0	0	0	0	0	0	0	0	0	0	0	0	0	0	0	0	0	0	0	0	0	0	0	0	0	0	0	0	0	0	0	0	0	0	0	0	0
k__Bacteria|p__Bacteroidetes|c__Bacteroidia|o__Bacteroidales|f__Prevotellaceae|g__Prevotella|s__Prevotella_oulorum	2|976|200643|171549|171552|838|28136	0	0	0	0	0.03023	0.02168	0	0.00041	0	0	0	0	0	0	0	0	0	0	0	0	0	0	0	0	0	0	0.02159	0	0	0	0	0	0	0	0	0	0	0	0	0	0	0	0	0	0	0	0	0
k__Bacteria|p__Bacteroidetes|c__Bacteroidia|o__Bacteroidales|f__Prevotellaceae|g__Prevotella|s__Prevotella_pallens	2|976|200643|171549|171552|838|60133	0	0	0	0	0.02621	0	0	0	0	0	0	0	0	0	0	0	0	0	0	0	0	0	0	0	0	0	0	0	0	0	0	0	0	0	0	0	0	0	0	0	0	0	0	0	0	0	0	0
k__Bacteria|p__Bacteroidetes|c__Bacteroidia|o__Bacteroidales|f__Prevotellaceae|g__Prevotella|s__Prevotella_pleuritidis	2|976|200643|171549|171552|838|407975	0	0	0	0.00053	0	0	0	0.34084	0	0	0.01902	0	0	0	0	0	0	0	0	0	0	0	0	0	0	0	0	0	0	0	0	0	0	0	0	0.01001	0	0	0	0	0	0	0	0	0	0	0	0.00517
k__Bacteria|p__Bacteroidetes|c__Bacteroidia|o__Bacteroidales|f__Prevotellaceae|g__Prevotella|s__Prevotella_saccharolytica	2|976|200643|171549|171552|838|633701	0.06547	0.09691	0.05189	0.03591	0.24801	0.09609	0.10282	0	0.19254	0.04986	0	0.20472	0.10926	0	0.18225	0	0.11547	0.02288	0.2409	0	0.00667	0	0.06589	0.4104	0.25433	0.39419	0.3392	0.56578	0.15757	0	0	0.13994	0.10395	0	0.01328	0.00544	0	0.67313	0.06896	0.52987	0.00455	0	0	0.37378	0	0.03487	0	0
k__Bacteria|p__Bacteroidetes|c__Bacteroidia|o__Bacteroidales|f__Prevotellaceae|g__Prevotella|s__Prevotella_salivae	2|976|200643|171549|171552|838|228604	0	0	0	0	0.00482	0	0	0	0	0	0	0	0	0	0	0	0	0	0	0	0	0	0	0	0	0	0	0	0	0	0	0	0	0	0	0	0	0	0	0	0	0	0	0	0	0	0	0
k__Bacteria|p__Bacteroidetes|c__Bacteroidia|o__Bacteroidales|f__Prevotellaceae|g__Prevotella|s__Prevotella_shahii	2|976|200643|171549|171552|838|228603	0	0	0	0	0	0	0	0	0	0	0	0	0	0	0	0	0	0	0	0	0	0	0	0	0	0	0	0	0	0	0	0	0	0	0	0	0	0	0	0	0	0	0	0	0	0	0	0
k__Bacteria|p__Bacteroidetes|c__Bacteroidia|o__Bacteroidales|f__Prevotellaceae|g__Prevotella|s__Prevotella_sp_F0091	2|976|200643|171549|171552|838|1227276	0	0	0	0	0	0	0	0.00788	0	0	0	0	0	0	0	0	0	0	0	0	0	0	0	0	0	0	0	0	0	0	0	0	0	0	0	0	0	0	0	0	0	0	0	0	0	0	0	0
k__Bacteria|p__Bacteroidetes|c__Bacteroidia|o__Bacteroidales|f__Prevotellaceae|g__Prevotella|s__Prevotella_sp_oral_taxon_376	2|976|200643|171549|171552|838|712466	0	0.02764	0.09923	0	0.52718	0	0.13886	0.13612	0	0	0	0	0	0	0	0	0	0	0	0	0	0	0	0	0	0	0	0	0	0	0	0	0	0	0	0	0	0	0	0	0	0	0	0	0	0	0	0
k__Bacteria|p__Bacteroidetes|c__Bacteroidia|o__Bacteroidales|f__Prevotellaceae|g__Prevotella|s__Prevotella_sp_oral_taxon_820	2|976|200643|171549|171552|838|2081962	0	0	0	0	0	0	0	0.00256	0	0	0	0	0	0	0	0	0	0	0	0	0	0	0	0	0	0	0	0	0	0	0	0	0	0	0	0	0	0	0	0	0	0	0	0	0	0	0	0
k__Bacteria|p__Bacteroidetes|c__Bacteroidia|o__Bacteroidales|f__Tannerellaceae	2|976|200643|171549|2005525	0.13333	1.3143	2.68604	3.80913	1.12557	0.18508	0.94845	5.6324	1.32801	0.9331	5.89634	2.64586	1.80517	2.19948	1.45632	0.40635	1.76985	2.63404	1.59637	4.10514	1.18185	3.51452	0.70183	2.50269	1.75598	2.08502	0.88792	2.28786	1.88179	7.26835	2.50478	5.86691	2.54457	10.3836	1.05529	10.154	1.28588	1.80607	8.55572	1.31889	0.52718	1.2728	2.6867	6.25951	0.38038	2.52977	0.9241	1.66888
k__Bacteria|p__Bacteroidetes|c__Bacteroidia|o__Bacteroidales|f__Tannerellaceae|g__Tannerella	2|976|200643|171549|2005525|195950	0.13333	1.3143	2.68604	3.80913	1.12557	0.18508	0.94845	5.6324	1.32801	0.9331	5.89634	2.64586	1.80517	2.19948	1.45632	0.40635	1.76985	2.63404	1.59637	4.10514	1.18185	3.51452	0.70183	2.50269	1.75598	2.08502	0.88792	2.28786	1.88179	7.26835	2.50478	5.86691	2.54457	10.3836	1.05529	10.154	1.28588	1.80607	8.55572	1.31889	0.52718	1.2728	2.6867	6.25951	0.38038	2.52977	0.9241	1.66888
k__Bacteria|p__Bacteroidetes|c__Bacteroidia|o__Bacteroidales|f__Tannerellaceae|g__Tannerella|s__Tannerella_forsythia	2|976|200643|171549|2005525|195950|28112	0.04511	1.092	2.56481	3.5272	0.31987	0	0.59533	5.03253	1.27176	0.43656	5.83629	2.4799	1.49332	2.19948	0.22399	0.40635	1.50418	2.48536	1.17836	4.10514	1.01423	3.51452	0.54033	1.78756	1.60566	0.4538	0.23589	0.97059	1.7416	7.26835	2.50478	5.52472	2.49336	10.3836	0.88593	10.1202	1.18537	1.64116	8.55572	0.85872	0.30232	1.2728	2.6867	5.52351	0.31059	2.4744	0.91488	1.66888
k__Bacteria|p__Bacteroidetes|c__Bacteroidia|o__Bacteroidales|f__Tannerellaceae|g__Tannerella|s__Tannerella_sp_oral_taxon_808	2|976|200643|171549|2005525|195950|712711	0.07171	0.01118	0.07589	0.19483	0.04696	0	0	0.196	0	0	0	0	0.25027	0	0.20601	0	0.06629	0.14869	0.00968	0	0	0	0	0	0	0	0	0	0	0	0	0	0	0	0	0	0	0	0	0	0	0	0	0	0	0	0	0
k__Bacteria|p__Bacteroidetes|c__Bacteroidia|o__Bacteroidales|f__Tannerellaceae|g__Tannerella|s__Tannerella_sp_oral_taxon_HOT_286	2|976|200643|171549|2005525|195950|712710	0.01651	0.21112	0.04534	0.0871	0.75874	0.18508	0.35311	0.40387	0.05625	0.49655	0.06005	0.16596	0.06158	0	1.02632	0	0.19938	0	0.40832	0	0.16762	0	0.1615	0.71513	0.15033	1.63123	0.65203	1.31727	0.14018	0	0	0.34219	0.05121	0	0.16936	0.03373	0.1005	0.16491	0	0.46017	0.22486	0	0	0.736	0.06979	0.05537	0.00923	0
k__Bacteria|p__Bacteroidetes|c__Flavobacteriia	2|976|117743	2.32187	6.51948	5.28918	10.4797	5.52599	11.5139	4.72681	5.77818	2.87558	7.82258	0.08087	4.43289	0.10228	0	1.14835	4.4398	1.11879	0.56401	8.64317	0.55657	3.49045	0.05023	9.83675	0.82662	0.2855	7.47684	6.30915	3.35589	2.15303	0.28231	0	1.30874	0.99673	0.01721	3.60635	2.1912	0.55352	3.15795	0.16461	2.00938	5.77515	0	0	1.47791	2.96716	0.77185	0.08611	0
k__Bacteria|p__Bacteroidetes|c__Flavobacteriia|o__Flavobacteriales	2|976|117743|200644	2.32187	6.51948	5.28918	10.4797	5.52599	11.5139	4.72681	5.77818	2.87558	7.82258	0.08087	4.43289	0.10228	0	1.14835	4.4398	1.11879	0.56401	8.64317	0.55657	3.49045	0.05023	9.83675	0.82662	0.2855	7.47684	6.30915	3.35589	2.15303	0.28231	0	1.30874	0.99673	0.01721	3.60635	2.1912	0.55352	3.15795	0.16461	2.00938	5.77515	0	0	1.47791	2.96716	0.77185	0.08611	0
k__Bacteria|p__Bacteroidetes|c__Flavobacteriia|o__Flavobacteriales|f__Flavobacteriaceae	2|976|117743|200644|49546	2.32187	6.51948	5.28918	10.4797	5.52599	11.5139	4.72681	5.77818	2.87558	7.82258	0.08087	4.43289	0.10228	0	1.14835	4.4398	1.11879	0.56401	8.64317	0.55657	3.49045	0.05023	9.83675	0.82662	0.2855	7.47684	6.30915	3.35589	2.15303	0.28231	0	1.30874	0.99673	0.01721	3.60635	2.1912	0.55352	3.15795	0.16461	2.00938	5.77515	0	0	1.47791	2.96716	0.77185	0.08611	0
k__Bacteria|p__Bacteroidetes|c__Flavobacteriia|o__Flavobacteriales|f__Flavobacteriaceae|g__Capnocytophaga	2|976|117743|200644|49546|1016	2.32187	6.51948	5.28918	10.4797	5.52599	11.5139	4.72681	5.77818	2.87558	7.82258	0.08087	4.43289	0.10228	0	1.14835	4.4398	1.11879	0.56401	8.64317	0.55657	3.49045	0.05023	9.83675	0.82662	0.2855	7.47684	6.30915	3.35589	2.15303	0.28231	0	1.30874	0.99673	0.01721	3.60635	2.1912	0.55352	3.15795	0.16461	2.00938	5.77515	0	0	1.47791	2.96716	0.77185	0.08611	0
k__Bacteria|p__Bacteroidetes|c__Flavobacteriia|o__Flavobacteriales|f__Flavobacteriaceae|g__Capnocytophaga|s__Capnocytophaga_gingivalis	2|976|117743|200644|49546|1016|1017	1.07243	1.24122	1.64744	4.30538	1.33003	1.96035	1.04551	1.4103	0.30355	1.48917	0	1.16671	0	0	0.30727	0.86737	0.15834	0.29162	4.19963	0.06107	0.85153	0	3.74661	0.23634	0	1.79078	2.07858	0.52365	0.42345	0.16845	0	0.35314	0.08047	0	0.42085	0.92951	0.16439	1.1978	0.00578	0.16785	2.6453	0	0	0.65972	0.70864	0.13975	0	0
k__Bacteria|p__Bacteroidetes|c__Flavobacteriia|o__Flavobacteriales|f__Flavobacteriaceae|g__Capnocytophaga|s__Capnocytophaga_granulosa	2|976|117743|200644|49546|1016|45242	0.31776	0.56016	0.01762	0.02575	0.90201	1.66395	0.09633	0.92965	0.43368	0.18547	0	0.08084	0	0	0.0262	0.00685	0.02783	0.02373	0.1079	0	0.1931	0	0.33489	0.04476	0	0.53283	0.37821	0.44838	0.07349	0.01872	0	0.29075	0.01584	0	0.1163	0.07346	0	0.30661	0	0.25368	0.13389	0	0	0.08081	0	0.04213	0	0
k__Bacteria|p__Bacteroidetes|c__Flavobacteriia|o__Flavobacteriales|f__Flavobacteriaceae|g__Capnocytophaga|s__Capnocytophaga_haemolytica	2|976|117743|200644|49546|1016|45243	0.00486	0.01639	0.00286	0	0.18049	0	0.19227	0	0	0	0	0	0	0	0	0	0	0	0	0	0.02449	0	0	0	0	0	0	0	0	0	0	0	0	0	0	0	0	0	0	0	0	0	0	0	0	0	0	0
k__Bacteria|p__Bacteroidetes|c__Flavobacteriia|o__Flavobacteriales|f__Flavobacteriaceae|g__Capnocytophaga|s__Capnocytophaga_leadbetteri	2|976|117743|200644|49546|1016|327575	0.25785	1.06125	0.16339	2.11017	1.4339	5.73238	1.56408	1.09971	0.36084	2.86691	0	0.69689	0	0	0.22255	0.11495	0.28762	0.22884	1.91361	0	1.0059	0	1.47833	0.12472	0	2.12732	1.30002	0.39147	0.42293	0.09514	0	0.11252	0.27011	0	0.93581	0.22193	0.17441	0.17888	0	0.29219	2.19451	0	0	0.16402	0.30563	0.24546	0.00324	0
k__Bacteria|p__Bacteroidetes|c__Flavobacteriia|o__Flavobacteriales|f__Flavobacteriaceae|g__Capnocytophaga|s__Capnocytophaga_ochracea	2|976|117743|200644|49546|1016|1018	0.25582	0.76466	0.03665	0.04387	0.33637	0.0908	0.10326	0.15441	0.52887	0.28324	0.08087	0.4422	0.10228	0	0.45718	0.00978	0.38151	0	0.25205	0.19157	0.29864	0.05023	0.17552	0.17618	0.18029	0.83578	0.13638	0.62259	0.33609	0	0	0.25008	0.07379	0.01721	0.33602	0.06475	0	1.00836	0.11732	0.84253	0	0	0	0.42072	0.0426	0.15562	0.08287	0
k__Bacteria|p__Bacteroidetes|c__Flavobacteriia|o__Flavobacteriales|f__Flavobacteriaceae|g__Capnocytophaga|s__Capnocytophaga_sp_oral_taxon_332	2|976|117743|200644|49546|1016|712213	0.10924	0	0	0.04052	0.64025	1.23766	0.26043	0.02429	0.38633	0.143	0	0.0259	0	0	0	0	0.01843	0	0.02354	0	0.04277	0	0.01701	0	0	0.11344	0.8556	0.13792	0.01492	0	0	0.11477	0.04502	0	0.09438	0.00271	0	0	0	0.04841	0.12923	0	0	0	0.01442	0	0	0
k__Bacteria|p__Bacteroidetes|c__Flavobacteriia|o__Flavobacteriales|f__Flavobacteriaceae|g__Capnocytophaga|s__Capnocytophaga_sp_oral_taxon_338	2|976|117743|200644|49546|1016|710239	0.01066	0.00137	0.00048	0.00734	0.00804	0	0	0	0	0	0	0	0	0	0	0	0	0	0	0	0	0	0.00777	0	0	0	0	0	0	0	0	0	0	0	0	0	0	0	0	0	0	0	0	0	0	0	0	0
k__Bacteria|p__Bacteroidetes|c__Flavobacteriia|o__Flavobacteriales|f__Flavobacteriaceae|g__Capnocytophaga|s__Capnocytophaga_sp_oral_taxon_863	2|976|117743|200644|49546|1016|1227265	0.05783	0	0	0.03539	0.00344	0.03417	0.09892	0	0.17348	0.12989	0	0.01276	0	0	0	0	0	0	0.0282	0	0.07264	0	0.14417	0	0	0.20647	0	0.08897	0.00338	0	0	0.09581	0.01415	0	0.02025	0	0	0	0	0	0.01931	0	0	0	0	0	0	0
k__Bacteria|p__Bacteroidetes|c__Flavobacteriia|o__Flavobacteriales|f__Flavobacteriaceae|g__Capnocytophaga|s__Capnocytophaga_sp_oral_taxon_878	2|976|117743|200644|49546|1016|1316596	0	0	0	0.18736	0	0	0.08187	0	0	0	0	0.25393	0	0	0	0.28361	0	0	0	0	0	0	0.05164	0.09379	0	0	0	0.00814	0.03189	0	0	0	0.17608	0	0.30974	0.15056	0	0	0	0.04472	0	0	0	0	0.02719	0.1347	0	0
k__Bacteria|p__Bacteroidetes|c__Flavobacteriia|o__Flavobacteriales|f__Flavobacteriaceae|g__Capnocytophaga|s__Capnocytophaga_sputigena	2|976|117743|200644|49546|1016|1019	0.23542	2.87443	3.42073	3.72397	0.69147	0.79463	1.28414	2.15982	0.68883	2.72492	0	1.75367	0	0	0.13516	3.15725	0.24506	0.01982	2.11825	0.30393	1.00138	0	3.8808	0.15082	0.10522	1.8702	1.56036	1.13477	0.84688	0	0	0.09167	0.32127	0	1.373	0.74828	0.21471	0.4663	0.04151	0.35999	0.6529	0	0	0.15263	1.86868	0.05418	0	0
k__Bacteria|p__Bacteroidetes|c__Flavobacteriia|o__Flavobacteriales|f__Flavobacteriaceae|g__Flavobacterium	2|976|117743|200644|49546|237	0	0	0	0	0	0	0	0	0	0	0	0	0	0	0	0	0	0	0	0	0	0	0	0	0	0	0	0	0	0	0	0	0	0	0	0	0	0	0	0	0	0	0	0	0	0	0	0
k__Bacteria|p__Bacteroidetes|c__Flavobacteriia|o__Flavobacteriales|f__Flavobacteriaceae|g__Flavobacterium|s__Flavobacterium_marinum	2|976|117743|200644|49546|237|1159016	0	0	0	0	0	0	0	0	0	0	0	0	0	0	0	0	0	0	0	0	0	0	0	0	0	0	0	0	0	0	0	0	0	0	0	0	0	0	0	0	0	0	0	0	0	0	0	0
k__Bacteria|p__Chloroflexi	2|200795	1.21961	0.37078	2.83666	2.26954	0.63729	0.2192	1.0033	1.94807	4.53206	0.456	8.92445	3.10221	3.78172	4.26613	3.51655	0.77327	8.71154	6.37847	1.6173	9.55596	4.62423	11.8476	1.46261	7.16735	9.16637	1.66214	0.21103	2.7322	2.50172	8.89972	10.7228	10.4101	4.08433	7.56124	0.8476	7.92288	6.34897	2.21277	5.7835	3.80758	1.38523	8.90686	12.9997	5.2737	0.03411	8.68049	9.42081	7.16134
k__Bacteria|p__Chloroflexi|c__Anaerolineae	2|200795|292625	1.21961	0.37078	2.83666	2.26954	0.63729	0.2192	1.0033	1.94807	4.53206	0.456	8.92445	3.10221	3.78172	4.26613	3.51655	0.77327	8.71154	6.37847	1.6173	9.55596	4.62423	11.8476	1.46261	7.16735	9.16637	1.66214	0.21103	2.7322	2.50172	8.89972	10.7228	10.4101	4.08433	7.56124	0.8476	7.92288	6.34897	2.21277	5.7835	3.80758	1.38523	8.90686	12.9997	5.2737	0.03411	8.68049	9.42081	7.16134
k__Bacteria|p__Chloroflexi|c__Anaerolineae|o__Anaerolineales	2|200795|292625|292629	1.21961	0.37078	2.83666	2.26954	0.63729	0.2192	1.0033	1.94807	4.53206	0.456	8.92445	3.10221	3.78172	4.26613	3.51655	0.77327	8.71154	6.37847	1.6173	9.55596	4.62423	11.8476	1.46261	7.16735	9.16637	1.66214	0.21103	2.7322	2.50172	8.89972	10.7228	10.4101	4.08433	7.56124	0.8476	7.92288	6.34897	2.21277	5.7835	3.80758	1.38523	8.90686	12.9997	5.2737	0.03411	8.68049	9.42081	7.16134
k__Bacteria|p__Chloroflexi|c__Anaerolineae|o__Anaerolineales|f__Anaerolineaceae	2|200795|292625|292629|292628	1.21961	0.37078	2.83666	2.26954	0.63729	0.2192	1.0033	1.94807	4.53206	0.456	8.92445	3.10221	3.78172	4.26613	3.51655	0.77327	8.71154	6.37847	1.6173	9.55596	4.62423	11.8476	1.46261	7.16735	9.16637	1.66214	0.21103	2.7322	2.50172	8.89972	10.7228	10.4101	4.08433	7.56124	0.8476	7.92288	6.34897	2.21277	5.7835	3.80758	1.38523	8.90686	12.9997	5.2737	0.03411	8.68049	9.42081	7.16134
k__Bacteria|p__Chloroflexi|c__Anaerolineae|o__Anaerolineales|f__Anaerolineaceae|g__Anaerolineaceae_unclassified	2|200795|292625|292629|292628|	1.21961	0.37078	2.83666	2.26954	0.63729	0.2192	1.0033	1.94807	4.53206	0.456	8.92445	3.10221	3.78172	4.26613	3.51655	0.77327	8.71154	6.37847	1.6173	9.55596	4.62423	11.8476	1.46261	7.16735	9.16637	1.66214	0.21103	2.7322	2.50172	8.89972	10.7228	10.4101	4.08433	7.56124	0.8476	7.92288	6.34897	2.21277	5.7835	3.80758	1.38523	8.90686	12.9997	5.2737	0.03411	8.68049	9.42081	7.16134
k__Bacteria|p__Chloroflexi|c__Anaerolineae|o__Anaerolineales|f__Anaerolineaceae|g__Anaerolineaceae_unclassified|s__Anaerolineaceae_bacterium_oral_taxon_439	2|200795|292625|292629|292628||1889813	1.21961	0.37078	2.83666	2.26954	0.63729	0.2192	1.0033	1.94807	4.53206	0.456	8.92445	3.10221	3.78172	4.26613	3.51655	0.77327	8.71154	6.37847	1.6173	9.55596	4.62423	11.8476	1.46261	7.16735	9.16637	1.66214	0.21103	2.7322	2.50172	8.89972	10.7228	10.4101	4.08433	7.56124	0.8476	7.92288	6.34897	2.21277	5.7835	3.80758	1.38523	8.90686	12.9997	5.2737	0.03411	8.68049	9.42081	7.16134
k__Bacteria|p__Firmicutes	2|1239	8.5198	15.8668	13.1695	22.3965	16.0797	12.1041	10.5843	21.5654	23.6481	36.3944	29.8898	27.6738	44.1011	61.3095	11.9809	35.6874	22.7388	29.8215	24.8039	28.5112	17.8531	33.8614	20.5425	31.3049	24.7567	22.1488	43.936	25.8459	31.6025	24.0607	38.2591	15.1905	40.3914	31.1238	28.7872	28.2092	65.6603	17.3679	29.5096	15.1333	46.8596	33.4731	40.2527	22.8908	26.944	32.1926	45.9267	41.6031
k__Bacteria|p__Firmicutes|c__Bacilli	2|1239|91061	5.18592	12.8216	8.79975	14.3011	11.1811	11.1819	8.0757	15.3007	10.8954	24.9477	1.29602	15.4299	1.44872	4.52282	2.33749	31.393	4.57309	6.97109	14.8443	4.3075	6.8944	1.39469	13.9793	8.92959	4.42979	15.7477	33.8742	17.6332	17.7244	1.58415	7.17933	2.1453	21.0255	1.35873	22.3051	6.59291	57.0394	8.22316	2.86212	4.77328	39.2427	3.82316	4.60148	5.8314	26.1141	3.1041	1.58844	0.64356
k__Bacteria|p__Firmicutes|c__Bacilli|o__Bacillales	2|1239|91061|1385	0.3741	0.78109	0.56899	0.58386	0.81671	0.37145	0.32758	0.05926	0.93926	2.08181	0.69167	0.68356	0.83044	4.32549	0.19938	0.11338	2.31367	2.40654	1.52715	0.38128	1.15778	1.14733	0.53708	2.88033	1.42794	1.24339	3.20593	0.41848	1.29315	1.04025	7.17933	0.16573	1.46503	1.32629	0.76101	0.86302	7.81829	0.9393	0.32017	0.46283	9.27704	2.97116	3.78309	1.61902	0.02788	1.4632	1.25378	0.64356
k__Bacteria|p__Firmicutes|c__Bacilli|o__Bacillales|f__Bacillales_unclassified	2|1239|91061|1385|	0.3741	0.78109	0.56899	0.58386	0.81671	0.37145	0.32758	0.05926	0.93926	2.08181	0.69167	0.68356	0.83044	4.32549	0.19938	0.11338	2.31367	2.40654	1.52715	0.38128	1.15778	1.14733	0.53708	2.88033	1.42794	1.24339	3.20593	0.41848	1.29315	1.04025	7.17933	0.16573	1.46503	1.32629	0.76101	0.86302	7.81829	0.9393	0.32017	0.46283	9.27704	2.97116	3.78309	1.61902	0.02788	1.4632	1.25378	0.64356
k__Bacteria|p__Firmicutes|c__Bacilli|o__Bacillales|f__Bacillales_unclassified|g__Gemella	2|1239|91061|1385||1378	0.3741	0.78109	0.56899	0.58386	0.81671	0.37145	0.32758	0.05926	0.93926	2.08181	0.69167	0.68356	0.83044	4.32549	0.19938	0.11338	2.31367	2.40654	1.52715	0.38128	1.15778	1.14733	0.53708	2.88033	1.42794	1.24339	3.20593	0.41848	1.29315	1.04025	7.17933	0.16573	1.46503	1.32629	0.76101	0.86302	7.81829	0.9393	0.32017	0.46283	9.27704	2.97116	3.78309	1.61902	0.02788	1.4632	1.25378	0.64356
k__Bacteria|p__Firmicutes|c__Bacilli|o__Bacillales|f__Bacillales_unclassified|g__Gemella|s__Gemella_bergeri	2|1239|91061|1385||1378|84136	0	0	0	0.00208	0.00678	0	0.00538	0	0.84282	0.98742	0.6564	0.4448	0.77668	4.30674	0.18654	0.0243	2.18909	2.1913	0.72086	0.38128	0.91614	1.10944	0.22711	2.42138	1.33601	0.3579	0.02687	0.29262	1.06081	0.80447	7.17933	0	0.31795	1.30659	0.12329	0.41887	0.55839	0.172	0.31073	0.30695	0.38124	2.92266	3.78309	1.08647	0	1.30988	1.19054	0.64356
k__Bacteria|p__Firmicutes|c__Bacilli|o__Bacillales|f__Bacillales_unclassified|g__Gemella|s__Gemella_haemolysans	2|1239|91061|1385||1378|1379	0	0.00798	0	0.01355	0	0	0	0	0	0.04772	0	0	0	0	0	0	0	0	0	0	0.00875	0	0	0	0	0	0.0118	0	0	0	0	0	0.10691	0	0	0	0	0	0	0	0.09298	0	0	0	0	0	0	0
k__Bacteria|p__Firmicutes|c__Bacilli|o__Bacillales|f__Bacillales_unclassified|g__Gemella|s__Gemella_morbillorum	2|1239|91061|1385||1378|29391	0.3694	0.76072	0.5649	0.55765	0.80663	0.37145	0.3222	0.05829	0.09644	1.04666	0.03527	0.23876	0.05375	0.01875	0.01284	0.08908	0.12458	0.21525	0.78771	0	0.23289	0.03789	0.29117	0.45895	0.09193	0.88548	3.08316	0.12586	0.23233	0.23579	0	0.16573	1.00739	0.0197	0.63772	0.44414	7.21734	0.7673	0.00944	0.15588	8.74689	0.0485	0	0.53254	0.02788	0.15332	0.06324	0
k__Bacteria|p__Firmicutes|c__Bacilli|o__Bacillales|f__Bacillales_unclassified|g__Gemella|s__Gemella_sanguinis	2|1239|91061|1385||1378|84135	0.0047	0.01239	0.00409	0.01059	0.0033	0	0	0.00098	0	0	0	0	0	0	0	0	0	0	0.01858	0	0	0	0.0188	0	0	0	0.0841	0	0	0	0	0	0.03278	0	0	0	0.04256	0	0	0	0.05594	0	0	0	0	0	0	0
k__Bacteria|p__Firmicutes|c__Bacilli|o__Bacillales|f__Staphylococcaceae	2|1239|91061|1385|90964	0	0	0	0	0	0	0	0	0	0	0	0	0	0	0	0	0	0	0	0	0	0	0	0	0	0	0	0	0	0	0	0	0	0	0	0	0	0	0	0	0	0	0	0	0	0	0	0
k__Bacteria|p__Firmicutes|c__Bacilli|o__Bacillales|f__Staphylococcaceae|g__Staphylococcus	2|1239|91061|1385|90964|1279	0	0	0	0	0	0	0	0	0	0	0	0	0	0	0	0	0	0	0	0	0	0	0	0	0	0	0	0	0	0	0	0	0	0	0	0	0	0	0	0	0	0	0	0	0	0	0	0
k__Bacteria|p__Firmicutes|c__Bacilli|o__Bacillales|f__Staphylococcaceae|g__Staphylococcus|s__Staphylococcus_capitis	2|1239|91061|1385|90964|1279|29388	0	0	0	0	0	0	0	0	0	0	0	0	0	0	0	0	0	0	0	0	0	0	0	0	0	0	0	0	0	0	0	0	0	0	0	0	0	0	0	0	0	0	0	0	0	0	0	0
k__Bacteria|p__Firmicutes|c__Bacilli|o__Lactobacillales	2|1239|91061|186826	4.81182	12.0405	8.23076	13.7172	10.3644	10.8104	7.74813	15.2415	9.95616	22.8659	0.60435	14.7463	0.61828	0.19732	2.13811	31.2797	2.25942	4.56455	13.3171	3.92622	5.73662	0.24736	13.4422	6.04926	3.00185	14.5043	30.6683	17.2148	16.4312	0.5439	0	1.97956	19.5605	0.03244	21.5441	5.72989	49.2211	7.28386	2.54195	4.31045	29.9656	0.852	0.81838	4.21238	26.0862	1.64089	0.33466	0
k__Bacteria|p__Firmicutes|c__Bacilli|o__Lactobacillales|f__Aerococcaceae	2|1239|91061|186826|186827	0.02978	0.1518	0.58608	1.55225	0.77832	1.9239	0.44244	0.50607	0.48981	1.22126	0	2.15298	0	0	0.1613	4.00071	0.33837	0	1.77906	0.22772	0.27549	0	1.55438	0.06445	0.17823	3.1978	8.23135	1.38204	1.35763	0	0	0	0.84087	0	4.0534	0.80872	2.13291	0.44577	0.14444	0.43424	4.49622	0	0	0.22458	2.58916	0.26951	0	0
k__Bacteria|p__Firmicutes|c__Bacilli|o__Lactobacillales|f__Aerococcaceae|g__Abiotrophia	2|1239|91061|186826|186827|46123	0.02978	0.1518	0.58608	1.55225	0.77832	1.9239	0.44244	0.50607	0.48981	1.22126	0	2.15298	0	0	0.1613	4.00071	0.33837	0	1.77906	0.22772	0.27549	0	1.55438	0.06445	0.17823	3.1978	8.23135	1.38204	1.35763	0	0	0	0.84087	0	4.0534	0.80872	2.13291	0.44577	0.14444	0.43424	4.49622	0	0	0.22458	2.58916	0.26951	0	0
k__Bacteria|p__Firmicutes|c__Bacilli|o__Lactobacillales|f__Aerococcaceae|g__Abiotrophia|s__Abiotrophia_defectiva	2|1239|91061|186826|186827|46123|46125	0.0057	0.09297	0.07621	0.43627	0.06449	0.05066	0.18678	0.29734	0.04934	0.49153	0	0.28299	0	0	0.03658	0.89534	0.02	0	0.57557	0	0.09283	0	0.23461	0	0	1.20646	4.10133	0.40776	0.27685	0	0	0	0.36729	0	0.6559	0.02115	0.42069	0.2386	0.01879	0.07728	2.0745	0	0	0.09338	0.37586	0.10848	0	0
k__Bacteria|p__Firmicutes|c__Bacilli|o__Lactobacillales|f__Aerococcaceae|g__Abiotrophia|s__Abiotrophia_sp_HMSC24B09	2|1239|91061|186826|186827|46123|1581061	0.02407	0.05883	0.50987	1.11598	0.71383	1.87324	0.25565	0.20873	0.44048	0.72972	0	1.86998	0	0	0.12472	3.10537	0.31837	0	1.20348	0.22772	0.18266	0	1.31977	0.06445	0.17823	1.99134	4.13002	0.97427	1.08078	0	0	0	0.47358	0	3.3975	0.78757	1.71222	0.20717	0.12565	0.35695	2.42172	0	0	0.1312	2.2133	0.16102	0	0
k__Bacteria|p__Firmicutes|c__Bacilli|o__Lactobacillales|f__Carnobacteriaceae	2|1239|91061|186826|186828	0	0.00872	0.04763	0.02698	0.01813	0.029	0	0.02079	0	0.25622	0	0.03182	0	0	0	0.10062	0	0.01181	0.332	0	0	0	0.01263	0	0	0.07024	0.19899	0.01521	0.08758	0	0	0	0.13193	0	0.1073	0	0	0	0	0	0.02855	0	0	0	0.08055	0	0	0
k__Bacteria|p__Firmicutes|c__Bacilli|o__Lactobacillales|f__Carnobacteriaceae|g__Granulicatella	2|1239|91061|186826|186828|117563	0	0.00872	0.04763	0.02698	0.01813	0.029	0	0.02079	0	0.25622	0	0.03182	0	0	0	0.10062	0	0.01181	0.332	0	0	0	0.01263	0	0	0.07024	0.19899	0.01521	0.08758	0	0	0	0.13193	0	0.1073	0	0	0	0	0	0.02855	0	0	0	0.08055	0	0	0
k__Bacteria|p__Firmicutes|c__Bacilli|o__Lactobacillales|f__Carnobacteriaceae|g__Granulicatella|s__Granulicatella_adiacens	2|1239|91061|186826|186828|117563|46124	0	0.00872	0.04716	0.02628	0.01813	0.029	0	0.02079	0	0.18307	0	0.02538	0	0	0	0.10062	0	0.01181	0.31939	0	0	0	0.01263	0	0	0.07024	0.17876	0.01521	0.07647	0	0	0	0.10174	0	0.1073	0	0	0	0	0	0.01817	0	0	0	0.07888	0	0	0
k__Bacteria|p__Firmicutes|c__Bacilli|o__Lactobacillales|f__Carnobacteriaceae|g__Granulicatella|s__Granulicatella_elegans	2|1239|91061|186826|186828|117563|137732	0	0	0.00047	0.0007	0	0	0	0	0	0.07314	0	0.00644	0	0	0	0	0	0	0.01262	0	0	0	0	0	0	0	0.02023	0	0.01111	0	0	0	0.03019	0	0	0	0	0	0	0	0.01038	0	0	0	0.00167	0	0	0
k__Bacteria|p__Firmicutes|c__Bacilli|o__Lactobacillales|f__Streptococcaceae	2|1239|91061|186826|1300	4.78204	11.88	7.59704	12.138	9.56794	8.8575	7.30569	14.7146	9.46635	21.3884	0.60435	12.5615	0.61828	0.19732	1.97681	27.1783	1.92104	4.55275	11.2061	3.69849	5.46113	0.24736	11.8751	5.9848	2.82362	11.2362	22.2379	15.8175	14.986	0.5439	0	1.97956	18.5877	0.03244	17.3834	4.92117	47.0882	6.83809	2.39751	3.87621	25.4409	0.852	0.81838	3.9878	23.4165	1.37139	0.33466	0
k__Bacteria|p__Firmicutes|c__Bacilli|o__Lactobacillales|f__Streptococcaceae|g__Streptococcus	2|1239|91061|186826|1300|1301	4.78204	11.88	7.59704	12.138	9.56794	8.8575	7.30569	14.7146	9.46635	21.3884	0.60435	12.5615	0.61828	0.19732	1.97681	27.1783	1.92104	4.55275	11.2061	3.69849	5.46113	0.24736	11.8751	5.9848	2.82362	11.2362	22.2379	15.8175	14.986	0.5439	0	1.97956	18.5877	0.03244	17.3834	4.92117	47.0882	6.83809	2.39751	3.87621	25.4409	0.852	0.81838	3.9878	23.4165	1.37139	0.33466	0
k__Bacteria|p__Firmicutes|c__Bacilli|o__Lactobacillales|f__Streptococcaceae|g__Streptococcus|s__Streptococcus_anginosus_group	2|1239|91061|186826|1300|1301|671232	0	0.01231	0.12199	0.06418	0.32404	0.00141	0.03903	0.07838	0	0	0.09574	0.01287	0	0.14476	0	0	0.03517	0	0.03496	0.01327	0	0	0	0	0	0	0	0	0.01704	0	0	0	0	0	0	0	0	0	0	0.09546	0.01966	0.01441	0.37261	0.05222	0	0	0.03642	0
k__Bacteria|p__Firmicutes|c__Bacilli|o__Lactobacillales|f__Streptococcaceae|g__Streptococcus|s__Streptococcus_australis	2|1239|91061|186826|1300|1301|113107	0	0	0	0	0	0	0	0	0	0	0	0	0	0	0	0	0	0	0	0	0	0	0	0	0	0	0.00579	0	0	0	0	0	0	0	0	0	0	0	0	0	0	0	0	0	0	0	0	0
k__Bacteria|p__Firmicutes|c__Bacilli|o__Lactobacillales|f__Streptococcaceae|g__Streptococcus|s__Streptococcus_cristatus	2|1239|91061|186826|1300|1301|45634	0.04166	0.1146	0	0	0.14333	0.01279	0.05971	0	0	0.10826	0	0.08583	0.00883	0	0.032	0.1291	0	0.01142	0.66626	0	0.1296	0	0	0.20358	0.03455	0.13006	0.40365	0.33799	0.15718	0	0	0.12997	0.12057	0	0.04396	0.01206	0.24357	0.35929	0	0.03762	0.21971	0	0	0.50155	0	0.01163	0	0
k__Bacteria|p__Firmicutes|c__Bacilli|o__Lactobacillales|f__Streptococcaceae|g__Streptococcus|s__Streptococcus_gordonii	2|1239|91061|186826|1300|1301|1302	0.93604	0.26639	0.0299	0.08977	0.09977	0.97608	0.20026	0.21658	0.66938	2.68716	0	1.06173	0	0	0	1.15915	0.01075	0.55501	0.65735	0	0.12235	0	0.07681	0.74269	0	1.65449	1.39634	1.48161	0.56217	0	0	0	3.90478	0	0.95407	0.11427	7.47262	0.98598	0	0.23656	18.0512	0	0	1.11208	0.25554	0.02838	0	0
k__Bacteria|p__Firmicutes|c__Bacilli|o__Lactobacillales|f__Streptococcaceae|g__Streptococcus|s__Streptococcus_infantis	2|1239|91061|186826|1300|1301|68892	0	0.01054	0.00135	0.00117	0	0.00165	0	0	0	0	0	0	0	0	0	0	0	0	0	0	0	0	0	0	0	0	0.04728	0	0	0	0	0	0	0	0	0	0	0	0	0	0	0	0	0	0	0	0	0
k__Bacteria|p__Firmicutes|c__Bacilli|o__Lactobacillales|f__Streptococcaceae|g__Streptococcus|s__Streptococcus_massiliensis	2|1239|91061|186826|1300|1301|313439	0	0	0	0	0	0	0	0	0	0	0	0	0	0	0	0	0	0	0	0	0	0	0	0	0	0	0	0	0	0	0	0	0	0	0	0	0	0	0	0	0	0	0	0	0	0	0	0
k__Bacteria|p__Firmicutes|c__Bacilli|o__Lactobacillales|f__Streptococcaceae|g__Streptococcus|s__Streptococcus_milleri	2|1239|91061|186826|1300|1301|33040	0	0	0	0	0	0	0	0.01591	0	0	0	0.0134	0.01296	0.03335	0	0	0	0.06742	0	0.10673	0.02348	0	0	0.25014	0.15421	0	0	0.02665	0.13039	0	0	0	0.17689	0	0	0	0	0	0.09972	0.1017	0.01435	0.01544	0.44578	0.12159	0	0	0.02454	0
k__Bacteria|p__Firmicutes|c__Bacilli|o__Lactobacillales|f__Streptococcaceae|g__Streptococcus|s__Streptococcus_mitis	2|1239|91061|186826|1300|1301|28037	0	0.03616	0.00293	0.01653	0.00485	0.00364	0.00794	0	0	0.24641	0	0	0	0	0	0	0	0	0	0	0	0	0	0	0	0	0.0153	0.05357	0.03914	0	0	0	0.06602	0	0	0	0	0	0	0	0.05296	0	0	0	0	0	0	0
k__Bacteria|p__Firmicutes|c__Bacilli|o__Lactobacillales|f__Streptococcaceae|g__Streptococcus|s__Streptococcus_mutans	2|1239|91061|186826|1300|1301|1309	0	0	0	0	0	0	0	0	0	0	0	0	0	0	0	0	0	0	0	0	0	0	0	0	0	0	0	0	0	0	0	0	0	0	0	0	0	0	0	0	0	0	0	0	0	0	0	0
k__Bacteria|p__Firmicutes|c__Bacilli|o__Lactobacillales|f__Streptococcaceae|g__Streptococcus|s__Streptococcus_oralis	2|1239|91061|186826|1300|1301|1303	0.24532	3.06489	1.9405	2.29253	1.63748	1.14802	0.75788	1.17035	1.38427	1.58311	0.05401	1.26258	0.23894	0	0.18227	2.45129	0.46421	1.72251	3.69767	0.05243	0.1982	0.06305	0.94988	1.3964	0.30886	3.08463	5.45315	1.20861	1.29427	0.33424	0	0.44444	5.63663	0	0.77897	2.27073	5.14131	2.33041	0.09611	1.8435	5.15724	0.09353	0	1.01373	0.69217	0.34328	0	0
k__Bacteria|p__Firmicutes|c__Bacilli|o__Lactobacillales|f__Streptococcaceae|g__Streptococcus|s__Streptococcus_parasanguinis	2|1239|91061|186826|1300|1301|1318	0	0.00335	0	0.00299	0	0	0	0	0	0	0	0	0	0	0	0	0	0	0	0	0	0	0	0	0	0	0	0	0	0	0	0	0	0	0	0	0	0	0	0	0	0	0	0	0	0	0	0
k__Bacteria|p__Firmicutes|c__Bacilli|o__Lactobacillales|f__Streptococcaceae|g__Streptococcus|s__Streptococcus_salivarius	2|1239|91061|186826|1300|1301|1304	0	0	0	0.00261	0	0	0	0	0	0	0	0	0	0	0	0	0	0	0	0	0	0	0	0	0	0	0	0	0	0	0	0	0	0	0	0	0	0	0	0	0	0	0	0	0	0	0	0
k__Bacteria|p__Firmicutes|c__Bacilli|o__Lactobacillales|f__Streptococcaceae|g__Streptococcus|s__Streptococcus_sanguinis	2|1239|91061|186826|1300|1301|1305	3.54376	8.216	5.50038	9.48977	7.06643	6.70708	6.13338	13.2297	7.02432	14.6172	0	9.08989	0.07409	0	0.60535	23.4069	1.2349	2.11241	5.70569	3.47617	4.93683	0	10.7325	2.77048	1.52994	6.36704	13.9957	11.5782	11.6753	0	0	0.04553	6.96022	0	14.5984	2.40731	2.12254	2.02186	1.96959	0.63522	1.59361	0.02688	0	0.31441	22.4238	0.57538	0.02467	0
k__Bacteria|p__Firmicutes|c__Bacilli|o__Lactobacillales|f__Streptococcaceae|g__Streptococcus|s__Streptococcus_sinensis	2|1239|91061|186826|1300|1301|176090	0	0	0	0.02456	0.22063	0	0.10748	0	0.35472	2.14633	0.4093	0.7713	0.28346	0.01921	1.15719	0.03185	0.17602	0.08398	0.32501	0.04989	0.01599	0.18432	0.04538	0.59242	0.79606	0	0.86079	1.03927	1.05995	0.09898	0	1.35962	1.55507	0.03244	0.82847	0.1168	32.0287	1.10782	0.23208	0.65305	0.30618	0.70174	0	0.80506	0.03925	0.41271	0.24903	0
k__Bacteria|p__Firmicutes|c__Bacilli|o__Lactobacillales|f__Streptococcaceae|g__Streptococcus|s__Streptococcus_sp_A12	2|1239|91061|186826|1300|1301|1759399	0	0.00307	0	0	0	0.00374	0	0	0	0	0	0	0	0	0	0	0	0	0	0	0	0	0	0	0	0	0.05988	0	0	0	0	0	0	0	0	0	0	0	0	0	0.00318	0	0	0	0	0	0	0
k__Bacteria|p__Firmicutes|c__Bacilli|o__Lactobacillales|f__Streptococcaceae|g__Streptococcus|s__Streptococcus_sp_F0442	2|1239|91061|186826|1300|1301|999425	0	0	0	0	0	0	0	0	0	0	0	0	0	0	0	0	0	0	0	0	0	0	0	0	0	0	0	0	0	0	0	0	0	0	0	0	0	0	0	0	0	0	0	0	0	0	0	0
k__Bacteria|p__Firmicutes|c__Bacilli|o__Lactobacillales|f__Streptococcaceae|g__Streptococcus|s__Streptococcus_sp_HMSC070B10	2|1239|91061|186826|1300|1301|1715092	0	0	0	0	0	0.00307	0	0	0	0	0	0	0	0	0	0	0	0	0	0	0	0	0	0	0	0	0	0	0	0	0	0	0	0	0	0	0	0	0	0	0	0	0	0	0	0	0	0
k__Bacteria|p__Firmicutes|c__Bacilli|o__Lactobacillales|f__Streptococcaceae|g__Streptococcus|s__Streptococcus_sp_M334	2|1239|91061|186826|1300|1301|563038	0	0	0	0	0	0	0	0	0	0	0	0	0	0	0	0	0	0	0	0	0	0	0	0	0	0	0	0	0	0	0	0	0	0	0	0	0	0	0	0	0	0	0	0	0	0	0	0
k__Bacteria|p__Firmicutes|c__Bacilli|o__Lactobacillales|f__Streptococcaceae|g__Streptococcus|s__Streptococcus_sp_NLAE_zl_C503	2|1239|91061|186826|1300|1301|1855327	0	0.00273	0	0	0	0	0	0	0	0	0	0.18497	0	0	0	0	0	0	0.09784	0	0.02788	0	0	0	0	0	0	0	0.03406	0.11068	0	0	0	0	0.15986	0	0	0	0	0.19016	0	0	0	0.0253	0	0	0	0
k__Bacteria|p__Firmicutes|c__Bacilli|o__Lactobacillales|f__Streptococcaceae|g__Streptococcus|s__Streptococcus_sp_SK643	2|1239|91061|186826|1300|1301|1095727	0	0	0	0	0	0	0	0	0	0	0	0	0	0	0	0	0	0	0	0	0	0	0	0	0	0	0	0	0.01651	0	0	0	0.04006	0	0	0	0	0	0	0	0	0	0	0	0	0	0	0
k__Bacteria|p__Firmicutes|c__Bacilli|o__Lactobacillales|f__Streptococcaceae|g__Streptococcus|s__Streptococcus_sp_oral_taxon_056	2|1239|91061|186826|1300|1301|712620	0.01526	0.14995	0	0.15385	0.07141	0	0	0.00367	0.03366	0	0	0.07892	0	0	0	0	0	0	0	0	0.00678	0	0.07064	0	0	0	0	0.06518	0	0	0	0	0	0	0	0	0	0	0	0.08293	0.02273	0	0	0	0.00576	0	0	0
k__Bacteria|p__Firmicutes|c__Bacilli|o__Lactobacillales|f__Streptococcaceae|g__Streptococcus|s__Streptococcus_sp_oral_taxon_058	2|1239|91061|186826|1300|1301|712622	0	0	0	0	0	0	0	0	0	0	0	0	0	0	0	0	0	0	0.02131	0	0	0	0	0.0291	0	0	0	0.02644	0	0	0	0	0.12744	0	0.01967	0	0.07945	0.03273	0	0	0	0	0	0.02723	0	0	0	0
k__Bacteria|p__Firmicutes|c__Bacilli|o__Lactobacillales|f__Streptococcaceae|g__Streptococcus|s__Streptococcus_viridans	2|1239|91061|186826|1300|1301|78535	0	0	0	0	0	0	0	0	0	0	0.0453	0	0	0	0	0	0	0	0	0	0	0	0	0	0	0	0	0	0	0	0	0	0	0	0	0	0	0	0	0	0	0	0	0.01462	0	0	0	0
k__Bacteria|p__Firmicutes|c__Clostridia	2|1239|186801	2.20432	1.33606	3.8066	7.60838	2.33772	0.09857	1.81321	4.28305	11.5138	9.25796	27.2569	10.7843	39.941	53.7008	6.83795	3.6351	16.7733	21.9288	7.73018	23.4264	10.1566	31.4105	5.67441	17.4916	17.9034	5.09097	5.95529	6.85826	12.4826	21.348	30.1625	12.4883	17.2227	23.4149	5.65824	20.1844	5.2693	7.39896	24.4348	8.75975	6.00921	28.6274	34.283	13.3401	0.64435	26.9947	41.813	39.1339
k__Bacteria|p__Firmicutes|c__Clostridia|o__Clostridiales	2|1239|186801|186802	2.20432	1.33606	3.8066	7.60838	2.33772	0.09857	1.81321	4.28305	11.5138	9.25796	27.2569	10.7843	39.941	53.7008	6.83795	3.6351	16.7733	21.9288	7.73018	23.4264	10.1566	31.4105	5.67441	17.4916	17.9034	5.09097	5.95529	6.85826	12.4826	21.348	30.1625	12.4883	17.2227	23.4149	5.65824	20.1844	5.2693	7.39896	24.4348	8.75975	6.00921	28.6274	34.283	13.3401	0.64435	26.9947	41.813	39.1339
k__Bacteria|p__Firmicutes|c__Clostridia|o__Clostridiales|f__Catabacteriaceae	2|1239|186801|186802|424536	0	0	0	0	0	0	0	0	0	0	0	0	0	0.0449	0	0	0	0	0	0.00501	0	0.03845	0	0.00962	0	0	0	0	0	0.01604	0	0	0	0	0	0	0	0	0	0	0	0	0.04483	0	0	0	0	0.02883
k__Bacteria|p__Firmicutes|c__Clostridia|o__Clostridiales|f__Catabacteriaceae|g__Catabacter	2|1239|186801|186802|424536|270497	0	0	0	0	0	0	0	0	0	0	0	0	0	0.0449	0	0	0	0	0	0.00501	0	0.03845	0	0.00962	0	0	0	0	0	0.01604	0	0	0	0	0	0	0	0	0	0	0	0	0.04483	0	0	0	0	0.02883
k__Bacteria|p__Firmicutes|c__Clostridia|o__Clostridiales|f__Catabacteriaceae|g__Catabacter|s__Catabacter_hongkongensis	2|1239|186801|186802|424536|270497|270498	0	0	0	0	0	0	0	0	0	0	0	0	0	0.0449	0	0	0	0	0	0.00501	0	0.03845	0	0.00962	0	0	0	0	0	0.01604	0	0	0	0	0	0	0	0	0	0	0	0	0.04483	0	0	0	0	0.02883
k__Bacteria|p__Firmicutes|c__Clostridia|o__Clostridiales|f__Clostridiaceae	2|1239|186801|186802|31979	0	0	0	0	0	0	0	0	0	0	0	0	0	0	0	0	0	0	0	0	0	0	0	0	0	0	0	0	0	0	0	0	0	0	0	0	0	0	0	0	0	0	0	0	0	0	0	0
k__Bacteria|p__Firmicutes|c__Clostridia|o__Clostridiales|f__Clostridiaceae|g__Clostridium	2|1239|186801|186802|31979|1485	0	0	0	0	0	0	0	0	0	0	0	0	0	0	0	0	0	0	0	0	0	0	0	0	0	0	0	0	0	0	0	0	0	0	0	0	0	0	0	0	0	0	0	0	0	0	0	0
k__Bacteria|p__Firmicutes|c__Clostridia|o__Clostridiales|f__Clostridiaceae|g__Clostridium|s__Clostridium_frigidicarnis	2|1239|186801|186802|31979|1485|84698	0	0	0	0	0	0	0	0	0	0	0	0	0	0	0	0	0	0	0	0	0	0	0	0	0	0	0	0	0	0	0	0	0	0	0	0	0	0	0	0	0	0	0	0	0	0	0	0
k__Bacteria|p__Firmicutes|c__Clostridia|o__Clostridiales|f__Clostridiaceae|g__Clostridium|s__Clostridium_putrefaciens	2|1239|186801|186802|31979|1485|99675	0	0	0	0	0	0	0	0	0	0	0	0	0	0	0	0	0	0	0	0	0	0	0	0	0	0	0	0	0	0	0	0	0	0	0	0	0	0	0	0	0	0	0	0	0	0	0	0
k__Bacteria|p__Firmicutes|c__Clostridia|o__Clostridiales|f__Clostridiales_Family_XIII_Incertae_Sedis	2|1239|186801|186802|543314	0.15844	0.31002	2.30522	5.82502	0.48529	0.01121	1.28384	2.49348	5.74487	4.63117	23.1217	6.15663	28.7254	19.3399	2.8486	2.65831	12.6336	14.865	5.04405	19.8755	7.62905	26.1043	2.6104	8.83812	10.0644	1.73018	0.72393	4.67247	6.85243	15.0057	21.8458	11.7647	8.19446	19.2611	2.60827	16.7958	0.89933	1.2176	21.8305	4.76236	1.93173	20.526	20.8278	7.17339	0.15899	18.3738	31.0844	23.3734
k__Bacteria|p__Firmicutes|c__Clostridia|o__Clostridiales|f__Clostridiales_Family_XIII_Incertae_Sedis|g__Clostridiales_Family_XIII_Incertae_Sedis_unclassified	2|1239|186801|186802|543314|	0.15844	0.30433	1.94806	5.60719	0.40323	0.01121	1.28176	2.38409	5.72607	4.08823	23.1217	6.13313	17.048	19.2174	2.66391	2.65831	12.6336	14.4456	5.04405	19.7827	7.57524	26.0278	2.56323	8.19396	10.0644	1.73018	0.66377	4.67247	6.78973	14.9743	19.3051	11.7647	8.16838	18.7646	2.60827	16.7871	0.89933	1.19512	21.8235	4.76236	1.93173	20.4052	20.4773	7.15624	0.15899	18.3206	31.0665	23.3622
k__Bacteria|p__Firmicutes|c__Clostridia|o__Clostridiales|f__Clostridiales_Family_XIII_Incertae_Sedis|g__Clostridiales_Family_XIII_Incertae_Sedis_unclassified|s__Eubacterium_brachy	2|1239|186801|186802|543314||35517	0	0.01507	0.12205	0.23296	0.02356	0	0.00819	0	0.13144	0.32289	0.91071	0.56504	0.05945	1.17773	0.06544	0.07451	0.03679	0.1191	0.24816	0.88875	0.38762	0.08889	0.12341	1.14928	0.11751	0	0.03229	0	0.33365	0.05813	0.73557	0.47828	0.25029	0.07534	0.0178	0.52184	0	0	0.85412	0.03547	0.08497	0.3431	0.85023	0.42903	0	0.48207	1.12874	0.5891
k__Bacteria|p__Firmicutes|c__Clostridia|o__Clostridiales|f__Clostridiales_Family_XIII_Incertae_Sedis|g__Clostridiales_Family_XIII_Incertae_Sedis_unclassified|s__Eubacterium_infirmum	2|1239|186801|186802|543314||56774	0.12652	0.10646	0.08874	0.01153	0.20695	0	0.00268	0.09366	0	0	0	0	0.00553	0	0.02358	0	0	0	0.00867	0	0	0	0	0	0	0	0	0	0	0	0	0	0	0	0	0	0	0	0	0	0	0	0	0	0	0	0	0
k__Bacteria|p__Firmicutes|c__Clostridia|o__Clostridiales|f__Clostridiales_Family_XIII_Incertae_Sedis|g__Clostridiales_Family_XIII_Incertae_Sedis_unclassified|s__Eubacterium_minutum	2|1239|186801|186802|543314||76124	0	0	0.79353	0.95232	0.17272	0.01121	1.11999	1.06065	1.77298	2.41186	16.0471	2.80029	5.51911	3.095	1.53339	1.36554	6.30731	9.38095	3.42864	13.4329	4.64954	8.56248	1.26619	2.26784	7.96786	1.09596	0.07458	2.94901	3.55409	7.14199	5.50697	10.6842	4.94483	6.96936	2.06205	12.0815	0.89933	0.91558	9.63808	2.99647	0.44463	13.2534	13.5255	3.02657	0.12304	7.18219	21.8938	10.3001
k__Bacteria|p__Firmicutes|c__Clostridia|o__Clostridiales|f__Clostridiales_Family_XIII_Incertae_Sedis|g__Clostridiales_Family_XIII_Incertae_Sedis_unclassified|s__Eubacterium_nodatum	2|1239|186801|186802|543314||35518	0.0276	0.05739	0.80905	4.01563	0	0	0.04008	0.29427	0.12898	0.42162	0.08835	0.21187	5.07688	1.23108	0.11436	0	0.15257	0.28396	0.005	0.35498	0.13175	0.52342	0.14922	1.10192	0.08282	0.02147	0	0.20181	0.06909	0.97332	9.32928	0	0.3771	0.3638	0.03311	0.05866	0	0.21349	0.06956	0.49693	0.05536	0.73696	0.27525	0.16342	0	0.48089	0.59006	6.28454
k__Bacteria|p__Firmicutes|c__Clostridia|o__Clostridiales|f__Clostridiales_Family_XIII_Incertae_Sedis|g__Clostridiales_Family_XIII_Incertae_Sedis_unclassified|s__Eubacterium_saphenum	2|1239|186801|186802|543314||51123	0.00432	0.12541	0.13467	0.39475	0	0	0.11081	0.93551	3.69268	0.93185	6.07549	2.55593	6.34689	13.7136	0.92713	1.21826	6.13695	4.66152	1.35358	5.10604	2.40635	16.853	1.02441	3.67492	1.89625	0.61275	0.54966	1.52165	2.8329	6.8009	3.73331	0.60222	2.59616	11.3561	0.49532	4.12514	0	0.06605	11.2618	1.23348	1.34676	6.07179	5.8263	3.53722	0.03595	10.1754	7.45393	6.18843
k__Bacteria|p__Firmicutes|c__Clostridia|o__Clostridiales|f__Clostridiales_Family_XIII_Incertae_Sedis|g__Clostridiales_Family_XIII_Incertae_Sedis_unclassified|s__Eubacterium_sulci	2|1239|186801|186802|543314||143393	0	0	0	0	0	0	0	0	0	0	0	0	0.04017	0	0	0	0	0	0	0	0	0	0	0	0	0	0.00725	0	0	0	0	0	0	0	0	0	0	0	0	0	0	0	0	0	0	0	0	0
k__Bacteria|p__Firmicutes|c__Clostridia|o__Clostridiales|f__Clostridiales_Family_XIII_Incertae_Sedis|g__Mogibacterium	2|1239|186801|186802|543314|86331	0	0.00569	0.35717	0.21783	0.08206	0	0.00208	0.10939	0.0188	0.54295	0	0.0235	11.6774	0.12248	0.18469	0	0	0.41944	0	0.09279	0.05381	0.07649	0.04717	0.64416	0	0	0.06016	0	0.0627	0.03135	2.54062	0	0.02608	0.49651	0	0.00861	0	0.02248	0.00702	0	0	0.12076	0.35057	0.01715	0	0.05324	0.01787	0.01122
k__Bacteria|p__Firmicutes|c__Clostridia|o__Clostridiales|f__Clostridiales_Family_XIII_Incertae_Sedis|g__Mogibacterium|s__Mogibacterium_diversum	2|1239|186801|186802|543314|86331|114527	0	0	0	0	0.00116	0	0	0	0	0	0	0	0	0	0	0	0	0	0	0	0	0	0	0	0	0	0.02095	0	0	0	0	0	0	0	0	0	0	0	0	0	0	0	0	0	0	0	0	0
k__Bacteria|p__Firmicutes|c__Clostridia|o__Clostridiales|f__Clostridiales_Family_XIII_Incertae_Sedis|g__Mogibacterium|s__Mogibacterium_pumilum	2|1239|186801|186802|543314|86331|86332	0	0	0	0	0	0	0	0	0	0	0	0.00947	0	0.09886	0.12032	0	0	0.0195	0	0	0	0	0	0	0	0	0.03921	0	0.04841	0	0	0	0	0.01372	0	0.00861	0	0	0	0	0	0.09785	0	0	0	0	0	0
k__Bacteria|p__Firmicutes|c__Clostridia|o__Clostridiales|f__Clostridiales_Family_XIII_Incertae_Sedis|g__Mogibacterium|s__Mogibacterium_timidum	2|1239|186801|186802|543314|86331|35519	0	0.00569	0.35717	0.21783	0.0809	0	0.00208	0.10939	0.0188	0.54295	0	0.01404	11.6774	0.02362	0.06437	0	0	0.39994	0	0.09279	0.05381	0.07649	0.04717	0.64416	0	0	0	0	0.01429	0.03135	2.54062	0	0.02608	0.48279	0	0	0	0.02248	0.00702	0	0	0.02291	0.35057	0.01715	0	0.05324	0.01787	0.01122
k__Bacteria|p__Firmicutes|c__Clostridia|o__Clostridiales|f__Eubacteriaceae	2|1239|186801|186802|186806	0.86571	0.07322	1.18016	0.30318	0.54509	0.04819	0.15693	1.07696	0.35903	0.19894	1.32747	0.19435	6.33209	3.77278	0.97537	0.11523	0.14468	4.60006	0.64733	1.57548	0.53119	0.74034	0.91627	1.63537	0.79172	0	0	0.29622	0.17916	0.72706	5.03182	0.04046	1.17439	1.36807	0.06191	0.09562	0.14727	0	0.03279	0.00981	0.07082	0.48657	6.96343	1.16814	0	2.95321	6.15888	4.79751
k__Bacteria|p__Firmicutes|c__Clostridia|o__Clostridiales|f__Eubacteriaceae|g__Eubacterium	2|1239|186801|186802|186806|1730	0	0	0	0	0	0	0	0	0	0	0	0	0	0	0	0	0	0	0	0	0	0	0	0	0	0	0	0	0	0	0	0	0	0	0	0	0	0	0	0	0	0	0	0	0	0	0	0
k__Bacteria|p__Firmicutes|c__Clostridia|o__Clostridiales|f__Eubacteriaceae|g__Eubacterium|s__Eubacterium_pyruvativorans	2|1239|186801|186802|186806|1730|155865	0	0	0	0	0	0	0	0	0	0	0	0	0	0	0	0	0	0	0	0	0	0	0	0	0	0	0	0	0	0	0	0	0	0	0	0	0	0	0	0	0	0	0	0	0	0	0	0
k__Bacteria|p__Firmicutes|c__Clostridia|o__Clostridiales|f__Eubacteriaceae|g__Pseudoramibacter	2|1239|186801|186802|186806|113286	0.86571	0.07322	1.18016	0.30318	0.54509	0.04819	0.15693	1.07696	0.35903	0.19894	1.32747	0.19435	6.33209	3.77278	0.97537	0.11523	0.14468	4.60006	0.64733	1.57548	0.53119	0.74034	0.91627	1.63537	0.79172	0	0	0.29622	0.17916	0.72706	5.03182	0.04046	1.17439	1.36807	0.06191	0.09562	0.14727	0	0.03279	0.00981	0.07082	0.48657	6.96343	1.16814	0	2.95321	6.15888	4.79751
k__Bacteria|p__Firmicutes|c__Clostridia|o__Clostridiales|f__Eubacteriaceae|g__Pseudoramibacter|s__Pseudoramibacter_alactolyticus	2|1239|186801|186802|186806|113286|113287	0.86571	0.07322	1.18016	0.30318	0.54509	0.04819	0.15693	1.07696	0.35903	0.19894	1.32747	0.19435	6.33209	3.77278	0.97537	0.11523	0.14468	4.60006	0.64733	1.57548	0.53119	0.74034	0.91627	1.63537	0.79172	0	0	0.29622	0.17916	0.72706	5.03182	0.04046	1.17439	1.36807	0.06191	0.09562	0.14727	0	0.03279	0.00981	0.07082	0.48657	6.96343	1.16814	0	2.95321	6.15888	4.79751
k__Bacteria|p__Firmicutes|c__Clostridia|o__Clostridiales|f__Lachnospiraceae	2|1239|186801|186802|186803	0.80427	0.50036	0.10374	0.22881	1.0168	0.00648	0.03448	0.38017	0.38761	0.38184	0.44878	0.84507	0.6603	0	1.71567	0.23942	0.7178	0.12769	0.823	0.24503	0.20483	0.02803	0.26751	1.18287	1.31486	0.73045	1.91434	0.91072	0.5091	0	0	0	0.2208	0	0.66016	0.56983	0.51061	2.11284	0.0706	1.84501	1.28597	0.03523	0.02635	2.27823	0.00841	0.33339	0.46847	0.10457
k__Bacteria|p__Firmicutes|c__Clostridia|o__Clostridiales|f__Lachnospiraceae|g__Catonella	2|1239|186801|186802|186803|43996	0.06659	0.18275	0.0498	0.02221	0.16241	0.00648	0.02769	0	0.26462	0.23007	0.13494	0.3359	0.39192	0	0.38353	0.03569	0.15277	0.07309	0.59373	0.05809	0.06745	0.01822	0.1105	0.70178	0.26284	0.22979	0.71998	0.30622	0.23408	0	0	0	0.10292	0	0.45462	0.14293	0	0.32929	0.03061	0.73482	0.13116	0.02649	0	0.37198	0.00841	0.0914	0.06476	0
k__Bacteria|p__Firmicutes|c__Clostridia|o__Clostridiales|f__Lachnospiraceae|g__Catonella|s__Catonella_morbi	2|1239|186801|186802|186803|43996|43997	0.06659	0.18275	0.0498	0.02221	0.16241	0.00648	0.02769	0	0.26462	0.23007	0.13494	0.3359	0.39192	0	0.38353	0.03569	0.15277	0.07309	0.59373	0.05809	0.06745	0.01822	0.1105	0.70178	0.26284	0.22979	0.71998	0.30622	0.23408	0	0	0	0.10292	0	0.45462	0.14293	0	0.32929	0.03061	0.73482	0.13116	0.02649	0	0.37198	0.00841	0.0914	0.06476	0
k__Bacteria|p__Firmicutes|c__Clostridia|o__Clostridiales|f__Lachnospiraceae|g__Johnsonella	2|1239|186801|186802|186803|43994	0.46434	0.31761	0.05394	0.1685	0	0	0.00679	0	0.12299	0.15176	0.31384	0.48919	0.04213	0	0.71681	0.20372	0.56503	0	0.06683	0.16675	0.13738	0.00981	0.10491	0.48109	1.05202	0.50067	1.07998	0.6045	0.27502	0	0	0	0.11788	0	0.20554	0.27399	0.51061	1.78356	0.04	1.11019	1.15481	0.00874	0.02635	1.81567	0	0.24199	0.40372	0.10457
k__Bacteria|p__Firmicutes|c__Clostridia|o__Clostridiales|f__Lachnospiraceae|g__Johnsonella|s__Johnsonella_ignava	2|1239|186801|186802|186803|43994|43995	0.46434	0.31761	0.05394	0.1685	0	0	0.00679	0	0.12299	0.15176	0.31384	0.48919	0.04213	0	0.71681	0.20372	0.56503	0	0.06683	0.16675	0.13738	0.00981	0.10491	0.48109	1.05202	0.50067	1.07998	0.6045	0.27502	0	0	0	0.11788	0	0.20554	0.27399	0.51061	1.78356	0.04	1.11019	1.15481	0.00874	0.02635	1.81567	0	0.24199	0.40372	0.10457
k__Bacteria|p__Firmicutes|c__Clostridia|o__Clostridiales|f__Lachnospiraceae|g__Lachnoanaerobaculum	2|1239|186801|186802|186803|1164882	0	0	0	0	0.01645	0	0	0.00631	0	0	0	0	0	0	0	0	0	0	0.04314	0	0	0	0	0	0	0	0.03621	0	0	0	0	0	0	0	0	0	0	0	0	0	0	0	0	0	0	0	0	0
k__Bacteria|p__Firmicutes|c__Clostridia|o__Clostridiales|f__Lachnospiraceae|g__Lachnoanaerobaculum|s__Lachnoanaerobaculum_saburreum	2|1239|186801|186802|186803|1164882|467210	0	0	0	0	0.01645	0	0	0.00631	0	0	0	0	0	0	0	0	0	0	0.04314	0	0	0	0	0	0	0	0.02238	0	0	0	0	0	0	0	0	0	0	0	0	0	0	0	0	0	0	0	0	0
k__Bacteria|p__Firmicutes|c__Clostridia|o__Clostridiales|f__Lachnospiraceae|g__Lachnoanaerobaculum|s__Lachnoanaerobaculum_umeaense	2|1239|186801|186802|186803|1164882|617123	0	0	0	0	0	0	0	0	0	0	0	0	0	0	0	0	0	0	0	0	0	0	0	0	0	0	0.01383	0	0	0	0	0	0	0	0	0	0	0	0	0	0	0	0	0	0	0	0	0
k__Bacteria|p__Firmicutes|c__Clostridia|o__Clostridiales|f__Lachnospiraceae|g__Lachnospiraceae_unclassified	2|1239|186801|186802|186803|	0	0	0	0	0.00675	0	0	0	0	0	0	0	0	0	0	0	0	0	0	0	0	0	0	0	0	0	0.07224	0	0	0	0	0	0	0	0	0	0	0	0	0	0	0	0	0	0	0	0	0
k__Bacteria|p__Firmicutes|c__Clostridia|o__Clostridiales|f__Lachnospiraceae|g__Lachnospiraceae_unclassified|s__Lachnospiraceae_bacterium_oral_taxon_096	2|1239|186801|186802|186803||712982	0	0	0	0	0.00675	0	0	0	0	0	0	0	0	0	0	0	0	0	0	0	0	0	0	0	0	0	0.07224	0	0	0	0	0	0	0	0	0	0	0	0	0	0	0	0	0	0	0	0	0
k__Bacteria|p__Firmicutes|c__Clostridia|o__Clostridiales|f__Lachnospiraceae|g__Oribacterium	2|1239|186801|186802|186803|265975	0.27334	0	0	0.0381	0.82553	0	0	0.37386	0	0	0	0.01999	0.22626	0	0.61533	0	0	0.0546	0.1193	0.0202	0	0	0.05211	0	0	0	0.00592	0	0	0	0	0	0	0	0	0.1529	0	0	0	0	0	0	0	0.09058	0	0	0	0
k__Bacteria|p__Firmicutes|c__Clostridia|o__Clostridiales|f__Lachnospiraceae|g__Oribacterium|s__Oribacterium_sinus	2|1239|186801|186802|186803|265975|237576	0	0	0	0	0	0	0	0	0	0	0	0	0	0	0	0	0	0	0	0	0	0	0	0	0	0	0.00592	0	0	0	0	0	0	0	0	0	0	0	0	0	0	0	0	0	0	0	0	0
k__Bacteria|p__Firmicutes|c__Clostridia|o__Clostridiales|f__Lachnospiraceae|g__Oribacterium|s__Oribacterium_sp_oral_taxon_078	2|1239|186801|186802|186803|265975|652706	0.27334	0	0	0.0381	0.82553	0	0	0.37386	0	0	0	0.01999	0.22626	0	0.61533	0	0	0.0546	0.1193	0.0202	0	0	0.05211	0	0	0	0	0	0	0	0	0	0	0	0	0.1529	0	0	0	0	0	0	0	0.09058	0	0	0	0
k__Bacteria|p__Firmicutes|c__Clostridia|o__Clostridiales|f__Lachnospiraceae|g__Shuttleworthia	2|1239|186801|186802|186803|177971	0	0	0	0	0.00567	0	0	0	0	0	0	0	0	0	0	0	0	0	0	0	0	0	0	0	0	0	0	0	0	0	0	0	0	0	0	0	0	0	0	0	0	0	0	0	0	0	0	0
k__Bacteria|p__Firmicutes|c__Clostridia|o__Clostridiales|f__Lachnospiraceae|g__Shuttleworthia|s__Shuttleworthia_satelles	2|1239|186801|186802|186803|177971|177972	0	0	0	0	0.00567	0	0	0	0	0	0	0	0	0	0	0	0	0	0	0	0	0	0	0	0	0	0	0	0	0	0	0	0	0	0	0	0	0	0	0	0	0	0	0	0	0	0	0
k__Bacteria|p__Firmicutes|c__Clostridia|o__Clostridiales|f__Lachnospiraceae|g__Stomatobaculum	2|1239|186801|186802|186803|1213720	0	0	0	0	0	0	0	0	0	0	0	0	0	0	0	0	0	0	0	0	0	0	0	0	0	0	0	0	0	0	0	0	0	0	0	0	0	0	0	0	0	0	0	0	0	0	0	0
k__Bacteria|p__Firmicutes|c__Clostridia|o__Clostridiales|f__Lachnospiraceae|g__Stomatobaculum|s__Stomatobaculum_longum	2|1239|186801|186802|186803|1213720|796942	0	0	0	0	0	0	0	0	0	0	0	0	0	0	0	0	0	0	0	0	0	0	0	0	0	0	0	0	0	0	0	0	0	0	0	0	0	0	0	0	0	0	0	0	0	0	0	0
k__Bacteria|p__Firmicutes|c__Clostridia|o__Clostridiales|f__Peptostreptococcaceae	2|1239|186801|186802|186804	0.3759	0.45246	0.21748	1.25137	0.29054	0.03269	0.33797	0.33244	5.02233	4.04601	2.35898	3.58827	4.22317	30.5432	1.29831	0.62214	3.27717	2.33606	1.2158	1.72539	1.79154	4.49942	1.88023	5.82567	5.73239	2.63034	3.31702	0.97885	4.94196	5.59921	3.28488	0.68315	7.63303	2.78574	2.32791	2.72317	3.71208	4.06852	2.50087	2.14258	2.72069	7.57962	6.42058	2.72035	0.47695	5.33426	4.10118	10.8296
k__Bacteria|p__Firmicutes|c__Clostridia|o__Clostridiales|f__Peptostreptococcaceae|g__Filifactor	2|1239|186801|186802|186804|44259	0	0.01167	0.01496	0.18322	0	0	0.00539	0.11096	0.65719	0.52307	1.51197	0.50781	0.40544	4.21815	0.11146	0.08091	0.40087	0.20943	0.32211	0.33511	0.27722	0.86495	0.15553	0.92484	0.12797	0.0397	0.12839	0.04693	0.20503	2.32173	1.71232	0.24321	0.37699	0.83789	0.04045	0.98784	0	0.06969	1.70007	0.13573	0.17709	0.40369	0.60566	0.73884	0	1.70149	1.29108	0.57633
k__Bacteria|p__Firmicutes|c__Clostridia|o__Clostridiales|f__Peptostreptococcaceae|g__Filifactor|s__Filifactor_alocis	2|1239|186801|186802|186804|44259|143361	0	0.01167	0.01496	0.18322	0	0	0.00539	0.11096	0.65719	0.52307	1.51197	0.50781	0.40544	4.21815	0.11146	0.08091	0.40087	0.20943	0.32211	0.33511	0.27722	0.86495	0.15553	0.92484	0.12797	0.0397	0.12839	0.04693	0.20503	2.32173	1.71232	0.24321	0.37699	0.83789	0.04045	0.98784	0	0.06969	1.70007	0.13573	0.17709	0.40369	0.60566	0.73884	0	1.70149	1.29108	0.57633
k__Bacteria|p__Firmicutes|c__Clostridia|o__Clostridiales|f__Peptostreptococcaceae|g__Peptoanaerobacter	2|1239|186801|186802|186804|1913599	0.3759	0.4187	0.19169	0.87118	0.25935	0.03269	0.29279	0	0.3876	2.03557	0.05787	1.58476	0.12702	0	0.54855	0.27333	1.15242	0.35066	0.60497	0.23884	0.81316	0.03838	0.90051	0.35558	0.38883	1.77163	2.18242	0.6563	0.72766	0	0	0.43994	0.1966	0	1.86073	0.90923	2.33186	3.48589	0.11508	1.25694	0.8483	0	0	0.8515	0.44434	0.3885	0.10011	0
k__Bacteria|p__Firmicutes|c__Clostridia|o__Clostridiales|f__Peptostreptococcaceae|g__Peptoanaerobacter|s__Eubacterium_yurii	2|1239|186801|186802|186804|1913599|39498	0.3759	0.4187	0.19169	0.87118	0.25238	0.03269	0.29279	0	0.3876	1.96817	0.05787	1.56836	0.12702	0	0.4766	0.27333	1.15242	0.35066	0.57866	0.23884	0.81316	0.03838	0.90051	0.30913	0.38883	1.77163	1.68501	0.60297	0.72766	0	0	0.43994	0.1966	0	1.86073	0.90923	2.33186	3.48589	0.11508	1.25694	0.8483	0	0	0.8202	0.44434	0.3885	0.10011	0
k__Bacteria|p__Firmicutes|c__Clostridia|o__Clostridiales|f__Peptostreptococcaceae|g__Peptoanaerobacter|s__Peptoanaerobacter_stomatis	2|1239|186801|186802|186804|1913599|796937	0	0	0	0	0.00697	0	0	0	0	0.0674	0	0.0164	0	0	0.07195	0	0	0	0.02631	0	0	0	0	0.04645	0	0	0.49741	0.05333	0	0	0	0	0	0	0	0	0	0	0	0	0	0	0	0.0313	0	0	0	0
k__Bacteria|p__Firmicutes|c__Clostridia|o__Clostridiales|f__Peptostreptococcaceae|g__Peptostreptococcaceae_unclassified	2|1239|186801|186802|186804|	0	0.01625	0	0.16942	0	0	0	0.06174	3.95143	1.07132	0.74146	1.28204	3.33512	26.2264	0.45443	0.2679	1.64576	1.77597	0.25496	1.15144	0.64236	3.58306	0.61309	4.49538	4.97703	0.81901	0.18898	0.16347	3.84171	3.25139	1.57257	0	6.90659	1.94784	0.39591	0.78417	0.07129	0.37773	0.68573	0.74991	1.6627	6.98426	5.81492	1.10969	0.03261	2.97067	2.54812	10.2214
k__Bacteria|p__Firmicutes|c__Clostridia|o__Clostridiales|f__Peptostreptococcaceae|g__Peptostreptococcaceae_unclassified|s__Peptostreptococcaceae_bacterium_oral_taxon_113	2|1239|186801|186802|186804||1321783	0	0.01625	0	0.16942	0	0	0	0.06174	3.95143	1.07132	0.74146	1.28204	3.33512	26.2264	0.45443	0.2679	1.64576	1.77597	0.25496	1.15144	0.64236	3.58306	0.61309	4.49538	4.97703	0.81901	0.18898	0.16347	3.84171	3.25139	1.57257	0	6.90659	1.94784	0.39591	0.78417	0.07129	0.37773	0.68573	0.74991	1.6627	6.98426	5.81492	1.10969	0.03261	2.97067	2.54812	10.2214
k__Bacteria|p__Firmicutes|c__Clostridia|o__Clostridiales|f__Peptostreptococcaceae|g__Peptostreptococcus	2|1239|186801|186802|186804|1257	0	0.00584	0.01083	0.02755	0.03119	0	0.03979	0.15974	0.0261	0.41605	0.04769	0.21366	0.35558	0.09864	0.18388	0	0.07811	0	0.03376	0	0.0588	0.01303	0.21111	0.04987	0.23856	0	0.81723	0.11215	0.16757	0.02608	0	0	0.15285	0	0.03081	0.04193	1.30893	0.13521	0	0	0.0326	0.19168	0	0.02032	0	0.27359	0.16187	0.03182
k__Bacteria|p__Firmicutes|c__Clostridia|o__Clostridiales|f__Peptostreptococcaceae|g__Peptostreptococcus|s__Peptostreptococcus_stomatis	2|1239|186801|186802|186804|1257|341694	0	0.00584	0.01083	0.02755	0.03119	0	0.03979	0.15974	0.0261	0.41605	0.04769	0.21366	0.35558	0.09864	0.18388	0	0.07811	0	0.03376	0	0.0588	0.01303	0.21111	0.04987	0.23856	0	0.81723	0.11215	0.16757	0.02608	0	0	0.15285	0	0.03081	0.04193	1.30893	0.13521	0	0	0.0326	0.19168	0	0.02032	0	0.27359	0.16187	0.03182
k__Bacteria|p__Firmicutes|c__Erysipelotrichia	2|1239|526524	0.00742	0.03545	0.04261	0.06326	0.05167	0	0.03075	0.10552	0.3038	0.43919	0.77527	0.35377	0.5485	1.14858	0.98758	0.2313	0.36561	0.36078	0.83505	0.32502	0.3151	0.4222	0.25472	0.7641	0.58185	0.27143	0.97882	0.16523	0.37806	0.72866	0.39173	0	0.44276	6.30397	0.17343	0.24403	1.10041	0.44324	0.31305	0.17891	0.14019	0.6053	1.0728	1.03641	0.01552	1.08574	0.87183	0.49834
k__Bacteria|p__Firmicutes|c__Erysipelotrichia|o__Erysipelotrichales	2|1239|526524|526525	0.00742	0.03545	0.04261	0.06326	0.05167	0	0.03075	0.10552	0.3038	0.43919	0.77527	0.35377	0.5485	1.14858	0.98758	0.2313	0.36561	0.36078	0.83505	0.32502	0.3151	0.4222	0.25472	0.7641	0.58185	0.27143	0.97882	0.16523	0.37806	0.72866	0.39173	0	0.44276	6.30397	0.17343	0.24403	1.10041	0.44324	0.31305	0.17891	0.14019	0.6053	1.0728	1.03641	0.01552	1.08574	0.87183	0.49834
k__Bacteria|p__Firmicutes|c__Erysipelotrichia|o__Erysipelotrichales|f__Erysipelotrichaceae	2|1239|526524|526525|128827	0.00742	0.03545	0.04261	0.06326	0.05167	0	0.03075	0.10552	0.3038	0.43919	0.77527	0.35377	0.5485	1.14858	0.98758	0.2313	0.36561	0.36078	0.83505	0.32502	0.3151	0.4222	0.25472	0.7641	0.58185	0.27143	0.97882	0.16523	0.37806	0.72866	0.39173	0	0.44276	6.30397	0.17343	0.24403	1.10041	0.44324	0.31305	0.17891	0.14019	0.6053	1.0728	1.03641	0.01552	1.08574	0.87183	0.49834
k__Bacteria|p__Firmicutes|c__Erysipelotrichia|o__Erysipelotrichales|f__Erysipelotrichaceae|g__Bulleidia	2|1239|526524|526525|128827|118747	0.00742	0.02101	0.02337	0.03949	0.02899	0	0.00446	0.05112	0.24414	0.20631	0.77527	0.22753	0.40749	0.82594	0.22635	0.05966	0.36561	0.19713	0.14842	0.13373	0.3151	0.39067	0.06077	0.61272	0.3783	0.1399	0.35219	0.10715	0.14337	0.72866	0.39173	0	0.2703	0.92861	0.17343	0.20955	0.87731	0.43417	0.31305	0.17891	0.14019	0.4821	1.06006	0.55653	0.01552	0.97658	0.60877	0.49834
k__Bacteria|p__Firmicutes|c__Erysipelotrichia|o__Erysipelotrichales|f__Erysipelotrichaceae|g__Bulleidia|s__Bulleidia_extructa	2|1239|526524|526525|128827|118747|118748	0.00742	0.02101	0.02337	0.03949	0.02899	0	0.00446	0.05112	0.24414	0.20631	0.77527	0.22753	0.40749	0.82594	0.22635	0.05966	0.36561	0.19713	0.14842	0.13373	0.3151	0.39067	0.06077	0.61272	0.3783	0.1399	0.35219	0.10715	0.14337	0.72866	0.39173	0	0.2703	0.92861	0.17343	0.20955	0.87731	0.43417	0.31305	0.17891	0.14019	0.4821	1.06006	0.55653	0.01552	0.97658	0.60877	0.49834
k__Bacteria|p__Firmicutes|c__Erysipelotrichia|o__Erysipelotrichales|f__Erysipelotrichaceae|g__Eggerthia	2|1239|526524|526525|128827|1279384	0	0.00483	0.01925	0.02377	0	0	0	0.01703	0.05967	0.13659	0	0.09957	0.06678	0.32265	0.58415	0.17163	0	0.16365	0.49467	0.19129	0	0.03153	0.19396	0.13613	0.20355	0.13153	0.02818	0.05809	0.21145	0	0	0	0.17246	5.37536	0	0.03447	0	0.00907	0	0	0	0.1232	0.01274	0.45911	0	0.08942	0.26306	0
k__Bacteria|p__Firmicutes|c__Erysipelotrichia|o__Erysipelotrichales|f__Erysipelotrichaceae|g__Eggerthia|s__Eggerthia_catenaformis	2|1239|526524|526525|128827|1279384|31973	0	0.00483	0.01925	0.02377	0	0	0	0.01703	0.05967	0.13659	0	0.09957	0.06678	0.32265	0.58415	0.17163	0	0.16365	0.49467	0.19129	0	0.03153	0.19396	0.13613	0.20355	0.13153	0.02818	0.05809	0.21145	0	0	0	0.17246	5.37536	0	0.03447	0	0.00907	0	0	0	0.1232	0.01274	0.45911	0	0.08942	0.26306	0
k__Bacteria|p__Firmicutes|c__Erysipelotrichia|o__Erysipelotrichales|f__Erysipelotrichaceae|g__Solobacterium	2|1239|526524|526525|128827|123375	0	0.00961	0	0	0.02268	0	0.02629	0.03737	0	0.09629	0	0.02666	0.07423	0	0.17708	0	0	0	0.19195	0	0	0	0	0.01524	0	0	0.59844	0	0.02324	0	0	0	0	0	0	0	0.22309	0	0	0	0	0	0	0.02076	0	0.01974	0	0
k__Bacteria|p__Firmicutes|c__Erysipelotrichia|o__Erysipelotrichales|f__Erysipelotrichaceae|g__Solobacterium|s__Solobacterium_moorei	2|1239|526524|526525|128827|123375|102148	0	0.00961	0	0	0.02268	0	0.02629	0.03737	0	0.09629	0	0.02666	0.07423	0	0.17708	0	0	0	0.19195	0	0	0	0	0.01524	0	0	0.59844	0	0.02324	0	0	0	0	0	0	0	0.22309	0	0	0	0	0	0	0.02076	0	0.01974	0	0
k__Bacteria|p__Firmicutes|c__Limnochordia	2|1239|1676648	0	0	0	0	0	0	0	0	0	0	0	0	0	0	0	0	0	0	0	0	0	0	0	0	0	0	0	0	0	0	0	0	0	0	0	0	0	0	0	0	0	0	0	0	0	0	0	0
k__Bacteria|p__Firmicutes|c__Limnochordia|o__Limnochordales	2|1239|1676648|1676649	0	0	0	0	0	0	0	0	0	0	0	0	0	0	0	0	0	0	0	0	0	0	0	0	0	0	0	0	0	0	0	0	0	0	0	0	0	0	0	0	0	0	0	0	0	0	0	0
k__Bacteria|p__Firmicutes|c__Limnochordia|o__Limnochordales|f__Limnochordaceae	2|1239|1676648|1676649|1676650	0	0	0	0	0	0	0	0	0	0	0	0	0	0	0	0	0	0	0	0	0	0	0	0	0	0	0	0	0	0	0	0	0	0	0	0	0	0	0	0	0	0	0	0	0	0	0	0
k__Bacteria|p__Firmicutes|c__Limnochordia|o__Limnochordales|f__Limnochordaceae|g__Limnochorda	2|1239|1676648|1676649|1676650|1676651	0	0	0	0	0	0	0	0	0	0	0	0	0	0	0	0	0	0	0	0	0	0	0	0	0	0	0	0	0	0	0	0	0	0	0	0	0	0	0	0	0	0	0	0	0	0	0	0
k__Bacteria|p__Firmicutes|c__Limnochordia|o__Limnochordales|f__Limnochordaceae|g__Limnochorda|s__Limnochorda_pilosa	2|1239|1676648|1676649|1676650|1676651|1555112	0	0	0	0	0	0	0	0	0	0	0	0	0	0	0	0	0	0	0	0	0	0	0	0	0	0	0	0	0	0	0	0	0	0	0	0	0	0	0	0	0	0	0	0	0	0	0	0
k__Bacteria|p__Firmicutes|c__Negativicutes	2|1239|909932	1.12215	1.63816	0.49312	0.29812	2.4541	0.82363	0.64856	1.44526	0.56537	0.71155	0.20303	0.40823	1.66822	0	1.77678	0.12916	0.30467	0.23465	1.21197	0.17537	0.12894	0.52849	0.37436	2.23292	1.14016	0.93449	2.26656	1.13649	0.61254	0.07403	0	0.4546	0.6816	0.04036	0.56357	0.24754	0	0.9321	0.0271	1.09074	1.25637	0.02602	0	1.3476	0.16825	0.35294	0.25421	0
k__Bacteria|p__Firmicutes|c__Negativicutes|o__Selenomonadales	2|1239|909932|909929	0.65854	1.51541	0.21209	0.19641	1.87025	0.42906	0.43904	0.91484	0.56537	0.65542	0.20303	0.36284	1.27736	0	1.55031	0.12916	0.30467	0.08528	1.14048	0.17537	0.12894	0.2116	0.37436	2.18312	1.14016	0.73763	2.08451	1.06425	0.61254	0.01557	0	0.4546	0.6816	0.04036	0.56357	0.11249	0	0.9321	0.0271	1.09074	0.41454	0.02602	0	0.98129	0.16825	0.35294	0.23629	0
k__Bacteria|p__Firmicutes|c__Negativicutes|o__Selenomonadales|f__Selenomonadaceae	2|1239|909932|909929|1843491	0.65854	1.51541	0.21209	0.19641	1.87025	0.42906	0.43904	0.91484	0.56537	0.65542	0.20303	0.36284	1.27736	0	1.55031	0.12916	0.30467	0.08528	1.14048	0.17537	0.12894	0.2116	0.37436	2.18312	1.14016	0.73763	2.08451	1.06425	0.61254	0.01557	0	0.4546	0.6816	0.04036	0.56357	0.11249	0	0.9321	0.0271	1.09074	0.41454	0.02602	0	0.98129	0.16825	0.35294	0.23629	0
k__Bacteria|p__Firmicutes|c__Negativicutes|o__Selenomonadales|f__Selenomonadaceae|g__Centipeda	2|1239|909932|909929|1843491|82202	0.02469	0.01372	0.00633	0.00158	0.00879	0.00228	0	0	0	0	0	0	0	0	0.05087	0	0	0	0	0	0	0.00547	0	0.01101	0	0	0.026	0	0	0	0	0	0	0	0	0	0	0	0	0.00533	0	0	0	0	0	0	0	0
k__Bacteria|p__Firmicutes|c__Negativicutes|o__Selenomonadales|f__Selenomonadaceae|g__Centipeda|s__Centipeda_periodontii	2|1239|909932|909929|1843491|82202|82203	0.02469	0.01372	0.00633	0.00158	0.00879	0.00228	0	0	0	0	0	0	0	0	0.05087	0	0	0	0	0	0	0.00547	0	0.01101	0	0	0.026	0	0	0	0	0	0	0	0	0	0	0	0	0.00533	0	0	0	0	0	0	0	0
k__Bacteria|p__Firmicutes|c__Negativicutes|o__Selenomonadales|f__Selenomonadaceae|g__Selenomonas	2|1239|909932|909929|1843491|970	0.63385	1.50169	0.20576	0.19483	1.86146	0.42678	0.43904	0.91484	0.56537	0.65542	0.20303	0.36284	1.27736	0	1.49944	0.12916	0.30467	0.08528	1.14048	0.17537	0.12894	0.20613	0.37436	2.17211	1.14016	0.73763	2.05852	1.06425	0.61254	0.01557	0	0.4546	0.6816	0.04036	0.56357	0.11249	0	0.9321	0.0271	1.08542	0.41454	0.02602	0	0.98129	0.16825	0.35294	0.23629	0
k__Bacteria|p__Firmicutes|c__Negativicutes|o__Selenomonadales|f__Selenomonadaceae|g__Selenomonas|s__Selenomonas_artemidis	2|1239|909932|909929|1843491|970|671224	0.01393	0.18215	0.02074	0.00079	0.17965	0.04884	0	0.14321	0	0	0	0	0	0	0.04847	0	0	0	0	0	0	0	0	0	0	0	0	0	0	0	0	0	0	0	0	0	0	0	0	0	0	0	0	0	0	0	0	0
k__Bacteria|p__Firmicutes|c__Negativicutes|o__Selenomonadales|f__Selenomonadaceae|g__Selenomonas|s__Selenomonas_flueggei	2|1239|909932|909929|1843491|970|135080	0	0	0	0	0.0127	0	0	0.00085	0	0	0	0	0	0	0	0	0	0	0	0	0	0	0	0	0	0	0	0	0	0	0	0	0	0	0	0	0	0	0	0	0	0	0	0	0	0	0	0
k__Bacteria|p__Firmicutes|c__Negativicutes|o__Selenomonadales|f__Selenomonadaceae|g__Selenomonas|s__Selenomonas_infelix	2|1239|909932|909929|1843491|970|135082	0.00448	0.0181	0.00558	0.00088	0.00794	0	0.00407	0.01159	0	0.00834	0.03227	0.01459	0.03009	0	0.01213	0	0	0	0.0078	0	0	0.00582	0	0.05785	0.02351	0	0	0.01407	0.02651	0	0	0	0	0	0.04601	0	0	0	0	0.02771	0	0	0	0	0	0	0.02826	0
k__Bacteria|p__Firmicutes|c__Negativicutes|o__Selenomonadales|f__Selenomonadaceae|g__Selenomonas|s__Selenomonas_noxia	2|1239|909932|909929|1843491|970|135083	0.38668	0.65128	0.0027	0.00333	0.77268	0.09678	0.0437	0.16541	0.36815	0.15958	0.06831	0.07222	0.13352	0	0.41256	0.07493	0.15763	0.00417	0.57282	0.17537	0.05448	0.00785	0.04804	0.36725	0.15339	0.18078	0.33616	0.1616	0.13291	0	0	0.39488	0.11024	0	0.06435	0.00978	0	0.26394	0	0.23994	0.01214	0	0	0.30289	0	0.10255	0.10719	0
k__Bacteria|p__Firmicutes|c__Negativicutes|o__Selenomonadales|f__Selenomonadaceae|g__Selenomonas|s__Selenomonas_sp_F0473	2|1239|909932|909929|1843491|970|999423	0.13801	0.33811	0.00082	0	0	0	0.06542	0.09773	0	0	0	0	0	0	0	0	0	0	0	0	0	0	0	0	0	0	0	0	0	0	0	0	0	0	0	0	0	0	0	0	0	0	0	0	0	0	0	0
k__Bacteria|p__Firmicutes|c__Negativicutes|o__Selenomonadales|f__Selenomonadaceae|g__Selenomonas|s__Selenomonas_sp_FOBRC6	2|1239|909932|909929|1843491|970|936572	0.03618	0.1611	0.01841	0.06126	0.02542	0.20902	0.07357	0.2086	0.05615	0.15815	0.0511	0.01447	0.38289	0	0.39157	0	0	0	0.07958	0	0	0.02616	0	0.39476	0	0.03807	0.13227	0.03684	0.0703	0	0	0	0.00233	0	0.01464	0	0	0.00493	0	0.20236	0.019	0	0	0.028	0	0.05278	0.01472	0
k__Bacteria|p__Firmicutes|c__Negativicutes|o__Selenomonadales|f__Selenomonadaceae|g__Selenomonas|s__Selenomonas_sp_oral_taxon_126	2|1239|909932|909929|1843491|970|712528	0	0.0354	0.04364	0.04761	0.18747	0.02052	0.0282	0.06155	0	0	0	0.00146	0.00147	0	0	0	0	0	0	0	0	0.01417	0	0	0	0	0.00533	0	0.01371	0	0	0	0.00606	0	0.00226	0	0	0	0	0	0	0	0	0	0	0	0.00839	0
k__Bacteria|p__Firmicutes|c__Negativicutes|o__Selenomonadales|f__Selenomonadaceae|g__Selenomonas|s__Selenomonas_sp_oral_taxon_138	2|1239|909932|909929|1843491|970|712532	0.00129	0.02969	0.00663	0.01367	0.07033	0.01214	0.00086	0.07235	0	0.00217	0	0	0.05092	0	0.04583	0	0	0	0	0	0	0	0	0.0461	0	0	0.04101	0.02313	0.01419	0	0	0	0	0	0.01304	0	0	0	0	0.01922	0.00304	0	0	0	0	0	0	0
k__Bacteria|p__Firmicutes|c__Negativicutes|o__Selenomonadales|f__Selenomonadaceae|g__Selenomonas|s__Selenomonas_sp_oral_taxon_892	2|1239|909932|909929|1843491|970|1321785	0.01665	0.04662	0.08778	0.06143	0.07672	0.00759	0.18694	0	0.09005	0.29818	0	0.22309	0.14354	0	0.25994	0.05423	0.14704	0.0586	0.40775	0	0.07446	0.02089	0.32632	0.94665	0.91021	0.51479	1.31962	0.72242	0.29019	0	0	0.05972	0.53195	0	0.40668	0.10271	0	0.66323	0.0271	0.45447	0.35341	0.02602	0	0.30381	0.16825	0.11863	0.00352	0
k__Bacteria|p__Firmicutes|c__Negativicutes|o__Selenomonadales|f__Selenomonadaceae|g__Selenomonas|s__Selenomonas_sp_oral_taxon_920	2|1239|909932|909929|1843491|970|1884263	0.00389	0.01095	0.00535	0	0.12629	0.02082	0	0.04451	0.02115	0	0	0.00679	0.18249	0	0.11575	0	0	0	0.0067	0	0	0.01141	0	0.12209	0	0	0.13706	0.01434	0.03188	0	0	0	0	0	0	0	0	0	0	0.10584	0.00973	0	0	0.06188	0	0.01782	0.03347	0
k__Bacteria|p__Firmicutes|c__Negativicutes|o__Selenomonadales|f__Selenomonadaceae|g__Selenomonas|s__Selenomonas_sputigena	2|1239|909932|909929|1843491|970|69823	0.03274	0.0283	0.0141	0.00584	0.40226	0.01106	0.03627	0.10903	0.02986	0.02901	0.05135	0.03023	0.35244	0	0.21319	0	0	0.02251	0.06584	0	0	0.11984	0	0.23742	0.05305	0.00399	0.08707	0.09185	0.03284	0.01557	0	0	0.03102	0.04036	0.0166	0	0	0	0	0.03588	0.01721	0	0	0.28471	0	0.06115	0.04074	0
k__Bacteria|p__Firmicutes|c__Negativicutes|o__Veillonellales	2|1239|909932|1843489	0.46361	0.12275	0.28104	0.10171	0.58384	0.39457	0.20952	0.53042	0	0.05612	0	0.04539	0.39086	0	0.22647	0	0	0.14937	0.07148	0	0	0.31689	0	0.04979	0	0.19686	0.18205	0.07224	0	0.05846	0	0	0	0	0	0.13505	0	0	0	0	0.84183	0	0	0.3663	0	0	0.01792	0
k__Bacteria|p__Firmicutes|c__Negativicutes|o__Veillonellales|f__Veillonellaceae	2|1239|909932|1843489|31977	0.46361	0.12275	0.28104	0.10171	0.58384	0.39457	0.20952	0.53042	0	0.05612	0	0.04539	0.39086	0	0.22647	0	0	0.14937	0.07148	0	0	0.31689	0	0.04979	0	0.19686	0.18205	0.07224	0	0.05846	0	0	0	0	0	0.13505	0	0	0	0	0.84183	0	0	0.3663	0	0	0.01792	0
k__Bacteria|p__Firmicutes|c__Negativicutes|o__Veillonellales|f__Veillonellaceae|g__Anaeroglobus	2|1239|909932|1843489|31977|156454	0.43375	0.01675	0.21956	0.06939	0.39426	0.28229	0.10649	0.13171	0	0	0	0.01275	0.22001	0	0.1988	0	0	0.13335	0	0	0	0.15502	0	0.04979	0	0	0	0	0	0	0	0	0	0	0	0.08873	0	0	0	0	0	0	0	0.22555	0	0	0.01792	0
k__Bacteria|p__Firmicutes|c__Negativicutes|o__Veillonellales|f__Veillonellaceae|g__Anaeroglobus|s__Anaeroglobus_geminatus	2|1239|909932|1843489|31977|156454|156456	0.43375	0.01675	0.21956	0.06939	0.39426	0.28229	0.10649	0.13171	0	0	0	0.01275	0.22001	0	0.1988	0	0	0.13335	0	0	0	0.15502	0	0.04979	0	0	0	0	0	0	0	0	0	0	0	0.08873	0	0	0	0	0	0	0	0.22555	0	0	0.01792	0
k__Bacteria|p__Firmicutes|c__Negativicutes|o__Veillonellales|f__Veillonellaceae|g__Dialister	2|1239|909932|1843489|31977|39948	0.01342	0.00203	0.06148	0.01505	0.06347	0.00318	0.06542	0.0961	0	0.04079	0	0.03264	0.17085	0	0.02767	0	0	0.01602	0	0	0	0.16187	0	0	0	0	0	0	0	0.05846	0	0	0	0	0	0.00217	0	0	0	0	0	0	0	0.06887	0	0	0	0
k__Bacteria|p__Firmicutes|c__Negativicutes|o__Veillonellales|f__Veillonellaceae|g__Dialister|s__Dialister_invisus	2|1239|909932|1843489|31977|39948|218538	0.01342	0.00203	0.06116	0.01505	0.0302	0.00318	0.06542	0.05524	0	0.04079	0	0.03264	0.17085	0	0.02767	0	0	0.01602	0	0	0	0	0	0	0	0	0	0	0	0	0	0	0	0	0	0	0	0	0	0	0	0	0	0.06887	0	0	0	0
k__Bacteria|p__Firmicutes|c__Negativicutes|o__Veillonellales|f__Veillonellaceae|g__Dialister|s__Dialister_pneumosintes	2|1239|909932|1843489|31977|39948|39950	0	0	0.00032	0	0.03326	0	0	0.04086	0	0	0	0	0	0	0	0	0	0	0	0	0	0.16187	0	0	0	0	0	0	0	0.05846	0	0	0	0	0	0.00217	0	0	0	0	0	0	0	0	0	0	0	0
k__Bacteria|p__Firmicutes|c__Negativicutes|o__Veillonellales|f__Veillonellaceae|g__Veillonella	2|1239|909932|1843489|31977|29465	0.01644	0.10397	0	0.01727	0.12612	0.1091	0.03761	0.3026	0	0.01533	0	0	0	0	0	0	0	0	0.07148	0	0	0	0	0	0	0.19686	0.18205	0.07224	0	0	0	0	0	0	0	0.04414	0	0	0	0	0.84183	0	0	0.07188	0	0	0	0
k__Bacteria|p__Firmicutes|c__Negativicutes|o__Veillonellales|f__Veillonellaceae|g__Veillonella|s__Veillonella_parvula	2|1239|909932|1843489|31977|29465|29466	0.01644	0.10397	0	0.01727	0.12612	0.1091	0.03761	0.3026	0	0.01533	0	0	0	0	0	0	0	0	0.07148	0	0	0	0	0	0	0.19686	0.18205	0.07224	0	0	0	0	0	0	0	0.04414	0	0	0	0	0.84183	0	0	0.07188	0	0	0	0
k__Bacteria|p__Firmicutes|c__Tissierellia	2|1239|1737404	0	0.03548	0.02738	0.12571	0.05507	0	0.01608	0.43085	0.36968	1.03795	0.35862	0.69765	0.49466	1.93728	0.04114	0.29877	0.72215	0.32613	0.18237	0.27693	0.35805	0.10553	0.25972	1.88665	0.70147	0.10431	0.86113	0.05269	0.40492	0.32583	0.52559	0.10228	1.01883	0.00579	0.08679	0.94034	2.25117	0.37044	1.87257	0.33058	0.21116	0.39118	0.29534	1.33531	0.00183	0.65516	1.39923	1.32727
k__Bacteria|p__Firmicutes|c__Tissierellia|o__Tissierellales	2|1239|1737404|1737405	0	0.03548	0.02738	0.12571	0.05507	0	0.01608	0.43085	0.36968	1.03795	0.35862	0.69765	0.49466	1.93728	0.04114	0.29877	0.72215	0.32613	0.18237	0.27693	0.35805	0.10553	0.25972	1.88665	0.70147	0.10431	0.86113	0.05269	0.40492	0.32583	0.52559	0.10228	1.01883	0.00579	0.08679	0.94034	2.25117	0.37044	1.87257	0.33058	0.21116	0.39118	0.29534	1.33531	0.00183	0.65516	1.39923	1.32727
k__Bacteria|p__Firmicutes|c__Tissierellia|o__Tissierellales|f__Peptoniphilaceae	2|1239|1737404|1737405|1570339	0	0.03548	0.02738	0.12571	0.05507	0	0.01608	0.43085	0.36968	1.03795	0.35862	0.69765	0.49466	1.93728	0.04114	0.29877	0.72215	0.32613	0.18237	0.27693	0.35805	0.10553	0.25972	1.88665	0.70147	0.10431	0.86113	0.05269	0.40492	0.32583	0.52559	0.10228	1.01883	0.00579	0.08679	0.94034	2.25117	0.37044	1.87257	0.33058	0.21116	0.39118	0.29534	1.33531	0.00183	0.65516	1.39923	1.32727
k__Bacteria|p__Firmicutes|c__Tissierellia|o__Tissierellales|f__Peptoniphilaceae|g__Parvimonas	2|1239|1737404|1737405|1570339|543311	0	0.03548	0.02738	0.12571	0.05507	0	0.01608	0.43085	0.36968	1.03795	0.35862	0.69765	0.49466	1.80679	0.04114	0.29877	0.72215	0.32613	0.18237	0.27693	0.35805	0.10553	0.25972	1.88665	0.70147	0.10431	0.86113	0.05269	0.40492	0.32583	0.52559	0.10228	1.01648	0.00579	0.08679	0.94034	2.25117	0.37044	1.87257	0.33058	0.21116	0.39118	0.29534	1.33531	0.00183	0.65516	1.39923	1.32727
k__Bacteria|p__Firmicutes|c__Tissierellia|o__Tissierellales|f__Peptoniphilaceae|g__Parvimonas|s__Parvimonas_micra	2|1239|1737404|1737405|1570339|543311|33033	0	0.03548	0.02738	0.09725	0.05507	0	0.01608	0.43085	0.34548	0.8967	0.35862	0.27741	0.38127	0.63895	0.01432	0.29877	0.56875	0.08241	0.18237	0.27693	0.25816	0.10553	0.17903	1.66842	0.61052	0.04648	0.47001	0.00805	0.32395	0.13199	0.52559	0.07563	0.29493	0.00579	0.00695	0.92167	1.20272	0.13509	1.83652	0.33058	0.11286	0.18021	0.28179	0.89253	0	0.43149	1.38983	1.32727
k__Bacteria|p__Firmicutes|c__Tissierellia|o__Tissierellales|f__Peptoniphilaceae|g__Parvimonas|s__Parvimonas_sp_oral_taxon_110	2|1239|1737404|1737405|1570339|543311|671230	0	0	0	0	0	0	0	0	0	0	0	0	0	0	0	0	0	0	0	0	0	0	0	0	0	0	0.06912	0	0	0	0	0	0	0	0	0	0.04422	0	0	0	0	0	0	0	0	0	0	0
k__Bacteria|p__Firmicutes|c__Tissierellia|o__Tissierellales|f__Peptoniphilaceae|g__Parvimonas|s__Parvimonas_sp_oral_taxon_393	2|1239|1737404|1737405|1570339|543311|713008	0	0	0	0.02846	0	0	0	0	0.0242	0.14125	0	0.42025	0.11339	1.16784	0.02682	0	0.15339	0.24373	0	0	0.09989	0	0.08069	0.21822	0.09095	0.05783	0.322	0.04464	0.08098	0.19384	0	0.02666	0.72155	0	0.07984	0.01867	1.00422	0.23535	0.03605	0	0.0983	0.21097	0.01355	0.44277	0.00183	0.22367	0.0094	0
k__Bacteria|p__Firmicutes|c__Tissierellia|o__Tissierellales|f__Peptoniphilaceae|g__Peptoniphilus	2|1239|1737404|1737405|1570339|162289	0	0	0	0	0	0	0	0	0	0	0	0	0	0.13049	0	0	0	0	0	0	0	0	0	0	0	0	0	0	0	0	0	0	0.00235	0	0	0	0	0	0	0	0	0	0	0	0	0	0	0
k__Bacteria|p__Firmicutes|c__Tissierellia|o__Tissierellales|f__Peptoniphilaceae|g__Peptoniphilus|s__Peptoniphilus_sp_oral_taxon_386	2|1239|1737404|1737405|1570339|162289|652713	0	0	0	0	0	0	0	0	0	0	0	0	0	0.13049	0	0	0	0	0	0	0	0	0	0	0	0	0	0	0	0	0	0	0.00235	0	0	0	0	0	0	0	0	0	0	0	0	0	0	0
k__Bacteria|p__Fusobacteria	2|32066	0.05731	0.48951	0.26237	1.09391	0.74916	0.20915	0.1302	1.90038	1.62509	4.57264	0.83002	3.347	1.05065	0.15572	0.83619	0.84189	1.17161	0.14357	3.34605	0.41542	2.05119	0.20328	2.64433	1.09187	0.68125	4.76673	7.84708	3.84422	1.25955	0.13221	0.26995	0.13236	1.38104	0.13625	4.05073	1.65221	0.49456	2.65343	0.19904	2.57672	2.35588	0.13315	0.12365	1.71346	0.68961	0.59595	0.87401	0.27779
k__Bacteria|p__Fusobacteria|c__Fusobacteriia	2|32066|203490	0.05731	0.48951	0.26237	1.09391	0.74916	0.20915	0.1302	1.90038	1.62509	4.57264	0.83002	3.347	1.05065	0.15572	0.83619	0.84189	1.17161	0.14357	3.34605	0.41542	2.05119	0.20328	2.64433	1.09187	0.68125	4.76673	7.84708	3.84422	1.25955	0.13221	0.26995	0.13236	1.38104	0.13625	4.05073	1.65221	0.49456	2.65343	0.19904	2.57672	2.35588	0.13315	0.12365	1.71346	0.68961	0.59595	0.87401	0.27779
k__Bacteria|p__Fusobacteria|c__Fusobacteriia|o__Fusobacteriales	2|32066|203490|203491	0.05731	0.48951	0.26237	1.09391	0.74916	0.20915	0.1302	1.90038	1.62509	4.57264	0.83002	3.347	1.05065	0.15572	0.83619	0.84189	1.17161	0.14357	3.34605	0.41542	2.05119	0.20328	2.64433	1.09187	0.68125	4.76673	7.84708	3.84422	1.25955	0.13221	0.26995	0.13236	1.38104	0.13625	4.05073	1.65221	0.49456	2.65343	0.19904	2.57672	2.35588	0.13315	0.12365	1.71346	0.68961	0.59595	0.87401	0.27779
k__Bacteria|p__Fusobacteria|c__Fusobacteriia|o__Fusobacteriales|f__Fusobacteriaceae	2|32066|203490|203491|203492	0.05518	0.30301	0.16162	0.78096	0.30453	0.0507	0.05844	1.52907	0.58268	3.07431	0.80288	2.51672	0.92033	0.15572	0.39107	0.53682	0.71972	0.14357	1.67955	0.32541	1.23055	0.15552	1.28496	0.67476	0.38755	1.49016	3.40378	1.70154	0.53424	0.13221	0.26995	0.07901	0.87186	0.13625	1.62749	1.08025	0.04941	1.34917	0.19299	0.32015	1.71665	0.13315	0.12365	1.2163	0.12392	0.4373	0.87401	0.27779
k__Bacteria|p__Fusobacteria|c__Fusobacteriia|o__Fusobacteriales|f__Fusobacteriaceae|g__Fusobacterium	2|32066|203490|203491|203492|848	0.05518	0.30301	0.16162	0.78096	0.30453	0.0507	0.05844	1.52907	0.58268	3.07431	0.80288	2.51672	0.92033	0.15572	0.39107	0.53682	0.71972	0.14357	1.67955	0.32541	1.23055	0.15552	1.28496	0.67476	0.38755	1.49016	3.40378	1.70154	0.53424	0.13221	0.26995	0.07901	0.87186	0.13625	1.62749	1.08025	0.04941	1.34917	0.19299	0.32015	1.71665	0.13315	0.12365	1.2163	0.12392	0.4373	0.87401	0.27779
k__Bacteria|p__Fusobacteria|c__Fusobacteriia|o__Fusobacteriales|f__Fusobacteriaceae|g__Fusobacterium|s__Fusobacterium_hwasookii	2|32066|203490|203491|203492|848|1583098	0.03248	0.18303	0.09707	0.59215	0.00891	0	0	0	0.40967	1.89744	0	1.33129	0	0	0	0.43014	0.40213	0	0.89768	0	0.78424	0	1.21993	0	0.06072	1.28999	2.74959	1.47879	0.34138	0	0	0	0.56832	0	1.62749	0.34324	0.04941	1.20649	0	0.12399	1.20977	0	0	0.05656	0.11603	0	0	0
k__Bacteria|p__Fusobacteria|c__Fusobacteriia|o__Fusobacteriales|f__Fusobacteriaceae|g__Fusobacterium|s__Fusobacterium_nucleatum	2|32066|203490|203491|203492|848|851	0.02271	0.11998	0.06455	0.18185	0.29562	0.0507	0.05844	1.52907	0.17301	1.12879	0.80288	1.11032	0.92033	0.15572	0.39107	0.10668	0.31759	0.14357	0.7697	0.32541	0.44631	0.15552	0.06503	0.67476	0.32682	0.15218	0.35836	0.22275	0.17383	0.13221	0.26995	0.07901	0.22531	0.13625	0	0.73701	0	0.14268	0.19299	0.19616	0.46289	0.13315	0.12365	1.15974	0.00788	0.4373	0.87401	0.27779
k__Bacteria|p__Fusobacteria|c__Fusobacteriia|o__Fusobacteriales|f__Fusobacteriaceae|g__Fusobacterium|s__Fusobacterium_periodonticum	2|32066|203490|203491|203492|848|860	0	0	0	0.00697	0	0	0	0	0	0.02546	0	0.07511	0	0	0	0	0	0	0.01217	0	0	0	0	0	0	0.04799	0.23172	0	0	0	0	0	0.0571	0	0	0	0	0	0	0	0.04399	0	0	0	0	0	0	0
k__Bacteria|p__Fusobacteria|c__Fusobacteriia|o__Fusobacteriales|f__Fusobacteriaceae|g__Fusobacterium|s__Fusobacterium_sp_oral_taxon_370	2|32066|203490|203491|203492|848|712288	0	0	0	0	0	0	0	0	0	0.02262	0	0	0	0	0	0	0	0	0	0	0	0	0	0	0	0	0.06411	0	0.01903	0	0	0	0.02112	0	0	0	0	0	0	0	0	0	0	0	0	0	0	0
k__Bacteria|p__Fusobacteria|c__Fusobacteriia|o__Fusobacteriales|f__Leptotrichiaceae	2|32066|203490|203491|1129771	0.00213	0.1865	0.10075	0.31295	0.44463	0.15845	0.07176	0.37131	1.04241	1.49833	0.02714	0.83028	0.13032	0	0.44512	0.30507	0.45189	0	1.6665	0.09001	0.82064	0.04776	1.35937	0.41711	0.2937	3.27657	4.4433	2.14268	0.72531	0	0	0.05335	0.50918	0	2.42324	0.57196	0.44515	1.30426	0.00604	2.25657	0.63923	0	0	0.49716	0.56569	0.15865	0	0
k__Bacteria|p__Fusobacteria|c__Fusobacteriia|o__Fusobacteriales|f__Leptotrichiaceae|g__Leptotrichia	2|32066|203490|203491|1129771|32067	0.00213	0.1865	0.10075	0.31295	0.44463	0.15845	0.07176	0.37131	1.04241	1.49833	0.02714	0.83028	0.13032	0	0.44512	0.30507	0.45189	0	1.6665	0.09001	0.82064	0.04776	1.35937	0.41711	0.2937	3.27657	4.4433	2.14268	0.72531	0	0	0.05335	0.50918	0	2.42324	0.57196	0.44515	1.30426	0.00604	2.25657	0.63923	0	0	0.49716	0.56569	0.15865	0	0
k__Bacteria|p__Fusobacteria|c__Fusobacteriia|o__Fusobacteriales|f__Leptotrichiaceae|g__Leptotrichia|s__Leptotrichia_buccalis	2|32066|203490|203491|1129771|32067|40542	0	0.01127	0	0.0144	0.03645	0.00118	0	0	0.2419	0.14056	0.02714	0.08486	0.0888	0	0.21472	0	0.0389	0	0.24897	0.02504	0.04175	0.04776	0.02505	0.26062	0.17114	0.20772	1.04341	0.471	0.1336	0	0	0.05335	0.03784	0	0.08737	0.02964	0	0.32456	0	1.34086	0	0	0	0.39264	0.01234	0.03033	0	0
k__Bacteria|p__Fusobacteria|c__Fusobacteriia|o__Fusobacteriales|f__Leptotrichiaceae|g__Leptotrichia|s__Leptotrichia_goodfellowii	2|32066|203490|203491|1129771|32067|157692	0	0	0	0	0	0	0	0	0	0	0	0	0	0	0	0	0	0	0	0	0	0	0	0	0	0	0	0	0	0	0	0	0	0	0	0	0	0	0	0	0	0	0	0	0	0	0	0
k__Bacteria|p__Fusobacteria|c__Fusobacteriia|o__Fusobacteriales|f__Leptotrichiaceae|g__Leptotrichia|s__Leptotrichia_hofstadii	2|32066|203490|203491|1129771|32067|157688	0.00213	0.05949	0.00358	0.03257	0.09108	0.07736	0.00286	0.14573	0.24917	0.22051	0	0.0691	0.04152	0	0.10061	0.10073	0.01401	0	0.35572	0	0.19644	0	0.2999	0.10156	0.00536	0.86245	0.48926	0.469	0.13038	0	0	0	0.14903	0	0.34681	0.07231	0	0.17575	0	0.41127	0.02292	0	0	0.0647	0.05427	0.01735	0	0
k__Bacteria|p__Fusobacteria|c__Fusobacteriia|o__Fusobacteriales|f__Leptotrichiaceae|g__Leptotrichia|s__Leptotrichia_sp_oral_taxon_212	2|32066|203490|203491|1129771|32067|712357	0	0.07672	0.09471	0.23744	0.18171	0.05108	0.06713	0.1554	0.31832	0.77078	0	0.6037	0	0	0.08384	0.17898	0.39898	0	0.67174	0.06497	0.39984	0	0.8487	0.02269	0.09409	1.59001	2.09578	0.86005	0.35474	0	0	0	0.21886	0	1.675	0.44311	0.44515	0.76773	0.00604	0.27571	0.59643	0	0	0.01458	0.43991	0.11097	0	0
k__Bacteria|p__Fusobacteria|c__Fusobacteriia|o__Fusobacteriales|f__Leptotrichiaceae|g__Leptotrichia|s__Leptotrichia_sp_oral_taxon_215	2|32066|203490|203491|1129771|32067|712359	0	0.0061	0.00247	0.01775	0.00366	0.00151	0.00177	0.00413	0.02971	0.13164	0	0.00172	0	0	0	0	0	0	0.07861	0	0.02541	0	0.06691	0	0	0.00498	0.2959	0	0	0	0	0	0	0	0.01894	0	0	0	0	0	0.01988	0	0	0	0.00427	0	0	0
k__Bacteria|p__Fusobacteria|c__Fusobacteriia|o__Fusobacteriales|f__Leptotrichiaceae|g__Leptotrichia|s__Leptotrichia_sp_oral_taxon_225	2|32066|203490|203491|1129771|32067|671213	0	0.01757	0	0.01079	0.01767	0.02632	0	0.05462	0.13563	0.19873	0	0.06031	0	0	0.02493	0.02537	0	0	0.13613	0	0.11393	0	0.09886	0.02712	0.02311	0.55761	0.24262	0.20164	0.09867	0	0	0	0.10345	0	0.24887	0.02689	0	0.03623	0	0.16928	0	0	0	0.01629	0.0549	0	0	0
k__Bacteria|p__Fusobacteria|c__Fusobacteriia|o__Fusobacteriales|f__Leptotrichiaceae|g__Leptotrichia|s__Leptotrichia_sp_oral_taxon_498	2|32066|203490|203491|1129771|32067|712368	0	0	0	0	0.07135	0	0	0	0	0	0	0	0	0	0	0	0	0	0	0	0	0	0	0	0	0	0	0	0	0	0	0	0	0	0	0	0	0	0	0	0	0	0	0	0	0	0	0
k__Bacteria|p__Fusobacteria|c__Fusobacteriia|o__Fusobacteriales|f__Leptotrichiaceae|g__Leptotrichia|s__Leptotrichia_sp_oral_taxon_847	2|32066|203490|203491|1129771|32067|1785996	0	0	0	0	0.00028	0	0	0	0	0	0	0	0	0	0	0	0	0	0	0	0	0	0	0	0	0	0	0	0	0	0	0	0	0	0	0	0	0	0	0	0	0	0	0	0	0	0	0
k__Bacteria|p__Fusobacteria|c__Fusobacteriia|o__Fusobacteriales|f__Leptotrichiaceae|g__Leptotrichia|s__Leptotrichia_sp_oral_taxon_879	2|32066|203490|203491|1129771|32067|1227267	0	0.01536	0	0	0.01531	0	0	0.00387	0.05663	0.02077	0	0.01059	0	0	0	0	0	0	0.05917	0	0.04328	0	0.01996	0	0	0.05381	0.06847	0.07224	0	0	0	0	0	0	0.04625	0	0	0	0	0.02456	0	0	0	0	0	0	0	0
k__Bacteria|p__Fusobacteria|c__Fusobacteriia|o__Fusobacteriales|f__Leptotrichiaceae|g__Leptotrichia|s__Leptotrichia_wadei	2|32066|203490|203491|1129771|32067|157687	0	0	0	0	0.02711	0.00101	0	0.00756	0.01105	0.01534	0	0	0	0	0.02101	0	0	0	0.11614	0	0	0	0	0.00513	0	0	0.20787	0.06875	0.00791	0	0	0	0	0	0	0	0	0	0	0.03488	0	0	0	0.00895	0	0	0	0
k__Bacteria|p__Proteobacteria	2|1224	19.094	19.0168	50.5308	37.3482	25.9625	58.6368	49.6432	22.7696	12.8655	33.2711	14.8053	29.5328	7.73879	7.78563	6.57307	30.8056	11.4166	3.93653	28.4458	17.7822	33.336	13.0944	44.1384	11.5967	14.1217	38.8402	21.0522	22.3599	23.9716	11.1283	13.4638	21.7621	15.7523	20.6935	34.1272	18.7056	18.2468	32.3014	23.8476	20.8921	30.0818	2.73127	5.49359	11.7764	57.9702	12.3088	14.5449	6.54791
k__Bacteria|p__Proteobacteria|c__Alphaproteobacteria	2|1224|28211	0	0	0.00226	0	0	0	0	0	0	0	0	0	0	0	0	0	0	0	0	0	0	0	0	0	0	0	0	0	0	0	0	0	0	0	0	0	0	0	0	0	0	0	0	0	0	0	0	0
k__Bacteria|p__Proteobacteria|c__Alphaproteobacteria|o__Rhizobiales	2|1224|28211|356	0	0	0.00226	0	0	0	0	0	0	0	0	0	0	0	0	0	0	0	0	0	0	0	0	0	0	0	0	0	0	0	0	0	0	0	0	0	0	0	0	0	0	0	0	0	0	0	0	0
k__Bacteria|p__Proteobacteria|c__Alphaproteobacteria|o__Rhizobiales|f__Bradyrhizobiaceae	2|1224|28211|356|41294	0	0	0	0	0	0	0	0	0	0	0	0	0	0	0	0	0	0	0	0	0	0	0	0	0	0	0	0	0	0	0	0	0	0	0	0	0	0	0	0	0	0	0	0	0	0	0	0
k__Bacteria|p__Proteobacteria|c__Alphaproteobacteria|o__Rhizobiales|f__Bradyrhizobiaceae|g__Rhodopseudomonas	2|1224|28211|356|41294|1073	0	0	0	0	0	0	0	0	0	0	0	0	0	0	0	0	0	0	0	0	0	0	0	0	0	0	0	0	0	0	0	0	0	0	0	0	0	0	0	0	0	0	0	0	0	0	0	0
k__Bacteria|p__Proteobacteria|c__Alphaproteobacteria|o__Rhizobiales|f__Bradyrhizobiaceae|g__Rhodopseudomonas|s__Rhodopseudomonas_palustris	2|1224|28211|356|41294|1073|1076	0	0	0	0	0	0	0	0	0	0	0	0	0	0	0	0	0	0	0	0	0	0	0	0	0	0	0	0	0	0	0	0	0	0	0	0	0	0	0	0	0	0	0	0	0	0	0	0
k__Bacteria|p__Proteobacteria|c__Alphaproteobacteria|o__Rhizobiales|f__Bradyrhizobiaceae|g__Rhodopseudomonas|s__Rhodopseudomonas_sp_AAP120	2|1224|28211|356|41294|1073|1523430	0	0	0	0	0	0	0	0	0	0	0	0	0	0	0	0	0	0	0	0	0	0	0	0	0	0	0	0	0	0	0	0	0	0	0	0	0	0	0	0	0	0	0	0	0	0	0	0
k__Bacteria|p__Proteobacteria|c__Alphaproteobacteria|o__Rhizobiales|f__Methylobacteriaceae	2|1224|28211|356|119045	0	0	0	0	0	0	0	0	0	0	0	0	0	0	0	0	0	0	0	0	0	0	0	0	0	0	0	0	0	0	0	0	0	0	0	0	0	0	0	0	0	0	0	0	0	0	0	0
k__Bacteria|p__Proteobacteria|c__Alphaproteobacteria|o__Rhizobiales|f__Methylobacteriaceae|g__Methylobacterium	2|1224|28211|356|119045|407	0	0	0	0	0	0	0	0	0	0	0	0	0	0	0	0	0	0	0	0	0	0	0	0	0	0	0	0	0	0	0	0	0	0	0	0	0	0	0	0	0	0	0	0	0	0	0	0
k__Bacteria|p__Proteobacteria|c__Alphaproteobacteria|o__Rhizobiales|f__Methylobacteriaceae|g__Methylobacterium|s__Methylobacterium_phyllosphaerae	2|1224|28211|356|119045|407|418223	0	0	0	0	0	0	0	0	0	0	0	0	0	0	0	0	0	0	0	0	0	0	0	0	0	0	0	0	0	0	0	0	0	0	0	0	0	0	0	0	0	0	0	0	0	0	0	0
k__Bacteria|p__Proteobacteria|c__Alphaproteobacteria|o__Rhizobiales|f__Phyllobacteriaceae	2|1224|28211|356|69277	0	0	0.00226	0	0	0	0	0	0	0	0	0	0	0	0	0	0	0	0	0	0	0	0	0	0	0	0	0	0	0	0	0	0	0	0	0	0	0	0	0	0	0	0	0	0	0	0	0
k__Bacteria|p__Proteobacteria|c__Alphaproteobacteria|o__Rhizobiales|f__Phyllobacteriaceae|g__Mesorhizobium	2|1224|28211|356|69277|68287	0	0	0.00226	0	0	0	0	0	0	0	0	0	0	0	0	0	0	0	0	0	0	0	0	0	0	0	0	0	0	0	0	0	0	0	0	0	0	0	0	0	0	0	0	0	0	0	0	0
k__Bacteria|p__Proteobacteria|c__Alphaproteobacteria|o__Rhizobiales|f__Phyllobacteriaceae|g__Mesorhizobium|s__Mesorhizobium_sp_UASWS1009	2|1224|28211|356|69277|68287|1566387	0	0	0.00226	0	0	0	0	0	0	0	0	0	0	0	0	0	0	0	0	0	0	0	0	0	0	0	0	0	0	0	0	0	0	0	0	0	0	0	0	0	0	0	0	0	0	0	0	0
k__Bacteria|p__Proteobacteria|c__Alphaproteobacteria|o__Sphingomonadales	2|1224|28211|204457	0	0	0	0	0	0	0	0	0	0	0	0	0	0	0	0	0	0	0	0	0	0	0	0	0	0	0	0	0	0	0	0	0	0	0	0	0	0	0	0	0	0	0	0	0	0	0	0
k__Bacteria|p__Proteobacteria|c__Alphaproteobacteria|o__Sphingomonadales|f__Sphingomonadaceae	2|1224|28211|204457|41297	0	0	0	0	0	0	0	0	0	0	0	0	0	0	0	0	0	0	0	0	0	0	0	0	0	0	0	0	0	0	0	0	0	0	0	0	0	0	0	0	0	0	0	0	0	0	0	0
k__Bacteria|p__Proteobacteria|c__Alphaproteobacteria|o__Sphingomonadales|f__Sphingomonadaceae|g__Sphingomonas	2|1224|28211|204457|41297|13687	0	0	0	0	0	0	0	0	0	0	0	0	0	0	0	0	0	0	0	0	0	0	0	0	0	0	0	0	0	0	0	0	0	0	0	0	0	0	0	0	0	0	0	0	0	0	0	0
k__Bacteria|p__Proteobacteria|c__Alphaproteobacteria|o__Sphingomonadales|f__Sphingomonadaceae|g__Sphingomonas|s__Sphingomonas_melonis	2|1224|28211|204457|41297|13687|152682	0	0	0	0	0	0	0	0	0	0	0	0	0	0	0	0	0	0	0	0	0	0	0	0	0	0	0	0	0	0	0	0	0	0	0	0	0	0	0	0	0	0	0	0	0	0	0	0
k__Bacteria|p__Proteobacteria|c__Betaproteobacteria	2|1224|28216	14.0937	11.5705	46.8474	28.52	17.8663	56.1783	42.9294	18.3063	6.03228	24.6607	0	19.4091	0.13709	0	2.3695	26.8484	3.8735	0.5958	21.3124	5.05853	16.9295	0.67342	36.1812	2.50746	2.41129	30.9866	13.6313	14.1132	15.9702	0.25075	0	9.28882	8.09613	0.20753	27.4836	7.21374	7.32617	20.3746	2.04854	9.10728	21.3761	0.0047	0	2.41355	56.261	1.39696	0.23722	0.00523
k__Bacteria|p__Proteobacteria|c__Betaproteobacteria|o__Betaproteobacteria_unclassified	2|1224|28216|	0	0	0	0	0	0	0	0	0	0	0	0	0	0	0	0	0	0	0	0	0	0	0	0	0	0	0	0	0	0	0	0	0	0	0	0	0	0	0	0	0	0	0	0	0	0	0	0
k__Bacteria|p__Proteobacteria|c__Betaproteobacteria|o__Betaproteobacteria_unclassified|f__Betaproteobacteria_unclassified	2|1224|28216||	0	0	0	0	0	0	0	0	0	0	0	0	0	0	0	0	0	0	0	0	0	0	0	0	0	0	0	0	0	0	0	0	0	0	0	0	0	0	0	0	0	0	0	0	0	0	0	0
k__Bacteria|p__Proteobacteria|c__Betaproteobacteria|o__Betaproteobacteria_unclassified|f__Betaproteobacteria_unclassified|g__Candidatus_Accumulibacter	2|1224|28216|||327159	0	0	0	0	0	0	0	0	0	0	0	0	0	0	0	0	0	0	0	0	0	0	0	0	0	0	0	0	0	0	0	0	0	0	0	0	0	0	0	0	0	0	0	0	0	0	0	0
k__Bacteria|p__Proteobacteria|c__Betaproteobacteria|o__Betaproteobacteria_unclassified|f__Betaproteobacteria_unclassified|g__Candidatus_Accumulibacter|s__Candidatus_Accumulibacter_sp_66_26	2|1224|28216|||327159|1895689	0	0	0	0	0	0	0	0	0	0	0	0	0	0	0	0	0	0	0	0	0	0	0	0	0	0	0	0	0	0	0	0	0	0	0	0	0	0	0	0	0	0	0	0	0	0	0	0
k__Bacteria|p__Proteobacteria|c__Betaproteobacteria|o__Burkholderiales	2|1224|28216|80840	9.14845	4.24971	42.621	17.8984	9.06237	36.2537	30.26	8.88798	2.77495	10.1263	0	11.9375	0.05774	0	1.87442	6.95687	3.27937	0	12.1925	2.70021	7.50593	0.45858	14.176	0.53388	1.89873	10.3645	0.38414	4.06301	7.16689	0.23153	0	6.04272	1.34937	0.20753	20.9506	2.79595	4.18072	13.6895	0.64318	6.39024	9.78768	0	0	1.0151	25.9857	0.65976	0.13419	0
k__Bacteria|p__Proteobacteria|c__Betaproteobacteria|o__Burkholderiales|f__Burkholderiaceae	2|1224|28216|80840|119060	2.47795	2.87271	37.225	7.16607	6.4278	15.6294	4.82414	5.78766	1.32367	8.0782	0	11.258	0.05774	0	0.67575	6.59298	1.12563	0	12.1561	1.94999	1.87882	0.1392	10.8753	0.53388	1.71862	7.63539	0.38414	3.79337	5.39296	0	0	1.13018	1.2824	0.00225	16.4509	2.41469	2.48278	2.23661	0.54433	1.3658	9.09264	0	0	0.08458	23.2868	0.65976	0.02648	0
k__Bacteria|p__Proteobacteria|c__Betaproteobacteria|o__Burkholderiales|f__Burkholderiaceae|g__Burkholderia	2|1224|28216|80840|119060|32008	0	1.20443	20.4766	0	0	0	0	0	0	0	0	0	0	0	0	0	0	0	0	0	0	0	0	0	0	0	0	0	0	0	0	0	0	0	0	0	0	0	0	0	0	0	0	0	0	0	0	0
k__Bacteria|p__Proteobacteria|c__Betaproteobacteria|o__Burkholderiales|f__Burkholderiaceae|g__Burkholderia|s__Burkholderia_contaminans	2|1224|28216|80840|119060|32008|488447	0	1.20443	20.4766	0	0	0	0	0	0	0	0	0	0	0	0	0	0	0	0	0	0	0	0	0	0	0	0	0	0	0	0	0	0	0	0	0	0	0	0	0	0	0	0	0	0	0	0	0
k__Bacteria|p__Proteobacteria|c__Betaproteobacteria|o__Burkholderiales|f__Burkholderiaceae|g__Lautropia	2|1224|28216|80840|119060|47670	2.47795	1.66828	16.7484	7.16607	6.4278	15.6294	4.82414	5.78766	1.32367	8.0782	0	11.258	0.05774	0	0.67575	6.59298	1.12563	0	12.1561	1.94999	1.87882	0.1392	10.8753	0.53388	1.71862	7.63539	0.38414	3.79337	5.39296	0	0	1.13018	1.2824	0.00225	16.4509	2.41469	2.48278	2.23661	0.54433	1.3658	9.09264	0	0	0.08458	23.2868	0.65976	0.02648	0
k__Bacteria|p__Proteobacteria|c__Betaproteobacteria|o__Burkholderiales|f__Burkholderiaceae|g__Lautropia|s__Lautropia_mirabilis	2|1224|28216|80840|119060|47670|47671	2.47795	1.66828	16.7484	7.16607	6.4278	15.6294	4.82414	5.78766	1.32367	8.0782	0	11.258	0.05774	0	0.67575	6.59298	1.12563	0	12.1561	1.94999	1.87882	0.1392	10.8753	0.53388	1.71862	7.63539	0.38414	3.79337	5.39296	0	0	1.13018	1.2824	0.00225	16.4509	2.41469	2.48278	2.23661	0.54433	1.3658	9.09264	0	0	0.08458	23.2868	0.65976	0.02648	0
k__Bacteria|p__Proteobacteria|c__Betaproteobacteria|o__Burkholderiales|f__Burkholderiaceae|g__Ralstonia	2|1224|28216|80840|119060|48736	0	0	0	0	0	0	0	0	0	0	0	0	0	0	0	0	0	0	0	0	0	0	0	0	0	0	0	0	0	0	0	0	0	0	0	0	0	0	0	0	0	0	0	0	0	0	0	0
k__Bacteria|p__Proteobacteria|c__Betaproteobacteria|o__Burkholderiales|f__Burkholderiaceae|g__Ralstonia|s__Ralstonia_insidiosa	2|1224|28216|80840|119060|48736|190721	0	0	0	0	0	0	0	0	0	0	0	0	0	0	0	0	0	0	0	0	0	0	0	0	0	0	0	0	0	0	0	0	0	0	0	0	0	0	0	0	0	0	0	0	0	0	0	0
k__Bacteria|p__Proteobacteria|c__Betaproteobacteria|o__Burkholderiales|f__Burkholderiaceae|g__Ralstonia|s__Ralstonia_pickettii	2|1224|28216|80840|119060|48736|329	0	0	0	0	0	0	0	0	0	0	0	0	0	0	0	0	0	0	0	0	0	0	0	0	0	0	0	0	0	0	0	0	0	0	0	0	0	0	0	0	0	0	0	0	0	0	0	0
k__Bacteria|p__Proteobacteria|c__Betaproteobacteria|o__Burkholderiales|f__Comamonadaceae	2|1224|28216|80840|80864	6.6705	1.377	5.39596	10.7323	2.63457	20.6244	25.4358	3.10032	1.45128	2.0481	0	0.67956	0	0	1.19868	0.36388	2.15374	0	0.03641	0.75022	5.62712	0.31938	3.30074	0	0.18011	2.72911	0	0.26964	1.77393	0.23153	0	4.91254	0.06697	0.20528	4.4997	0.38127	1.69794	11.4528	0.09885	5.02444	0.69504	0	0	0.93052	2.69885	0	0.1077	0
k__Bacteria|p__Proteobacteria|c__Betaproteobacteria|o__Burkholderiales|f__Comamonadaceae|g__Delftia	2|1224|28216|80840|80864|80865	0	0	0	0	0	0	0	0	0	0	0	0	0	0	0	0	0	0	0	0	0	0	0	0	0	0	0	0	0	0	0	0	0	0	0	0	0	0	0	0	0	0	0	0	0	0	0	0
k__Bacteria|p__Proteobacteria|c__Betaproteobacteria|o__Burkholderiales|f__Comamonadaceae|g__Delftia|s__Delftia_acidovorans	2|1224|28216|80840|80864|80865|80866	0	0	0	0	0	0	0	0	0	0	0	0	0	0	0	0	0	0	0	0	0	0	0	0	0	0	0	0	0	0	0	0	0	0	0	0	0	0	0	0	0	0	0	0	0	0	0	0
k__Bacteria|p__Proteobacteria|c__Betaproteobacteria|o__Burkholderiales|f__Comamonadaceae|g__Delftia|s__Delftia_tsuruhatensis	2|1224|28216|80840|80864|80865|180282	0	0	0	0	0	0	0	0	0	0	0	0	0	0	0	0	0	0	0	0	0	0	0	0	0	0	0	0	0	0	0	0	0	0	0	0	0	0	0	0	0	0	0	0	0	0	0	0
k__Bacteria|p__Proteobacteria|c__Betaproteobacteria|o__Burkholderiales|f__Comamonadaceae|g__Ottowia	2|1224|28216|80840|80864|219181	6.6705	1.377	5.39596	10.7323	2.63457	20.6244	25.4358	3.10032	1.45128	2.0481	0	0.67956	0	0	1.19868	0.36388	2.15374	0	0.03641	0.75022	5.62712	0.31938	3.30074	0	0.18011	2.72911	0	0.26964	1.77393	0.23153	0	4.91254	0.06697	0.20528	4.4997	0.38127	1.69794	11.4528	0.09885	5.02444	0.69504	0	0	0.93052	2.69885	0	0.1077	0
k__Bacteria|p__Proteobacteria|c__Betaproteobacteria|o__Burkholderiales|f__Comamonadaceae|g__Ottowia|s__Ottowia_sp_oral_taxon_894	2|1224|28216|80840|80864|219181|1658672	6.6705	1.377	5.39596	10.7323	2.63457	20.6244	25.4358	3.10032	1.45128	2.0481	0	0.67956	0	0	1.19868	0.36388	2.15374	0	0.03641	0.75022	5.62712	0.31938	3.30074	0	0.18011	2.72911	0	0.26964	1.77393	0.23153	0	4.91254	0.06697	0.20528	4.4997	0.38127	1.69794	11.4528	0.09885	5.02444	0.69504	0	0	0.93052	2.69885	0	0.1077	0
k__Bacteria|p__Proteobacteria|c__Betaproteobacteria|o__Burkholderiales|f__Sutterellaceae	2|1224|28216|80840|995019	0	0	0	0	0	0	0	0	0	0	0	0	0	0	0	0	0	0	0	0	0	0	0	0	0	0	0	0	0	0	0	0	0	0	0	0	0	0	0	0	0	0	0	0	0	0	0	0
k__Bacteria|p__Proteobacteria|c__Betaproteobacteria|o__Burkholderiales|f__Sutterellaceae|g__Sutterella	2|1224|28216|80840|995019|40544	0	0	0	0	0	0	0	0	0	0	0	0	0	0	0	0	0	0	0	0	0	0	0	0	0	0	0	0	0	0	0	0	0	0	0	0	0	0	0	0	0	0	0	0	0	0	0	0
k__Bacteria|p__Proteobacteria|c__Betaproteobacteria|o__Burkholderiales|f__Sutterellaceae|g__Sutterella|s__Sutterella_parvirubra	2|1224|28216|80840|995019|40544|437898	0	0	0	0	0	0	0	0	0	0	0	0	0	0	0	0	0	0	0	0	0	0	0	0	0	0	0	0	0	0	0	0	0	0	0	0	0	0	0	0	0	0	0	0	0	0	0	0
k__Bacteria|p__Proteobacteria|c__Betaproteobacteria|o__Neisseriales	2|1224|28216|206351	4.94526	7.32082	4.22646	10.6215	8.80394	19.9245	12.6694	9.41832	3.25733	14.5344	0	7.47151	0.07935	0	0.49508	19.8915	0.59412	0.5958	9.11988	2.35832	9.42353	0.21484	22.0052	1.97358	0.51256	20.6221	13.2471	10.0502	8.80331	0.01922	0	3.2461	6.74676	0	6.53304	4.41779	3.14545	6.68515	1.40536	2.71703	11.5884	0.0047	0	1.39845	30.2753	0.7372	0.10304	0.00523
k__Bacteria|p__Proteobacteria|c__Betaproteobacteria|o__Neisseriales|f__Neisseriaceae	2|1224|28216|206351|481	4.94526	7.32082	4.22646	10.6215	8.80394	19.9245	12.6694	9.41832	3.25733	14.5344	0	7.47151	0.07935	0	0.49508	19.8915	0.59412	0.5958	9.11988	2.35832	9.42353	0.21484	22.0052	1.97358	0.51256	20.6221	13.2471	10.0502	8.80331	0.01922	0	3.2461	6.74676	0	6.53304	4.41779	3.14545	6.68515	1.40536	2.71703	11.5884	0.0047	0	1.39845	30.2753	0.7372	0.10304	0.00523
k__Bacteria|p__Proteobacteria|c__Betaproteobacteria|o__Neisseriales|f__Neisseriaceae|g__Eikenella	2|1224|28216|206351|481|538	1.87105	2.58754	0.57768	3.94308	0.9391	4.06728	5.49497	0.47551	0.0445	0.80739	0	0.17993	0	0	0.12048	0.17014	0.16412	0.02314	0.45315	0.09566	3.91401	0.08338	1.31826	0.2016	0.15143	1.01854	1.80208	0.43443	0.35022	0.01922	0	0.77049	0.24997	0	0.81291	0.29941	0.96981	2.28019	0.06066	0.4561	2.70581	0	0	0.50322	0.08176	0.1873	0.10304	0.00523
k__Bacteria|p__Proteobacteria|c__Betaproteobacteria|o__Neisseriales|f__Neisseriaceae|g__Eikenella|s__Eikenella_corrodens	2|1224|28216|206351|481|538|539	1.47084	2.38457	0.50259	2.46314	0.83461	2.81081	3.38293	0.46029	0.0445	0.77309	0	0.17993	0	0	0.12048	0.17014	0.16412	0.02314	0.45315	0.09566	2.57234	0.08338	1.31826	0.2016	0.15143	1.01854	1.78149	0.36985	0.35022	0.01922	0	0.77049	0.24997	0	0.81291	0.29941	0.87708	2.28019	0.06066	0.4561	2.70581	0	0	0.50322	0.08176	0.1873	0.10304	0.00523
k__Bacteria|p__Proteobacteria|c__Betaproteobacteria|o__Neisseriales|f__Neisseriaceae|g__Eikenella|s__Eikenella_sp_NML02_A_017	2|1224|28216|206351|481|538|1795827	0	0	0	0	0	0	0	0	0	0	0	0	0	0	0	0	0	0	0	0	0	0	0	0	0	0	0	0	0	0	0	0	0	0	0	0	0	0	0	0	0	0	0	0	0	0	0	0
k__Bacteria|p__Proteobacteria|c__Betaproteobacteria|o__Neisseriales|f__Neisseriaceae|g__Eikenella|s__Eikenella_sp_NML130454	2|1224|28216|206351|481|538|1795832	0.40021	0.20297	0.0751	1.47994	0.10449	1.25647	2.11204	0.01522	0	0.0343	0	0	0	0	0	0	0	0	0	0	1.34167	0	0	0	0	0	0.02059	0.06458	0	0	0	0	0	0	0	0	0.09274	0	0	0	0	0	0	0	0	0	0	0
k__Bacteria|p__Proteobacteria|c__Betaproteobacteria|o__Neisseriales|f__Neisseriaceae|g__Kingella	2|1224|28216|206351|481|32257	0.09729	0.37548	0.3127	0.71748	0.76257	0	0.4589	0.36583	0	0	0	0.35627	0	0	0	2.13617	0	0	0.01923	0	0.29709	0	2.92214	0	0	0.96924	0	0.12743	0.21082	0	0	0	0	0	0.23665	0	0	0	0	0.06088	0	0	0	0	0.24874	0	0	0
k__Bacteria|p__Proteobacteria|c__Betaproteobacteria|o__Neisseriales|f__Neisseriaceae|g__Kingella|s__Kingella_denitrificans	2|1224|28216|206351|481|32257|502	0.01115	0	0	0.71469	0.68291	0	0.4589	0.21465	0	0	0	0.35627	0	0	0	2.13617	0	0	0	0	0.29709	0	2.92214	0	0	0.96924	0	0.12743	0.21082	0	0	0	0	0	0.23665	0	0	0	0	0.06088	0	0	0	0	0.24874	0	0	0
k__Bacteria|p__Proteobacteria|c__Betaproteobacteria|o__Neisseriales|f__Neisseriaceae|g__Kingella|s__Kingella_oralis	2|1224|28216|206351|481|32257|505	0.08614	0.37548	0.3127	0.00279	0.07966	0	0	0.15118	0	0	0	0	0	0	0	0	0	0	0.01923	0	0	0	0	0	0	0	0	0	0	0	0	0	0	0	0	0	0	0	0	0	0	0	0	0	0	0	0	0
k__Bacteria|p__Proteobacteria|c__Betaproteobacteria|o__Neisseriales|f__Neisseriaceae|g__Morococcus	2|1224|28216|206351|481|212742	0	0	0	0	0	0	0	0	0	0	0	0	0	0	0	0	0	0	0	0	0	0.01346	0	0	0.07953	0	0	0	0	0	0	0	0	0	0	0	0	0	0.32086	0.0742	0	0	0	0.0767	0	0.30929	0	0
k__Bacteria|p__Proteobacteria|c__Betaproteobacteria|o__Neisseriales|f__Neisseriaceae|g__Morococcus|s__Morococcus_cerebrosus	2|1224|28216|206351|481|212742|1056807	0	0	0	0	0	0	0	0	0	0	0	0	0	0	0	0	0	0	0	0	0	0.01346	0	0	0.07953	0	0	0	0	0	0	0	0	0	0	0	0	0	0.32086	0.0742	0	0	0	0.0767	0	0.30929	0	0
k__Bacteria|p__Proteobacteria|c__Betaproteobacteria|o__Neisseriales|f__Neisseriaceae|g__Neisseria	2|1224|28216|206351|481|482	2.97692	4.35781	3.33608	5.96098	7.10226	15.8573	6.71556	8.57698	3.21283	13.727	0	6.93532	0.07935	0	0.3746	17.5852	0.43	0.57266	8.64749	2.26266	5.21243	0.118	17.7648	1.77198	0.2816	18.6343	11.445	9.48836	8.24227	0	0	2.47561	6.49679	0	5.48348	4.11838	2.17564	4.40496	1.02383	2.12585	8.88259	0.0047	0	0.81853	29.9448	0.24061	0	0
k__Bacteria|p__Proteobacteria|c__Betaproteobacteria|o__Neisseriales|f__Neisseriaceae|g__Neisseria|s__Neisseria_bacilliformis	2|1224|28216|206351|481|482|267212	0.55048	0.57475	0.78179	0.13902	0	2.31206	0.74069	0.11658	0	0	0	0	0	0	0	0	0	0	0	0	0	0	0	0	0	0	0	0	0	0	0	0	0	0	0	0	0	0	0	0	0	0	0	0	0	0	0	0
k__Bacteria|p__Proteobacteria|c__Betaproteobacteria|o__Neisseriales|f__Neisseriaceae|g__Neisseria|s__Neisseria_cinerea	2|1224|28216|206351|481|482|483	0	0	0	0	0	0	0	0	0	0	0	0	0	0	0	0	0	0	0	0	0	0	0	0	0	0	0	0	0	0	0	0	0	0	0	0	0	0	0	0	0	0	0	0	0	0	0	0
k__Bacteria|p__Proteobacteria|c__Betaproteobacteria|o__Neisseriales|f__Neisseriaceae|g__Neisseria|s__Neisseria_elongata	2|1224|28216|206351|481|482|495	1.78437	1.16048	2.50423	1.51227	0.87319	8.60674	1.05787	0.88422	0.89666	1.91046	0	4.39382	0.07935	0	0.24442	3.01224	0.26642	0.29606	5.89441	0.3893	1.69268	0.04733	5.48973	0.18582	0.05801	1.83843	0.08735	2.32808	1.28951	0	0	1.89058	1.02496	0	2.49689	1.31334	1.0585	3.07396	0.33414	1.33907	0.83075	0.0047	0	0.5048	7.80357	0	0	0
k__Bacteria|p__Proteobacteria|c__Betaproteobacteria|o__Neisseriales|f__Neisseriaceae|g__Neisseria|s__Neisseria_flavescens	2|1224|28216|206351|481|482|484	0.02936	0.04264	0.00438	0.08172	0.1889	0.00545	0.32568	0.00361	0	0.3344	0	0.0246	0	0	0	0	0	0	0.40204	0	0.02693	0	0.3644	0	0	0.07076	0.07689	0.47051	0.12205	0	0	0.29639	0.07969	0	0.11735	0	0	0	0	0	0.1318	0	0	0	0	0	0	0
k__Bacteria|p__Proteobacteria|c__Betaproteobacteria|o__Neisseriales|f__Neisseriaceae|g__Neisseria|s__Neisseria_gonorrhoeae	2|1224|28216|206351|481|482|485	0	0	0	0	0	0	0	0	0	0	0	0	0	0	0	0	0	0	0	0	0	0	0	0	0	0	0	0	0	0	0	0	0	0	0	0	0	0	0	0	0	0	0	0	0	0	0	0
k__Bacteria|p__Proteobacteria|c__Betaproteobacteria|o__Neisseriales|f__Neisseriaceae|g__Neisseria|s__Neisseria_lactamica	2|1224|28216|206351|481|482|486	0	0	0	0	0	0	0	0	0	0	0	0	0	0	0	0	0	0	0	0	0	0	0	0	0	0	0	0	0	0	0	0	0	0	0	0	0	0	0	0	0	0	0	0	0	0	0	0
k__Bacteria|p__Proteobacteria|c__Betaproteobacteria|o__Neisseriales|f__Neisseriaceae|g__Neisseria|s__Neisseria_macacae	2|1224|28216|206351|481|482|496	0	0	0	0.01424	1.44804	0	0.03238	1.40204	0.05761	0	0	0.18086	0	0	0.02573	0.32676	0	0	0.09697	0.36488	0.118	0	0.04367	0	0	0.90846	0	0.54144	0.37462	0	0	0	0	0	0.1178	0.0768	0	0.17646	0	0.06432	0.56285	0	0	0	0.24055	0	0	0
k__Bacteria|p__Proteobacteria|c__Betaproteobacteria|o__Neisseriales|f__Neisseriaceae|g__Neisseria|s__Neisseria_meningitidis	2|1224|28216|206351|481|482|487	0	0	0	0	0	0	0	0	0	0	0	0	0	0	0	0	0	0	0	0	0	0	0	0	0	0	0	0	0	0	0	0	0	0	0	0	0	0	0	0	0	0	0	0	0	0	0	0
k__Bacteria|p__Proteobacteria|c__Betaproteobacteria|o__Neisseriales|f__Neisseriaceae|g__Neisseria|s__Neisseria_mucosa	2|1224|28216|206351|481|482|488	0.26056	1.93871	0.03175	1.54142	0.08517	2.46865	0.87675	1.45865	0.96391	8.1806	0	0.19346	0	0	0	9.38915	0.07885	0.2425	1.00282	0.09897	0.73891	0.05148	2.51965	0.75584	0	6.38629	7.79829	1.13822	2.89646	0	0	0.18919	4.70673	0	1.69823	0.82926	0.69201	0.39979	0.2706	0	2.34631	0	0	0	13.0531	0	0	0
k__Bacteria|p__Proteobacteria|c__Betaproteobacteria|o__Neisseriales|f__Neisseriaceae|g__Neisseria|s__Neisseria_sicca	2|1224|28216|206351|481|482|490	0.06957	0.61491	0.01393	2.26278	4.48552	2.44418	2.48983	4.58062	1.20992	3.24421	0	1.93422	0	0	0.07912	4.3689	0.08474	0.03409	1.25126	1.34159	2.32606	0.01919	8.69998	0.83032	0.14427	8.78631	2.93374	4.40441	3.06534	0	0	0.09086	0.6854	0	0.81971	1.83642	0.42513	0.659	0.3909	0.30554	4.46325	0	0	0.22875	8.65609	0.1843	0	0
k__Bacteria|p__Proteobacteria|c__Betaproteobacteria|o__Neisseriales|f__Neisseriaceae|g__Neisseria|s__Neisseria_sp_HMSC064E01	2|1224|28216|206351|481|482|1715052	0	0	0	0.39075	0	0	0.03055	0.01169	0.02878	0	0	0.16696	0	0	0	0.24657	0	0	0	0.04964	0.0351	0	0.52848	0	0	0.40575	0	0.20351	0.05523	0	0	0	0	0	0.08618	0	0	0	0.02819	0	0.16711	0	0	0	0.16962	0	0	0
k__Bacteria|p__Proteobacteria|c__Betaproteobacteria|o__Neisseriales|f__Neisseriaceae|g__Neisseria|s__Neisseria_sp_oral_taxon_014	2|1224|28216|206351|481|482|641148	0.28257	0.02634	0	0	0.02143	0.02017	1.14148	0.11957	0.05596	0	0	0.0414	0	0	0.02533	0	0	0	0	0.01827	0.23748	0	0	0	0.07932	0.23828	0	0.2028	0.30262	0	0	0.0086	0	0	0.0916	0.06256	0	0.09575	0	0.41692	0.2586	0	0	0.08499	0	0	0	0
k__Bacteria|p__Proteobacteria|c__Betaproteobacteria|o__Neisseriales|f__Neisseriaceae|g__Neisseria|s__Neisseria_subflava	2|1224|28216|206351|481|482|28449	0	0	0	0.01877	0	0	0.02032	0	0	0.05735	0	0	0	0	0	0.24162	0	0	0	0	0.03727	0	0.1189	0	0	0	0.54876	0.19939	0.13644	0	0	0	0	0	0.05572	0	0	0	0	0	0.12192	0	0	0	0.02185	0.05631	0	0
k__Bacteria|p__Proteobacteria|c__Deltaproteobacteria	2|1224|28221	0.6113	0.44844	1.48406	0.54032	0	0.1879	0.38688	2.78543	4.94366	2.4143	12.8652	5.76982	6.64267	7.23545	2.05505	1.80301	4.89093	2.71013	1.99774	10.376	12.0108	11.3793	2.63507	6.40955	8.83613	1.93304	0.42648	3.45226	4.13318	9.81286	13.0853	9.50711	3.63677	18.5275	2.17918	9.43711	2.38434	2.84033	17.8984	6.43871	0.82365	2.27057	4.94714	5.68104	0.17776	10.1285	13.1974	6.30162
k__Bacteria|p__Proteobacteria|c__Deltaproteobacteria|o__Desulfobacterales	2|1224|28221|213118	0.6113	0.39926	1.48406	0.54032	0	0.1879	0.38688	2.78543	0.80365	0.58351	12.8652	5.76982	6.64267	6.53427	2.05505	1.80301	4.89093	2.71013	1.99774	10.376	0.28979	11.3793	2.63507	6.40955	7.16625	1.93304	0.02489	3.45226	4.13318	2.27572	5.29311	9.50711	3.63677	18.5275	2.17918	9.43711	1.14118	1.00253	1.97704	1.9611	0.82365	2.27057	4.94714	5.68104	0.17776	2.07543	13.1974	4.26407
k__Bacteria|p__Proteobacteria|c__Deltaproteobacteria|o__Desulfobacterales|f__Desulfobulbaceae	2|1224|28221|213118|213121	0.6113	0.39926	1.48406	0.54032	0	0.1879	0.38688	2.78543	0.80365	0.58351	12.8652	5.76982	6.64267	6.53427	2.05505	1.80301	4.89093	2.71013	1.99774	10.376	0.28979	11.3793	2.63507	6.40955	7.16625	1.93304	0.02489	3.45226	4.13318	2.27572	5.29311	9.50711	3.63677	18.5275	2.17918	9.43711	1.14118	1.00253	1.97704	1.9611	0.82365	2.27057	4.94714	5.68104	0.17776	2.07543	13.1974	4.26407
k__Bacteria|p__Proteobacteria|c__Deltaproteobacteria|o__Desulfobacterales|f__Desulfobulbaceae|g__Desulfobulbus	2|1224|28221|213118|213121|893	0.6113	0.39926	1.48406	0.54032	0	0.1879	0.38688	2.78543	0.80365	0.58351	12.8652	5.76982	6.64267	6.53427	2.05505	1.80301	4.89093	2.71013	1.99774	10.376	0.28979	11.3793	2.63507	6.40955	7.16625	1.93304	0.02489	3.45226	4.13318	2.27572	5.29311	9.50711	3.63677	18.5275	2.17918	9.43711	1.14118	1.00253	1.97704	1.9611	0.82365	2.27057	4.94714	5.68104	0.17776	2.07543	13.1974	4.26407
k__Bacteria|p__Proteobacteria|c__Deltaproteobacteria|o__Desulfobacterales|f__Desulfobulbaceae|g__Desulfobulbus|s__Desulfobulbus_oralis	2|1224|28221|213118|213121|893|1986146	0.6113	0.39926	1.48406	0.54032	0	0.1879	0.38688	2.78543	0.80365	0.58351	12.8652	5.76982	6.64267	6.53427	2.05505	1.80301	4.89093	2.71013	1.99774	10.376	0.28979	11.3793	2.63507	6.40955	7.16625	1.93304	0.02489	3.45226	4.13318	2.27572	5.29311	9.50711	3.63677	18.5275	2.17918	9.43711	1.14118	1.00253	1.97704	1.9611	0.82365	2.27057	4.94714	5.68104	0.17776	2.07543	13.1974	4.26407
k__Bacteria|p__Proteobacteria|c__Deltaproteobacteria|o__Desulfovibrionales	2|1224|28221|213115	0	0.04918	0	0	0	0	0	0	4.14001	1.83079	0	0	0	0.70118	0	0	0	0	0	0	11.721	0	0	0	1.66988	0	0.40159	0	0	7.53715	7.79223	0	0	0	0	0	1.24316	1.8378	15.9214	4.47761	0	0	0	0	0	8.05306	0	2.03755
k__Bacteria|p__Proteobacteria|c__Deltaproteobacteria|o__Desulfovibrionales|f__Desulfomicrobiaceae	2|1224|28221|213115|213116	0	0.04918	0	0	0	0	0	0	4.14001	1.83079	0	0	0	0.70118	0	0	0	0	0	0	11.721	0	0	0	1.66988	0	0.40159	0	0	7.53715	7.79223	0	0	0	0	0	1.24316	1.8378	15.9214	4.47761	0	0	0	0	0	8.05306	0	2.03755
k__Bacteria|p__Proteobacteria|c__Deltaproteobacteria|o__Desulfovibrionales|f__Desulfomicrobiaceae|g__Desulfomicrobium	2|1224|28221|213115|213116|898	0	0.04918	0	0	0	0	0	0	4.14001	1.83079	0	0	0	0.70118	0	0	0	0	0	0	11.721	0	0	0	1.66988	0	0.40159	0	0	7.53715	7.79223	0	0	0	0	0	1.24316	1.8378	15.9214	4.47761	0	0	0	0	0	8.05306	0	2.03755
k__Bacteria|p__Proteobacteria|c__Deltaproteobacteria|o__Desulfovibrionales|f__Desulfomicrobiaceae|g__Desulfomicrobium|s__Desulfomicrobium_orale	2|1224|28221|213115|213116|898|132132	0	0.04918	0	0	0	0	0	0	4.14001	1.83079	0	0	0	0.70118	0	0	0	0	0	0	11.721	0	0	0	1.66988	0	0.40159	0	0	7.53715	7.79223	0	0	0	0	0	1.24316	1.8378	15.9214	4.47761	0	0	0	0	0	8.05306	0	2.03755
k__Bacteria|p__Proteobacteria|c__Epsilonproteobacteria	2|1224|29547	1.09855	0.76443	0.88189	0.62036	2.05769	0.41219	0.88758	0.3404	1.10153	3.60345	1.92342	1.57941	0.91312	0.55019	1.54696	0.49741	1.68391	0.49299	2.06379	1.72547	1.63227	0.97954	1.46774	2.33938	1.32722	1.76741	1.93542	1.49371	1.79957	0.96216	0.37848	2.115	2.32518	1.92924	1.42433	1.46901	3.5914	4.11014	3.71447	2.08593	0.67369	0.45601	0.54645	2.13005	0.42418	0.66925	1.04073	0.24106
k__Bacteria|p__Proteobacteria|c__Epsilonproteobacteria|o__Campylobacterales	2|1224|29547|213849	1.09855	0.76443	0.88189	0.62036	2.05769	0.41219	0.88758	0.3404	1.10153	3.60345	1.92342	1.57941	0.91312	0.55019	1.54696	0.49741	1.68391	0.49299	2.06379	1.72547	1.63227	0.97954	1.46774	2.33938	1.32722	1.76741	1.93542	1.49371	1.79957	0.96216	0.37848	2.115	2.32518	1.92924	1.42433	1.46901	3.5914	4.11014	3.71447	2.08593	0.67369	0.45601	0.54645	2.13005	0.42418	0.66925	1.04073	0.24106
k__Bacteria|p__Proteobacteria|c__Epsilonproteobacteria|o__Campylobacterales|f__Campylobacteraceae	2|1224|29547|213849|72294	1.09855	0.76443	0.88189	0.62036	2.05769	0.41219	0.88758	0.3404	1.10153	3.60345	1.92342	1.57941	0.91312	0.55019	1.54696	0.49741	1.68391	0.49299	2.06379	1.72547	1.63227	0.97954	1.46774	2.33938	1.32722	1.76741	1.93542	1.49371	1.79957	0.96216	0.37848	2.115	2.32518	1.92924	1.42433	1.46901	3.5914	4.11014	3.71447	2.08593	0.67369	0.45601	0.54645	2.13005	0.42418	0.66925	1.04073	0.24106
k__Bacteria|p__Proteobacteria|c__Epsilonproteobacteria|o__Campylobacterales|f__Campylobacteraceae|g__Campylobacter	2|1224|29547|213849|72294|194	1.09855	0.76443	0.88189	0.62036	2.05769	0.41219	0.88758	0.3404	1.10153	3.60345	1.92342	1.57941	0.91312	0.55019	1.54696	0.49741	1.68391	0.49299	2.06379	1.72547	1.63227	0.97954	1.46774	2.33938	1.32722	1.76741	1.93542	1.49371	1.79957	0.96216	0.37848	2.115	2.32518	1.92924	1.42433	1.46901	3.5914	4.11014	3.71447	2.08593	0.67369	0.45601	0.54645	2.13005	0.42418	0.66925	1.04073	0.24106
k__Bacteria|p__Proteobacteria|c__Epsilonproteobacteria|o__Campylobacterales|f__Campylobacteraceae|g__Campylobacter|s__Campylobacter_concisus	2|1224|29547|213849|72294|194|199	0	0.0641	0	0	0.08372	0.0129	0	0.00609	0.06191	0	0	0	0	0	0	0	0	0	0.01197	0	0	0	0	0	0	0	0.05219	0	0	0	0	0	0	0	0	0	0	0	0	0	0	0	0	0	0	0	0	0
k__Bacteria|p__Proteobacteria|c__Epsilonproteobacteria|o__Campylobacterales|f__Campylobacteraceae|g__Campylobacter|s__Campylobacter_curvus	2|1224|29547|213849|72294|194|200	0.14831	0.02692	0.02524	0.0388	0.26476	0.0146	0	0.02079	0	0	0	0	0	0	0	0	0	0	0	0	0	0	0	0	0	0	0	0	0	0	0	0	0	0	0	0	0	0	0	0	0	0	0	0	0	0	0	0
k__Bacteria|p__Proteobacteria|c__Epsilonproteobacteria|o__Campylobacterales|f__Campylobacteraceae|g__Campylobacter|s__Campylobacter_gracilis	2|1224|29547|213849|72294|194|824	0.41372	0.25752	0.17831	0.04989	1.48865	0.04904	0.07093	0.09863	0.14495	0.02241	0.07816	0.20844	0.45978	0	0.49293	0.13604	0.15852	0.08683	0.21037	0.24738	0.37184	0.19521	0.2248	0.1897	0.34205	0.13209	0.0524	0.26692	0.32114	0	0	0.17463	0.07305	0.15313	0.07234	0.11641	0	0.03345	0.04555	0.50861	0.00163	0.01312	0	0.44744	0.00967	0.0282	0.21114	0
k__Bacteria|p__Proteobacteria|c__Epsilonproteobacteria|o__Campylobacterales|f__Campylobacteraceae|g__Campylobacter|s__Campylobacter_rectus	2|1224|29547|213849|72294|194|203	0.00102	0.00981	0.03607	0.14875	0	0	0.06205	0	0.36086	0.29344	1.51573	0.35098	0.24108	0.40282	0.1461	0.03098	0.62218	0.15064	0.17316	1.00721	0.37033	0.51392	0.17713	0.84787	0.16567	0.27052	0.07823	0.1847	0.33854	0.56258	0.32104	0.202	0.18112	1.20395	0.09627	0.82836	0	0.20845	2.96825	0.26584	0.11082	0.31881	0.41977	0.73975	0.02863	0.33573	0.59197	0.20195
k__Bacteria|p__Proteobacteria|c__Epsilonproteobacteria|o__Campylobacterales|f__Campylobacteraceae|g__Campylobacter|s__Campylobacter_showae	2|1224|29547|213849|72294|194|204	0.5355	0.40608	0.64226	0.38292	0.22055	0.33565	0.75461	0.21489	0.53381	3.2876	0.32953	1.02	0.21226	0.14736	0.90793	0.33039	0.90321	0.25552	1.66829	0.47087	0.89009	0.27041	1.06581	1.30181	0.81951	1.3648	1.7526	1.04208	1.13989	0.39958	0.05743	1.73836	2.07102	0.57216	1.25572	0.52424	3.5914	3.86824	0.70067	1.31147	0.56124	0.12408	0.12669	0.94285	0.38588	0.30532	0.23762	0.03911
k__Bacteria|p__Proteobacteria|c__Gammaproteobacteria	2|1224|1236	3.29045	6.23334	1.31514	7.66756	6.03849	1.85844	5.43928	1.33742	0.78799	2.59261	0.01667	2.77455	0.04591	0	0.60156	1.65672	0.96825	0.13761	3.07188	0.62213	2.76347	0.06211	3.85431	0.34032	1.54706	4.15322	5.05904	3.30067	2.06869	0.10253	0	0.85115	1.69418	0.02926	3.0401	0.58578	4.94491	4.97636	0.18621	3.26017	7.2084	0	0	1.55177	1.10726	0.11413	0.06959	0
k__Bacteria|p__Proteobacteria|c__Gammaproteobacteria|o__Cardiobacteriales	2|1224|1236|135615	3.00236	5.38662	1.07402	1.90065	5.83742	1.54648	4.4916	0.47843	0.66204	0.46293	0.01667	1.49169	0.04591	0	0.58238	1.29487	0.93929	0.03908	2.60886	0.53324	2.15812	0.06211	3.42021	0.24581	1.27698	2.4467	4.53514	3.05419	1.2815	0	0	0.57589	0.47451	0.02926	2.7274	0.26171	0.01427	3.63081	0.18621	2.72127	0.35016	0	0	1.4022	0.91006	0.09047	0.06959	0
k__Bacteria|p__Proteobacteria|c__Gammaproteobacteria|o__Cardiobacteriales|f__Cardiobacteriaceae	2|1224|1236|135615|868	3.00236	5.38662	1.07402	1.90065	5.83742	1.54648	4.4916	0.47843	0.66204	0.46293	0.01667	1.49169	0.04591	0	0.58238	1.29487	0.93929	0.03908	2.60886	0.53324	2.15812	0.06211	3.42021	0.24581	1.27698	2.4467	4.53514	3.05419	1.2815	0	0	0.57589	0.47451	0.02926	2.7274	0.26171	0.01427	3.63081	0.18621	2.72127	0.35016	0	0	1.4022	0.91006	0.09047	0.06959	0
k__Bacteria|p__Proteobacteria|c__Gammaproteobacteria|o__Cardiobacteriales|f__Cardiobacteriaceae|g__Cardiobacterium	2|1224|1236|135615|868|2717	3.00236	5.38662	1.07402	1.90065	5.83742	1.54648	4.4916	0.47843	0.66204	0.46293	0.01667	1.49169	0.04591	0	0.58238	1.29487	0.93929	0.03908	2.60886	0.53324	2.15812	0.06211	3.42021	0.24581	1.27698	2.4467	4.53514	3.05419	1.2815	0	0	0.57589	0.47451	0.02926	2.7274	0.26171	0.01427	3.63081	0.18621	2.72127	0.35016	0	0	1.4022	0.91006	0.09047	0.06959	0
k__Bacteria|p__Proteobacteria|c__Gammaproteobacteria|o__Cardiobacteriales|f__Cardiobacteriaceae|g__Cardiobacterium|s__Cardiobacterium_hominis	2|1224|1236|135615|868|2717|2718	0.59717	3.2309	0.82306	0.93352	2.12612	0.22232	3.1516	0.27124	0.05895	0.19897	0	0.45772	0	0	0.06043	0.8647	0.07119	0.03908	1.20962	0.15261	0.41752	0	2.26908	0	0.03693	0.62707	0.88114	1.14049	0.41954	0	0	0.03447	0.00346	0	0.74333	0.08731	0	0.29509	0	0.31253	0.06989	0	0	0.15506	0.55877	0.02729	0	0
k__Bacteria|p__Proteobacteria|c__Gammaproteobacteria|o__Cardiobacteriales|f__Cardiobacteriaceae|g__Cardiobacterium|s__Cardiobacterium_valvarum	2|1224|1236|135615|868|2717|194702	2.40519	2.15572	0.25095	0.96713	3.7113	1.32415	1.34	0.20718	0.60309	0.26396	0.01667	1.03397	0.04591	0	0.52195	0.43017	0.8681	0	1.39924	0.38063	1.7406	0.06211	1.15113	0.24581	1.24005	1.81963	3.654	1.9137	0.86196	0	0	0.54141	0.47106	0.02926	1.98407	0.1744	0.01427	3.33572	0.18621	2.40873	0.28028	0	0	1.24714	0.35129	0.06318	0.06959	0
k__Bacteria|p__Proteobacteria|c__Gammaproteobacteria|o__Enterobacterales	2|1224|1236|91347	0	0	0	0	0	0	0	0	0	0	0	0	0	0	0	0	0	0	0	0	0	0	0	0	0	0	0	0	0	0	0	0	0	0	0	0	0	0	0	0	0	0	0	0	0	0	0	0
k__Bacteria|p__Proteobacteria|c__Gammaproteobacteria|o__Enterobacterales|f__Enterobacteriaceae	2|1224|1236|91347|543	0	0	0	0	0	0	0	0	0	0	0	0	0	0	0	0	0	0	0	0	0	0	0	0	0	0	0	0	0	0	0	0	0	0	0	0	0	0	0	0	0	0	0	0	0	0	0	0
k__Bacteria|p__Proteobacteria|c__Gammaproteobacteria|o__Enterobacterales|f__Enterobacteriaceae|g__Enterobacter	2|1224|1236|91347|543|547	0	0	0	0	0	0	0	0	0	0	0	0	0	0	0	0	0	0	0	0	0	0	0	0	0	0	0	0	0	0	0	0	0	0	0	0	0	0	0	0	0	0	0	0	0	0	0	0
k__Bacteria|p__Proteobacteria|c__Gammaproteobacteria|o__Enterobacterales|f__Enterobacteriaceae|g__Enterobacter|s__Enterobacter_cloacae_complex	2|1224|1236|91347|543|547|354276	0	0	0	0	0	0	0	0	0	0	0	0	0	0	0	0	0	0	0	0	0	0	0	0	0	0	0	0	0	0	0	0	0	0	0	0	0	0	0	0	0	0	0	0	0	0	0	0
k__Bacteria|p__Proteobacteria|c__Gammaproteobacteria|o__Pasteurellales	2|1224|1236|135625	0.28809	0.84672	0.24113	5.76691	0.20107	0.31197	0.94768	0.859	0.12595	2.12968	0	1.28286	0	0	0.01918	0.36185	0.02897	0.09853	0.46301	0.08889	0.60535	0	0.4341	0.0945	0.27008	1.70652	0.52391	0.24649	0.78719	0.10253	0	0.27526	1.21966	0	0.3127	0.32408	4.93064	1.34555	0	0.5389	6.85823	0	0	0.14957	0.1972	0.02366	0	0
k__Bacteria|p__Proteobacteria|c__Gammaproteobacteria|o__Pasteurellales|f__Pasteurellaceae	2|1224|1236|135625|712	0.28809	0.84672	0.24113	5.76691	0.20107	0.31197	0.94768	0.859	0.12595	2.12968	0	1.28286	0	0	0.01918	0.36185	0.02897	0.09853	0.46301	0.08889	0.60535	0	0.4341	0.0945	0.27008	1.70652	0.52391	0.24649	0.78719	0.10253	0	0.27526	1.21966	0	0.3127	0.32408	4.93064	1.34555	0	0.5389	6.85823	0	0	0.14957	0.1972	0.02366	0	0
k__Bacteria|p__Proteobacteria|c__Gammaproteobacteria|o__Pasteurellales|f__Pasteurellaceae|g__Aggregatibacter	2|1224|1236|135625|712|416916	0.09207	0.20711	0.07141	5.54075	0.1165	0.0283	0.89356	0.00607	0.12595	1.8883	0	1.04405	0	0	0.01918	0.36185	0.02897	0.09853	0.4022	0.08889	0.58478	0	0.4341	0.0945	0.27008	0.35717	0.42778	0.24649	0.68538	0.10253	0	0.27526	1.20254	0	0.3127	0.20289	4.93064	1.34555	0	0.5389	4.37243	0	0	0.14957	0.14647	0.02366	0	0
k__Bacteria|p__Proteobacteria|c__Gammaproteobacteria|o__Pasteurellales|f__Pasteurellaceae|g__Aggregatibacter|s__Aggregatibacter_actinomycetemcomitans	2|1224|1236|135625|712|416916|714	0	0	0	0	0	0	0	0	0	0	0	0	0	0	0	0	0	0	0	0	0	0	0	0	0	0	0	0	0	0	0	0	0	0	0	0	0	0	0	0	0	0	0	0	0	0	0	0
k__Bacteria|p__Proteobacteria|c__Gammaproteobacteria|o__Pasteurellales|f__Pasteurellaceae|g__Aggregatibacter|s__Aggregatibacter_aphrophilus	2|1224|1236|135625|712|416916|732	0.01523	0	0.06771	4.56644	0	0	0.74822	0	0	0.57102	0	0.48531	0	0	0	0.20849	0	0	0	0.08889	0.47667	0	0.17427	0	0.17773	0.11224	0	0.06446	0.47102	0	0	0.04284	0	0	0.05044	0.20289	3.40668	0.37425	0	0.33004	2.79686	0	0	0	0.06566	0.02366	0	0
k__Bacteria|p__Proteobacteria|c__Gammaproteobacteria|o__Pasteurellales|f__Pasteurellaceae|g__Aggregatibacter|s__Aggregatibacter_segnis	2|1224|1236|135625|712|416916|739	0.07685	0.17824	0.0037	0.97431	0.06314	0.0283	0.14533	0.00607	0.12595	1.31728	0	0.55875	0	0	0.01918	0.15335	0.02897	0.09853	0.4022	0	0.10811	0	0.25983	0.0945	0.09234	0.24493	0.42778	0.18203	0.21436	0.10253	0	0.23243	1.20254	0	0.26226	0	1.52396	0.9713	0	0.20886	1.57557	0	0	0.14957	0.08081	0	0	0
k__Bacteria|p__Proteobacteria|c__Gammaproteobacteria|o__Pasteurellales|f__Pasteurellaceae|g__Aggregatibacter|s__Aggregatibacter_sp_oral_taxon_458	2|1224|1236|135625|712|416916|712148	0	0.02887	0	0	0.05336	0	0	0	0	0	0	0	0	0	0	0	0	0	0	0	0	0	0	0	0	0	0	0	0	0	0	0	0	0	0	0	0	0	0	0	0	0	0	0	0	0	0	0
k__Bacteria|p__Proteobacteria|c__Gammaproteobacteria|o__Pasteurellales|f__Pasteurellaceae|g__Haemophilus	2|1224|1236|135625|712|724	0.19602	0.63961	0.16972	0.22616	0.08457	0.28367	0.05412	0.85293	0	0.24139	0	0.2388	0	0	0	0	0	0	0.06081	0	0.02058	0	0	0	0	1.34935	0.09613	0	0.10181	0	0	0	0.01713	0	0	0.12119	0	0	0	0	2.4858	0	0	0	0.05073	0	0	0
k__Bacteria|p__Proteobacteria|c__Gammaproteobacteria|o__Pasteurellales|f__Pasteurellaceae|g__Haemophilus|s__Haemophilus_haemolyticus	2|1224|1236|135625|712|724|726	0	0	0	0	0	0	0	0	0	0	0	0	0	0	0	0	0	0	0	0	0	0	0	0	0	0	0	0	0	0	0	0	0	0	0	0	0	0	0	0	0	0	0	0	0	0	0	0
k__Bacteria|p__Proteobacteria|c__Gammaproteobacteria|o__Pasteurellales|f__Pasteurellaceae|g__Haemophilus|s__Haemophilus_parainfluenzae	2|1224|1236|135625|712|724|729	0.18491	0.63	0.16972	0.22174	0.08457	0.28367	0.01044	0.85293	0	0.24139	0	0.2388	0	0	0	0	0	0	0.06081	0	0.02058	0	0	0	0	1.34935	0.09613	0	0.10181	0	0	0	0.01713	0	0	0.12119	0	0	0	0	2.45453	0	0	0	0.03254	0	0	0
k__Bacteria|p__Proteobacteria|c__Gammaproteobacteria|o__Pasteurellales|f__Pasteurellaceae|g__Haemophilus|s__Haemophilus_paraphrohaemolyticus	2|1224|1236|135625|712|724|736	0	0	0	0	0	0	0	0	0	0	0	0	0	0	0	0	0	0	0	0	0	0	0	0	0	0	0	0	0	0	0	0	0	0	0	0	0	0	0	0	0	0	0	0	0	0	0	0
k__Bacteria|p__Proteobacteria|c__Gammaproteobacteria|o__Pasteurellales|f__Pasteurellaceae|g__Haemophilus|s__Haemophilus_quentini	2|1224|1236|135625|712|724|123834	0	0	0	0	0	0	0	0	0	0	0	0	0	0	0	0	0	0	0	0	0	0	0	0	0	0	0	0	0	0	0	0	0	0	0	0	0	0	0	0	0	0	0	0	0	0	0	0
k__Bacteria|p__Proteobacteria|c__Gammaproteobacteria|o__Pasteurellales|f__Pasteurellaceae|g__Haemophilus|s__Haemophilus_sp_HMSC71H05	2|1224|1236|135625|712|724|1608898	0.01111	0	0	0.00442	0	0	0.04369	0	0	0	0	0	0	0	0	0	0	0	0	0	0	0	0	0	0	0	0	0	0	0	0	0	0	0	0	0	0	0	0	0	0.03127	0	0	0	0.0182	0	0	0
k__Bacteria|p__Proteobacteria|c__Gammaproteobacteria|o__Pasteurellales|f__Pasteurellaceae|g__Haemophilus|s__Haemophilus_sputorum	2|1224|1236|135625|712|724|1078480	0	0.00961	0	0	0	0	0	0	0	0	0	0	0	0	0	0	0	0	0	0	0	0	0	0	0	0	0	0	0	0	0	0	0	0	0	0	0	0	0	0	0	0	0	0	0	0	0	0
k__Bacteria|p__Proteobacteria|c__Gammaproteobacteria|o__Pseudomonadales	2|1224|1236|72274	0	0	0	0	0	0	0	0	0	0	0	0	0	0	0	0	0	0	0	0	0	0	0	0	0	0	0	0	0	0	0	0	0	0	0	0	0	0	0	0	0	0	0	0	0	0	0	0
k__Bacteria|p__Proteobacteria|c__Gammaproteobacteria|o__Pseudomonadales|f__Moraxellaceae	2|1224|1236|72274|468	0	0	0	0	0	0	0	0	0	0	0	0	0	0	0	0	0	0	0	0	0	0	0	0	0	0	0	0	0	0	0	0	0	0	0	0	0	0	0	0	0	0	0	0	0	0	0	0
k__Bacteria|p__Proteobacteria|c__Gammaproteobacteria|o__Pseudomonadales|f__Moraxellaceae|g__Moraxella	2|1224|1236|72274|468|475	0	0	0	0	0	0	0	0	0	0	0	0	0	0	0	0	0	0	0	0	0	0	0	0	0	0	0	0	0	0	0	0	0	0	0	0	0	0	0	0	0	0	0	0	0	0	0	0
k__Bacteria|p__Proteobacteria|c__Gammaproteobacteria|o__Pseudomonadales|f__Moraxellaceae|g__Moraxella|s__Moraxella_sp_VT_16_12	2|1224|1236|72274|468|475|2014877	0	0	0	0	0	0	0	0	0	0	0	0	0	0	0	0	0	0	0	0	0	0	0	0	0	0	0	0	0	0	0	0	0	0	0	0	0	0	0	0	0	0	0	0	0	0	0	0
k__Bacteria|p__Proteobacteria|c__Gammaproteobacteria|o__Pseudomonadales|f__Pseudomonadaceae	2|1224|1236|72274|135621	0	0	0	0	0	0	0	0	0	0	0	0	0	0	0	0	0	0	0	0	0	0	0	0	0	0	0	0	0	0	0	0	0	0	0	0	0	0	0	0	0	0	0	0	0	0	0	0
k__Bacteria|p__Proteobacteria|c__Gammaproteobacteria|o__Pseudomonadales|f__Pseudomonadaceae|g__Pseudomonas	2|1224|1236|72274|135621|286	0	0	0	0	0	0	0	0	0	0	0	0	0	0	0	0	0	0	0	0	0	0	0	0	0	0	0	0	0	0	0	0	0	0	0	0	0	0	0	0	0	0	0	0	0	0	0	0
k__Bacteria|p__Proteobacteria|c__Gammaproteobacteria|o__Pseudomonadales|f__Pseudomonadaceae|g__Pseudomonas|s__Pseudomonas_fluorescens_group	2|1224|1236|72274|135621|286|136843	0	0	0	0	0	0	0	0	0	0	0	0	0	0	0	0	0	0	0	0	0	0	0	0	0	0	0	0	0	0	0	0	0	0	0	0	0	0	0	0	0	0	0	0	0	0	0	0
k__Bacteria|p__Spirochaetes	2|203691	0.50342	0.46558	1.86852	1.06885	1.66182	0.52668	1.29691	4.59856	1.97466	1.74684	5.9483	2.79034	4.47357	2.39799	1.34855	0.66772	2.25869	2.50431	1.21952	4.25043	2.60996	4.36155	0.99939	3.21968	4.00727	1.53331	0.33842	1.35205	2.21237	4.54237	2.91968	4.21665	3.35125	5.15307	1.18873	5.36246	1.41489	2.44602	5.52804	2.74936	0.45091	1.77246	2.75014	3.73069	0.14062	3.12905	3.65564	2.4207
k__Bacteria|p__Spirochaetes|c__Spirochaetia	2|203691|203692	0.50342	0.46558	1.86852	1.06885	1.66182	0.52668	1.29691	4.59856	1.97466	1.74684	5.9483	2.79034	4.47357	2.39799	1.34855	0.66772	2.25869	2.50431	1.21952	4.25043	2.60996	4.36155	0.99939	3.21968	4.00727	1.53331	0.33842	1.35205	2.21237	4.54237	2.91968	4.21665	3.35125	5.15307	1.18873	5.36246	1.41489	2.44602	5.52804	2.74936	0.45091	1.77246	2.75014	3.73069	0.14062	3.12905	3.65564	2.4207
k__Bacteria|p__Spirochaetes|c__Spirochaetia|o__Spirochaetales	2|203691|203692|136	0.50342	0.46558	1.86852	1.06885	1.66182	0.52668	1.29691	4.59856	1.97466	1.74684	5.9483	2.79034	4.47357	2.39799	1.34855	0.66772	2.25869	2.50431	1.21952	4.25043	2.60996	4.36155	0.99939	3.21968	4.00727	1.53331	0.33842	1.35205	2.21237	4.54237	2.91968	4.21665	3.35125	5.15307	1.18873	5.36246	1.41489	2.44602	5.52804	2.74936	0.45091	1.77246	2.75014	3.73069	0.14062	3.12905	3.65564	2.4207
k__Bacteria|p__Spirochaetes|c__Spirochaetia|o__Spirochaetales|f__Spirochaetaceae	2|203691|203692|136|137	0.50342	0.46558	1.86852	1.06885	1.66182	0.52668	1.29691	4.59856	1.97466	1.74684	5.9483	2.79034	4.47357	2.39799	1.34855	0.66772	2.25869	2.50431	1.21952	4.25043	2.60996	4.36155	0.99939	3.21968	4.00727	1.53331	0.33842	1.35205	2.21237	4.54237	2.91968	4.21665	3.35125	5.15307	1.18873	5.36246	1.41489	2.44602	5.52804	2.74936	0.45091	1.77246	2.75014	3.73069	0.14062	3.12905	3.65564	2.4207
k__Bacteria|p__Spirochaetes|c__Spirochaetia|o__Spirochaetales|f__Spirochaetaceae|g__Treponema	2|203691|203692|136|137|157	0.50342	0.46558	1.86852	1.06885	1.66182	0.52668	1.29691	4.59856	1.97466	1.74684	5.9483	2.79034	4.47357	2.39799	1.34855	0.66772	2.25869	2.50431	1.21952	4.25043	2.60996	4.36155	0.99939	3.21968	4.00727	1.53331	0.33842	1.35205	2.21237	4.54237	2.91968	4.21665	3.35125	5.15307	1.18873	5.36246	1.41489	2.44602	5.52804	2.74936	0.45091	1.77246	2.75014	3.73069	0.14062	3.12905	3.65564	2.4207
k__Bacteria|p__Spirochaetes|c__Spirochaetia|o__Spirochaetales|f__Spirochaetaceae|g__Treponema|s__Treponema_denticola	2|203691|203692|136|137|157|158	0.06541	0.15813	0.38481	0.4597	0.06825	0.03401	0.2876	2.30497	0.90218	0.81594	3.42726	1.30867	0.72938	1.32799	0.15526	0.14329	0.74279	0.8108	0.4102	1.38171	0.76	1.32888	0.41814	1.04482	1.42708	0.42519	0.06016	0.26273	0.71188	1.33666	0.78445	1.07214	0.83888	1.17363	0.3275	1.16798	1.02199	0.75858	1.41162	0.4585	0.17166	0.73328	1.06058	1.30096	0.04602	1.17308	1.14637	0.90926
k__Bacteria|p__Spirochaetes|c__Spirochaetia|o__Spirochaetales|f__Spirochaetaceae|g__Treponema|s__Treponema_lecithinolyticum	2|203691|203692|136|137|157|53418	0	0.04233	0.19411	0.03718	0	0	0	0	0.13027	0.05852	0.2559	0.08874	0.26178	0.03452	0.00251	0.00441	0.03544	0.0215	0.00264	0.02453	0.085	0.05908	0	0.13424	0	0	0	0	0.02253	0.35845	0.36453	0.01601	0.03426	0.24786	0	0.5638	0	0	1.21902	0	0.03078	0.11901	0.0374	0.13998	0	0.0984	0.21629	0.10236
k__Bacteria|p__Spirochaetes|c__Spirochaetia|o__Spirochaetales|f__Spirochaetaceae|g__Treponema|s__Treponema_maltophilum	2|203691|203692|136|137|157|51160	0.10462	0.09988	0.26628	0.15322	0.05804	0.15174	0.22376	0.49135	0.29665	0.34367	0.70409	0.45539	1.17416	0.20894	0.29639	0.15437	0.41174	0.28467	0.19413	0.64244	0.43547	0.63633	0.1276	0.44554	0.7824	0.35167	0.05069	0.31781	0.52451	0.39931	0.35879	0.86672	0.48116	0.99148	0.27949	1.19127	0.1828	0.68788	0.87511	0.64713	0.04328	0.22273	0.32474	0.67393	0.04645	0.35847	0.48492	0.45943
k__Bacteria|p__Spirochaetes|c__Spirochaetia|o__Spirochaetales|f__Spirochaetaceae|g__Treponema|s__Treponema_medium	2|203691|203692|136|137|157|58231	0	0.00114	0.01206	0.00681	0.00404	0	0.01392	0.00292	0	0.02009	0.01747	0.00745	0.0296	0.02606	0.00331	0	0	0.01701	0	0	0	0.00617	0	0.02633	0	0	0	0	0.00939	0	0	0	0.03154	0.0271	0	0.00261	0	0	0.00339	0	0	0	0	0	0	0.00264	0	0
k__Bacteria|p__Spirochaetes|c__Spirochaetia|o__Spirochaetales|f__Spirochaetaceae|g__Treponema|s__Treponema_putidum	2|203691|203692|136|137|157|221027	0	0	0	0	0	0	0	0	0	0	0	0.02703	0.05632	0	0	0	0	0	0	0	0	0.04296	0	0	0	0	0	0	0	0	0	0	0.01868	0.03798	0	0	0	0	0	0	0	0	0	0	0	0	0	0
k__Bacteria|p__Spirochaetes|c__Spirochaetia|o__Spirochaetales|f__Spirochaetaceae|g__Treponema|s__Treponema_socranskii	2|203691|203692|136|137|157|53419	0.31476	0.14735	0.80974	0.3883	1.47424	0.34093	0.66589	1.79013	0.61779	0.45684	1.54358	0.84559	2.1242	0.80048	0.8378	0.36566	1.06872	1.37033	0.61255	2.20174	1.31456	2.28812	0.45365	1.56875	1.67201	0.75645	0.22757	0.77151	0.91464	2.44795	1.4119	2.26177	1.93314	2.67503	0.58174	2.43237	0.21011	0.86878	2.01889	1.61377	0.20518	0.69744	1.32742	1.61583	0.04816	1.4869	1.80807	0.94965
k__Bacteria|p__Spirochaetes|c__Spirochaetia|o__Spirochaetales|f__Spirochaetaceae|g__Treponema|s__Treponema_sp_OMZ_838	2|203691|203692|136|137|157|1539298	0.00515	0	0.02596	0.00745	0.05724	0	0	0.0092	0.02777	0.0439	0	0.05747	0.09114	0	0	0	0	0	0	0	0.01493	0	0	0	0.12579	0	0	0	0.02941	0	0	0	0.01359	0	0	0.00442	0	0.13079	0	0.02996	0	0	0	0	0	0.00956	0	0
k__Bacteria|p__Spirochaetes|c__Spirochaetia|o__Spirochaetales|f__Spirochaetaceae|g__Treponema|s__Treponema_vincentii	2|203691|203692|136|137|157|69710	0.01348	0.01675	0.17556	0.01618	0	0	0.10574	0	0	0.00789	0	0	0.00699	0	0.05328	0	0	0	0	0	0	0	0	0	0	0	0	0	0	0	0	0	0	0	0	0	0	0	0	0	0	0	0	0	0	0	0	0
k__Bacteria|p__Synergistetes	2|508458	0.62133	0.70759	1.87692	0.65713	0.32082	0.4845	1.2888	2.4082	1.93298	1.2866	4.12323	1.88226	5.15877	8.74796	1.76617	1.12666	4.56841	5.16159	1.12237	7.94854	2.61115	7.77785	1.57897	5.53378	4.37337	1.28756	0.42653	1.36781	2.59577	4.8582	6.85277	5.48103	4.67006	6.06743	1.93525	5.72055	0.62816	2.45672	6.01319	3.33696	0.97548	2.28237	5.00896	6.07711	0.25792	4.47156	5.22348	3.37626
k__Bacteria|p__Synergistetes|c__Synergistia	2|508458|649775	0.62133	0.70759	1.87692	0.65713	0.32082	0.4845	1.2888	2.4082	1.93298	1.2866	4.12323	1.88226	5.15877	8.74796	1.76617	1.12666	4.56841	5.16159	1.12237	7.94854	2.61115	7.77785	1.57897	5.53378	4.37337	1.28756	0.42653	1.36781	2.59577	4.8582	6.85277	5.48103	4.67006	6.06743	1.93525	5.72055	0.62816	2.45672	6.01319	3.33696	0.97548	2.28237	5.00896	6.07711	0.25792	4.47156	5.22348	3.37626
k__Bacteria|p__Synergistetes|c__Synergistia|o__Synergistales	2|508458|649775|649776	0.62133	0.70759	1.87692	0.65713	0.32082	0.4845	1.2888	2.4082	1.93298	1.2866	4.12323	1.88226	5.15877	8.74796	1.76617	1.12666	4.56841	5.16159	1.12237	7.94854	2.61115	7.77785	1.57897	5.53378	4.37337	1.28756	0.42653	1.36781	2.59577	4.8582	6.85277	5.48103	4.67006	6.06743	1.93525	5.72055	0.62816	2.45672	6.01319	3.33696	0.97548	2.28237	5.00896	6.07711	0.25792	4.47156	5.22348	3.37626
k__Bacteria|p__Synergistetes|c__Synergistia|o__Synergistales|f__Synergistaceae	2|508458|649775|649776|649777	0.62133	0.70759	1.87692	0.65713	0.32082	0.4845	1.2888	2.4082	1.93298	1.2866	4.12323	1.88226	5.15877	8.74796	1.76617	1.12666	4.56841	5.16159	1.12237	7.94854	2.61115	7.77785	1.57897	5.53378	4.37337	1.28756	0.42653	1.36781	2.59577	4.8582	6.85277	5.48103	4.67006	6.06743	1.93525	5.72055	0.62816	2.45672	6.01319	3.33696	0.97548	2.28237	5.00896	6.07711	0.25792	4.47156	5.22348	3.37626
k__Bacteria|p__Synergistetes|c__Synergistia|o__Synergistales|f__Synergistaceae|g__Fretibacterium	2|508458|649775|649776|649777|1434006	0.62133	0.70759	1.87692	0.65713	0.07111	0.4845	1.09722	2.4082	1.93298	1.2866	4.12323	1.88226	5.12301	8.36421	1.60304	1.12666	4.52036	2.23552	1.09777	6.75676	2.61115	7.76141	1.57897	5.26913	4.37337	1.19431	0.42653	1.33148	2.55675	4.70455	6.85277	5.48103	4.62227	5.93669	1.93525	5.39539	0.62816	2.45672	6.01319	3.33696	0.97105	2.25927	4.9876	5.92598	0.25792	4.24973	5.22348	3.26384
k__Bacteria|p__Synergistetes|c__Synergistia|o__Synergistales|f__Synergistaceae|g__Fretibacterium|s__Fretibacterium_fastidiosum	2|508458|649775|649776|649777|1434006|651822	0.62133	0.70759	1.87692	0.65713	0.07111	0.4845	1.09722	2.4082	1.93298	1.2866	4.12323	1.88226	5.12301	8.36421	1.60304	1.12666	4.52036	2.23552	1.09777	6.75676	2.61115	7.76141	1.57897	5.26913	4.37337	1.19431	0.42653	1.33148	2.55675	4.70455	6.85277	5.48103	4.62227	5.93669	1.93525	5.39539	0.62816	2.45672	6.01319	3.33696	0.97105	2.25927	4.9876	5.92598	0.25792	4.24973	5.22348	3.26384
k__Bacteria|p__Synergistetes|c__Synergistia|o__Synergistales|f__Synergistaceae|g__Jonquetella	2|508458|649775|649776|649777|428711	0	0	0	0	0	0	0	0	0	0	0	0	0	0	0	0	0	0	0	0	0	0	0	0	0	0	0	0	0	0	0	0	0	0	0	0	0	0	0	0	0	0	0	0	0	0	0	0
k__Bacteria|p__Synergistetes|c__Synergistia|o__Synergistales|f__Synergistaceae|g__Jonquetella|s__Jonquetella_anthropi	2|508458|649775|649776|649777|428711|428712	0	0	0	0	0	0	0	0	0	0	0	0	0	0	0	0	0	0	0	0	0	0	0	0	0	0	0	0	0	0	0	0	0	0	0	0	0	0	0	0	0	0	0	0	0	0	0	0
k__Bacteria|p__Synergistetes|c__Synergistia|o__Synergistales|f__Synergistaceae|g__Pyramidobacter	2|508458|649775|649776|649777|638847	0	0	0	0	0.1255	0	0.19159	0	0	0	0	0	0.03576	0.38375	0.16313	0	0.04806	2.92607	0.0246	1.19178	0	0.01644	0	0.26465	0	0.09325	0	0.03633	0.03902	0.15365	0	0	0.04778	0.13074	0	0.32516	0	0	0	0	0.00443	0.0231	0.02136	0.15113	0	0.22183	0	0.11243
k__Bacteria|p__Synergistetes|c__Synergistia|o__Synergistales|f__Synergistaceae|g__Pyramidobacter|s__Pyramidobacter_piscolens	2|508458|649775|649776|649777|638847|638849	0	0	0	0	0.11485	0	0.19159	0	0	0	0	0	0.03576	0.38375	0.16313	0	0.04806	2.8653	0.0246	1.16208	0	0.01644	0	0.26465	0	0.09325	0	0.03633	0.03902	0.15365	0	0	0.04778	0.13074	0	0.32516	0	0	0	0	0.00443	0.0231	0.02136	0.15113	0	0.22183	0	0.11243
k__Bacteria|p__Synergistetes|c__Synergistia|o__Synergistales|f__Synergistaceae|g__Pyramidobacter|s__Pyramidobacter_sp_C12_8	2|508458|649775|649776|649777|638847|1943580	0	0	0	0	0.01065	0	0	0	0	0	0	0	0	0	0	0	0	0.06077	0	0.0297	0	0	0	0	0	0	0	0	0	0	0	0	0	0	0	0	0	0	0	0	0	0	0	0	0	0	0	0
k__Bacteria|p__Synergistetes|c__Synergistia|o__Synergistales|f__Synergistaceae|g__Synergistes	2|508458|649775|649776|649777|2753	0	0	0	0	0.1242	0	0	0	0	0	0	0	0	0	0	0	0	0	0	0	0	0	0	0	0	0	0	0	0	0	0	0	0	0	0	0	0	0	0	0	0	0	0	0	0	0	0	0
k__Bacteria|p__Synergistetes|c__Synergistia|o__Synergistales|f__Synergistaceae|g__Synergistes|s__Synergistes_jonesii	2|508458|649775|649776|649777|2753|2754	0	0	0	0	0.1242	0	0	0	0	0	0	0	0	0	0	0	0	0	0	0	0	0	0	0	0	0	0	0	0	0	0	0	0	0	0	0	0	0	0	0	0	0	0	0	0	0	0	0
k__Eukaryota	2759	0	0	0	0	0.02122	0	0	0	0	0	0	0	0	0	0	0	0	0	0	0	0	0	0	0	0	0	0	0	0	0	0	0	0	0	0	0	0	0	0	0	0	0	0	0	0	0	0	0
k__Eukaryota|p__Ascomycota	2759|4890	0	0	0	0	0.02122	0	0	0	0	0	0	0	0	0	0	0	0	0	0	0	0	0	0	0	0	0	0	0	0	0	0	0	0	0	0	0	0	0	0	0	0	0	0	0	0	0	0	0
k__Eukaryota|p__Ascomycota|c__Saccharomycetes	2759|4890|4891	0	0	0	0	0.02122	0	0	0	0	0	0	0	0	0	0	0	0	0	0	0	0	0	0	0	0	0	0	0	0	0	0	0	0	0	0	0	0	0	0	0	0	0	0	0	0	0	0	0
k__Eukaryota|p__Ascomycota|c__Saccharomycetes|o__Saccharomycetales	2759|4890|4891|4892	0	0	0	0	0.02122	0	0	0	0	0	0	0	0	0	0	0	0	0	0	0	0	0	0	0	0	0	0	0	0	0	0	0	0	0	0	0	0	0	0	0	0	0	0	0	0	0	0	0
k__Eukaryota|p__Ascomycota|c__Saccharomycetes|o__Saccharomycetales|f__Debaryomycetaceae	2759|4890|4891|4892|766764	0	0	0	0	0.02122	0	0	0	0	0	0	0	0	0	0	0	0	0	0	0	0	0	0	0	0	0	0	0	0	0	0	0	0	0	0	0	0	0	0	0	0	0	0	0	0	0	0	0
k__Eukaryota|p__Ascomycota|c__Saccharomycetes|o__Saccharomycetales|f__Debaryomycetaceae|g__Candida	2759|4890|4891|4892|766764|1535326	0	0	0	0	0.02122	0	0	0	0	0	0	0	0	0	0	0	0	0	0	0	0	0	0	0	0	0	0	0	0	0	0	0	0	0	0	0	0	0	0	0	0	0	0	0	0	0	0	0
k__Eukaryota|p__Ascomycota|c__Saccharomycetes|o__Saccharomycetales|f__Debaryomycetaceae|g__Candida|s__Candida_albicans	2759|4890|4891|4892|766764|1535326|5476	0	0	0	0	0.02122	0	0	0	0	0	0	0	0	0	0	0	0	0	0	0	0	0	0	0	0	0	0	0	0	0	0	0	0	0	0	0	0	0	0	0	0	0	0	0	0	0	0	0
[truncated: 202 more columns]

## Sheet: Supp_table_S9
Metadata	Df	SumOfSqs	R2	F	Pr(>F)	value	Abundance_filtered
Anginosus	1	151.074	0.136013	9.60289	0.001	***	No
Sanguinis	1	123.333	0.111037	7.6193	0.001	***	No
extract_conc_ng/mg	1	102.932	0.0892908	6.17686	0.001	***	No
extract_conc_ng/uL	1	87.4501	0.0787871	5.13153	0.002	**	No
gc_avg	1	72.7341	0.0630947	4.24266	0.003	**	No
extract_conc_after_storage_ng/uL	1	60.7367	0.0526873	3.50391	0.009	**	No
Age	3	57.2339	0.0496487	1.06226	0.351	ns	No
Tooth_location	2	53.0842	0.046049	1.49643	0.112	ns	No
No_reads_total	1	41.6051	0.0360912	2.35888	0.051	ns	No
Max_Perio_Score	1	40.2944	0.0349543	2.28188	0.041	*	No
Sex	2	31.2836	0.0271376	0.864733	0.541	ns	No
%AMTL	1	28.8735	0.0250469	1.6185	0.112	ns	No
seq_len_avg	1	26.8871	0.0233238	1.50449	0.156	ns	No
Peridontal_affect_score	1	25.5405	0.0228686	1.40423	0.187	ns	No
%teeth_with_caries	1	25.2352	0.0221464	1.40417	0.195	ns	No
%_positions_with_Periodontal	1	23.6453	0.0211716	1.29777	0.198	ns	No
Calc_sub_SI_score	1	20.4303	0.0177227	1.13668	0.282	ns	No
%teeth_with_calc	1	15.6613	0.0140893	0.886023	0.417	ns	No
Pipenotch	1	15.8883	0.0137826	0.880439	0.439	ns	No
DNA_molecules_per_library_x10^6	1	15.6666	0.0135903	0.867986	0.504	ns	No
calc_sup_SI_score	1	13.0873	0.0113529	0.723444	0.603	ns	No
%_positions_perioapical	1	12.2837	0.0107802	0.675654	0.661	ns	No
Calculus_extracted_mg	1	6.88939	0.00620691	0.374741	0.973	ns	No
Anginosus	1	147.589	0.134004	9.43913	0.001	***	Yes
Sanguinis	1	121.251	0.110091	7.54631	0.001	***	Yes
`extract_conc_ng/mg`	1	102.629	0.0898665	6.22062	0.001	***	Yes
`extract_conc_ng/uL`	1	87.2232	0.0793475	5.17117	0.001	**	Yes
gc_avg	1	70.3295	0.0615834	4.13437	0.005	**	Yes
`extract_conc_after_storage_ng/uL`	1	60.6054	0.0530687	3.53069	0.011	**	Yes
Age	3	55.7548	0.0488212	1.04365	0.375	ns	Yes
Tooth_location	2	53.0317	0.0464368	1.50964	0.11	ns	Yes
No_reads_total	1	41.3674	0.036223	2.36782	0.042	ns	Yes
Max_Perio_Score	1	40.0364	0.0350576	2.28887	0.043	*	Yes
Sex	2	30.788	0.0269593	0.858892	0.575	ns	Yes
`%AMTL`	1	28.2617	0.0247471	1.59863	0.137	ns	Yes
seq_len_avg	1	26.7693	0.0234404	1.51219	0.123	ns	Yes
Peridontal_affect_score	1	25.5259	0.0230691	1.41683	0.163	ns	Yes
`%teeth_with_caries`	1	25.2157	0.022336	1.41647	0.164	ns	Yes
`%_positions_with_Periodontal`	1	23.6287	0.0213545	1.30923	0.183	ns	Yes
Calc_sub_SI_score	1	20.4114	0.0178731	1.1465	0.272	ns	Yes
`%teeth_with_calc`	1	15.6547	0.0142235	0.894581	0.449	ns	Yes
Pipenotch	1	15.8865	0.0139109	0.888751	0.482	ns	Yes
`DNA_molecules_per_library_x10^6`	1	15.3532	0.013444	0.858511	0.508	ns	Yes
calc_sup_SI_score	1	12.8297	0.0112342	0.715797	0.599	ns	Yes
`%_positions_perioapical`	1	11.9759	0.0106082	0.664761	0.656	ns	Yes
Calculus_extracted_mg	1	6.88886	0.00626684	0.378381	0.982	ns	Yes

## Sheet: Supp_table_S10
# Pathway	CMB001.A0101.unmapped_Abundance	CMB002.A0101.unmapped_Abundance	CMB003.A0101.unmapped_Abundance	CMB004.A0101.unmapped_Abundance	CMB005.A0101.unmapped_Abundance	CMB006.A0101.unmapped_Abundance	CMB007.A0101.unmapped_Abundance	CMB008.A0101.unmapped_Abundance	EXB034.A2701.unmapped_Abundance	EXB059.A2101.unmapped_Abundance	EXB059.A2201.unmapped_Abundance	EXB059.A2301.unmapped_Abundance	EXB059.A2401.unmapped_Abundance	EXB059.A2501.unmapped_Abundance	LIB058.A0102.unmapped_Abundance	LIB058.A0103.unmapped_Abundance	LIB058.A0104.unmapped_Abundance	LIB058.A0105.unmapped_Abundance	LIB058.A0106.unmapped_Abundance	LIB058.A0107.unmapped_Abundance	MID022.A0101.unmapped_Abundance	MID023.A0101.unmapped_Abundance	MID024.A0101.unmapped_Abundance	MID025.A0101.unmapped_Abundance	MID026.A0101.unmapped_Abundance	MID027.A0101.unmapped_Abundance	MID028.A0101.unmapped_Abundance	MID029.A0101.unmapped_Abundance	MID030.A0101.unmapped_Abundance	MID031.A0101.unmapped_Abundance	MID032.A0101.unmapped_Abundance	MID033.A0101.unmapped_Abundance	MID034.A0101.unmapped_Abundance	MID035.A0101.unmapped_Abundance	MID036.A0101.unmapped_Abundance	MID037.A0101.unmapped_Abundance	MID038.A0101.unmapped_Abundance	MID039.A0101.unmapped_Abundance	MID040.A0101.unmapped_Abundance	MID041.A0101.unmapped_Abundance	MID042.A0101.unmapped_Abundance	MID043.A0101.unmapped_Abundance	MID044.A0101.unmapped_Abundance	MID045.A0101.unmapped_Abundance	MID046.A0101.unmapped_Abundance	MID047.A0101.unmapped_Abundance	MID048.A0101.unmapped_Abundance	MID049.A0101.unmapped_Abundance	MID050.A0101.unmapped_Abundance
UNMAPPED	636580	669749	630788	681350	574968	606089	659333	718184	907090	0	965028	958552	964503	890453	0	0	0	0	752943	0	619564	444363	705568	686442	539000	479079	621497	548071	698783	720956	667165	685663	607112	659443	495472	567202	568748	600797	639422	636582	485269	526833	601648	610788	638041	656571	583706	549492	629122
UNINTEGRATED	332160	296978	339877	294104	384702	356205	312286	261545	92825.5	0	34724.9	40717.3	35278.9	100980	0	0	0	0	225544	0	348402	501103	274136	289290	415206	472349	342672	407947	278363	255822	303185	290125	359396	309181	454423	393467	390865	360626	332918	331531	462249	429651	365740	349049	332810	311018	372736	409502	338234
UNINTEGRATED|g__Abiotrophia.s__Abiotrophia_defectiva	0	1225.59	0	0	0	0	0	0	0	0	0	0	0	0	0	0	0	0	0	0	0	5800.71	0	0	488.348	1920.58	707.952	1898.06	0	0	0	0	0	0	2559.82	1572.69	980.452	1767.46	0	0	1277.53	1355.47	356.785	741.308	0	0	348.082	1057.74	411.329
UNINTEGRATED|g__Abiotrophia.s__Abiotrophia_sp_HMSC24B09	0	1728.69	0	0	0	0	0	0	0	0	0	0	0	0	0	0	0	0	0	0	0	10044.9	0	0	973.099	1178.47	930.676	3434.69	0	0	0	0	0	0	4636.52	1840.48	1541.23	3902.51	0	0	1583.37	1811.8	568.928	991.296	0	0	704.402	1793.54	856.852
UNINTEGRATED|g__Actinomyces.s__Actinomyces_cardiffensis	0	846.976	1868.74	0	0	0	0	0	0	0	0	0	0	0	0	0	0	0	0	0	574.131	0	0	0	0	0	0	0	0	0	2479.09	0	0	0	0	0	0	1660.03	1446.17	0	0	0	1270.48	0	2080.49	0	0	0	875.957
UNINTEGRATED|g__Actinomyces.s__Actinomyces_georgiae	0	0	0	0	0	134.273	0	0	0	0	0	0	0	0	0	0	0	0	0	0	170.448	0	0	0	1031.52	0	0	0	0	0	0	0	0	0	0	630.499	0	0	0	0	0	0	0	0	0	0	0	0	0
UNINTEGRATED|g__Actinomyces.s__Actinomyces_hongkongensis	0	0	0	0	0	769.107	0	0	0	0	0	0	0	0	0	0	0	0	0	0	136.191	0	0	0	867.803	0	0	0	0	0	0	0	0	0	0	1479.51	0	0	0	0	0	0	0	0	0	0	0	0	0
UNINTEGRATED|g__Actinomyces.s__Actinomyces_johnsonii	0	1706.69	0	0	1619.98	693.282	0	0	0	0	0	0	0	0	0	0	0	0	0	0	0	288.164	0	0	4412.45	0	1173	675.846	0	0	566.423	0	0	396.158	779.743	895.958	1033.25	545.128	0	0	382.309	1657.29	1065.21	455.444	0	1049.49	1507.24	0	178.709
UNINTEGRATED|g__Actinomyces.s__Actinomyces_massiliensis	0	0	0	0	0	0	1244.42	0	0	0	0	0	0	0	0	0	0	0	0	0	3832.08	3130.44	0	0	7331.34	0	0	0	0	0	0	0	0	0	0	3237.49	11564.7	0	0	0	850.728	0	0	0	0	0	0	0	0
UNINTEGRATED|g__Actinomyces.s__Actinomyces_meyeri	0	0	0	0	0	0	0	0	0	0	0	0	0	0	0	0	0	0	0	0	0	0	0	0	0	0	0	0	0	0	0	0	0	0	52.676	0	0	0	0	0	0	0	0	0	0	415.985	0	0	0
UNINTEGRATED|g__Actinomyces.s__Actinomyces_naeslundii	0	2660.8	0	0	988.201	1389.49	0	0	0	0	0	0	0	0	0	0	0	0	0	0	0	1169.87	0	0	5196.4	2123.98	1626.99	738.213	0	0	567.745	291.926	0	1008.83	907.581	3130.85	2677.36	813.531	0	652.593	632.749	5876.07	1341.33	1446.98	0	1885.6	1830.89	2320.58	214.579
UNINTEGRATED|g__Actinomyces.s__Actinomyces_odontolyticus	0	0	0	0	0	0	0	0	0	0	0	0	0	0	0	0	0	0	0	0	0	5173.66	0	0	2356.34	0	5237.81	1986.02	0	0	0	0	0	0	3847.93	2762.59	0	0	0	0	0	9460.43	0	2594.76	0	0	2385.24	0	0
UNINTEGRATED|g__Actinomyces.s__Actinomyces_oris	0	2412.63	0	0	603.997	670.191	0	0	0	0	0	0	0	0	0	0	0	0	0	0	0	2947.13	0	0	4175.39	3634.26	1199.61	1300.96	0	0	432.547	0	0	405.466	1053.31	7322.02	2912.7	1016.63	0	0	697.13	16676.9	829.19	1866.73	0	2175.11	2282.92	2322.13	312.878
UNINTEGRATED|g__Actinomyces.s__Actinomyces_sp_HMSC035G02	0	0	0	0	0	0	0	0	0	0	0	0	0	0	0	0	0	0	0	0	0	0	0	0	0	0	0	0	0	0	0	0	0	0	0	0	0	0	0	0	0	0	0	0	0	0	0	0	0
UNINTEGRATED|g__Actinomyces.s__Actinomyces_sp_oral_taxon_170	0	0	0	0	0	619.812	0	0	0	0	0	0	0	0	0	0	0	0	0	0	0	1587.43	0	0	0	823.616	0	0	0	0	0	0	0	0	0	0	1268.64	0	0	0	0	0	0	0	0	0	0	0	0
UNINTEGRATED|g__Actinomyces.s__Actinomyces_sp_oral_taxon_180	0	0	0	0	0	0	0	0	0	0	0	0	0	0	0	0	0	0	0	0	0	0	0	0	0	0	0	0	0	0	0	0	0	0	0	0	0	0	0	0	0	0	0	0	0	0	0	0	0
UNINTEGRATED|g__Actinomyces.s__Actinomyces_sp_oral_taxon_414	53118.3	31611.7	69580.5	45830.5	40357.3	37026.7	61844.2	147482	0	0	4093.46	11558.4	0	16456.6	0	0	0	0	24008.6	0	26054.5	4341.84	11162	13162.3	40203.3	2440.8	12283.5	13389.4	30194.3	8761.02	15953.8	22851.5	11082.1	22194	6858.83	30658.4	11883.4	20251.8	31798.8	26150.1	18433	8794.94	38413.1	16239.4	22407	39162.1	20612.8	8324.65	14580.5
UNINTEGRATED|g__Actinomyces.s__Actinomyces_sp_oral_taxon_897	0	0	0	0	7986.61	0	0	929.777	0	0	0	0	0	0	0	0	0	0	0	0	2185.06	0	1557.59	0	708.296	0	0	0	0	0	0	4951.47	0	3803.26	3517.14	888.455	0	953.23	3969.8	1679.96	4641.68	0	0	0	0	1730.9	0	0	1328.82
UNINTEGRATED|g__Actinomyces.s__Actinomyces_viscosus	0	0	0	0	0	0	0	0	0	0	0	0	0	0	0	0	0	0	0	0	0	0	0	0	0	4075.87	0	0	0	0	0	0	0	0	0	0	0	0	0	0	0	0	0	0	0	0	0	0	0
UNINTEGRATED|g__Aggregatibacter.s__Aggregatibacter_aphrophilus	0	1111.3	0	0	0	2299.93	0	0	0	0	0	0	0	0	0	0	0	0	0	0	0	776.086	0	0	583.311	0	0	479.493	0	0	477.826	0	0	1520.04	222.093	457.82	3552.99	1813.54	0	0	8205.33	0	0	0	0	0	0	0	1864.64
UNINTEGRATED|g__Aggregatibacter.s__Aggregatibacter_segnis	0	0	0	0	0	277.867	0	0	0	0	0	0	0	0	0	0	0	0	0	0	0	0	0	0	423.816	731.609	0	308.175	0	0	0	0	0	271.021	170.404	134.387	0	346.078	0	0	4727.05	0	0	1311.03	0	0	0	1744.74	0
UNINTEGRATED|g__Anaerolineaceae_unclassified.s__Anaerolineaceae_bacterium_oral_taxon_439	30655	17548.3	39799.2	48238.8	23425	17563	25262.1	19967.7	0	0	0	0	0	3461.67	0	0	0	0	0	0	39889.5	0	41566.2	48057.2	0	5493.21	12510.2	6600.14	15768.7	20976.4	28557.8	27493.1	26203.6	14342.3	0	11216.8	8715.15	15996.1	20983.8	19401.3	0	4991.2	12801.1	11948.3	36306.4	14330.3	6104.37	3323.8	27311
UNINTEGRATED|g__Bacteroidetes_unclassified.s__Bacteroidetes_bacterium_oral_taxon_272	5591.32	0	0	0	7169.04	1536.58	1351.8	0	0	0	0	0	0	0	0	0	0	0	0	0	0	0	1159.35	0	0	3271.97	0	1066.64	2865.85	1522.6	2892.53	4999.77	0	6479.58	0	0	0	1903.19	9578.02	1107.74	0	0	835.088	4296.08	3495.41	822.505	1623.01	843.629	2908.91
UNINTEGRATED|g__Bacteroidetes_unclassified.s__Bacteroidetes_oral_taxon_274	3810.57	1032.31	926.785	0	10072.6	7005.6	495.352	0	0	0	0	0	0	0	0	0	0	0	0	0	8788.48	1583.13	6390.67	953.595	6358.27	825.322	2256.37	2549.43	2488.15	10439.9	2138.2	2087.36	0	5803.22	3549.13	4687.3	15141.1	5189.59	7391.51	10799.8	3752.45	4333.82	8975.13	3442.84	0	4192.84	2568.47	5119.8	7735.17
UNINTEGRATED|g__Campylobacter.s__Campylobacter_gracilis	0	0	0	0	2392.81	493.99	0	0	0	0	0	0	0	0	0	0	0	0	0	0	1446.94	0	602.646	0	1087.95	0	0	0	0	0	0	0	0	1267.05	0	1579.71	0	0	385.68	0	0	0	1012.14	0	0	0	0	0	1045.63
UNINTEGRATED|g__Campylobacter.s__Campylobacter_rectus	3034.21	3018.78	1736.87	0	4862.35	10348.9	1608.16	0	0	0	0	0	0	0	0	0	0	0	0	0	14426.6	263.432	5315.79	0	1418.69	2206.74	1599.35	1205.87	4809.7	4826.85	2291.21	4295.86	0	2328.55	1524.53	837.351	9965.69	3988.92	10965.8	1582.89	0	1493.16	5927.4	1474.19	0	2416.95	1725.22	3062.35	4533.27
UNINTEGRATED|g__Campylobacter.s__Campylobacter_showae	256.569	1119.58	295.982	0	3692.36	2473.05	112.737	0	0	0	0	0	0	0	0	0	0	0	0	0	2969.72	341.805	504.046	0	2242.9	1289.39	721.631	2409.34	403.091	5054.13	1097.31	1890.61	0	1982.54	2927.52	1701.79	1065.73	2472.82	1439.99	1421.12	6182.25	3046.66	2618.06	2580.71	0	1897.6	4793.03	5628.43	1780.91
UNINTEGRATED|g__Capnocytophaga.s__Capnocytophaga_gingivalis	0	0	0	0	0	0	0	0	0	0	0	0	0	0	0	0	0	0	0	0	0	2157.44	0	0	618.762	6089.14	890.695	3864.93	0	0	0	0	0	716.405	8419.87	918.054	4898.42	2786.35	0	809.86	6388.41	3764.23	0	0	0	1303.34	4394.77	2399.44	0
UNINTEGRATED|g__Capnocytophaga.s__Capnocytophaga_granulosa	0	0	0	0	0	330.814	0	0	0	0	0	0	0	0	0	0	0	0	0	0	0	0	0	0	575.233	4220.97	1687.1	320.744	0	0	0	0	0	2452.47	862.701	0	258.168	1594.96	0	317.924	705.022	490.761	0	0	0	1625.21	4501.33	1544.29	0
UNINTEGRATED|g__Capnocytophaga.s__Capnocytophaga_leadbetteri	0	643.312	0	0	0	147.563	0	0	0	0	0	0	0	0	0	0	0	0	0	0	69.5441	357.346	0	0	644.858	1981.69	428.329	278.923	0	0	0	0	0	771.057	3712.72	198.769	214.997	437.03	0	827.134	431.761	473.773	152.406	150.269	0	647.48	4052.8	1739.87	249.102
UNINTEGRATED|g__Capnocytophaga.s__Capnocytophaga_ochracea	0	0	0	0	947.477	232.167	0	0	0	0	0	0	0	0	0	0	0	0	0	0	200	713.753	0	0	2715.42	0	722.95	550.106	0	0	0	0	0	1337.28	1334.85	1223.11	972.669	818.786	190.793	1435.42	601.474	628.806	1781.39	407.441	0	238.733	605.777	1086.15	629.952
UNINTEGRATED|g__Capnocytophaga.s__Capnocytophaga_sp_oral_taxon_332	0	0	0	0	0	0	0	0	0	0	0	0	0	0	0	0	0	0	0	0	0	0	0	0	197.487	0	278.473	357.392	0	0	0	0	0	329.527	356.637	108.256	0	331.725	0	94.1266	333.54	294.009	0	0	0	0	560.574	232.114	0
UNINTEGRATED|g__Capnocytophaga.s__Capnocytophaga_sp_oral_taxon_338	0	0	0	0	0	0	0	0	0	0	0	0	0	0	0	0	0	0	0	0	0	0	0	0	0	0	0	0	0	0	0	0	0	0	0	0	402.836	0	0	0	0	0	0	0	0	0	0	0	0
UNINTEGRATED|g__Capnocytophaga.s__Capnocytophaga_sp_oral_taxon_863	0	0	0	0	0	0	0	0	0	0	0	0	0	0	0	0	0	0	0	0	0	0	0	0	607.301	1040.88	737.515	524.603	0	0	0	0	0	514.562	608.22	0	0	880.01	0	0	703.283	246.572	0	0	0	245.768	1127.89	313.22	0
UNINTEGRATED|g__Capnocytophaga.s__Capnocytophaga_sp_oral_taxon_878	0	250.787	0	0	0	0	0	0	0	0	0	0	0	0	0	0	0	0	0	0	0	880.487	0	0	297.917	0	0	573.259	0	0	0	0	0	0	902.598	327.367	643.883	848.888	0	0	0	753.232	0	0	0	0	0	761.788	178.626
UNINTEGRATED|g__Capnocytophaga.s__Capnocytophaga_sputigena	0	1860.83	0	0	1692.66	830.129	0	0	0	0	0	0	0	0	0	0	0	0	0	0	337.165	8014.31	0	0	6371.4	35183	1691.15	6479.14	0	0	0	0	0	3137.24	11401.7	3700.1	6542.81	4915.13	85.1923	1816.68	1284.32	5369.7	1509.5	1758.08	0	2962.53	7952.81	5820.13	2423.89
UNINTEGRATED|g__Cardiobacterium.s__Cardiobacterium_hominis	0	0	0	0	0	0	0	0	0	0	0	0	0	0	0	0	0	0	0	0	0	1404.5	0	0	377.15	0	2302.36	1784.8	0	0	0	0	0	2645.01	1807.86	966.958	1565.32	2938.59	0	0	550.062	1981.59	0	0	0	0	270.343	206.812	188.644
UNINTEGRATED|g__Cardiobacterium.s__Cardiobacterium_valvarum	0	0	0	0	1987.38	2164.58	0	0	0	0	0	0	0	0	0	0	0	0	0	0	1054.48	181.338	0	0	6347.27	0	1502.99	0	0	0	0	0	0	5433.29	1789.57	545.92	4919.88	2069.63	0	0	8321.84	269.923	3811.25	528.97	0	0	364.181	2016.07	470.362
UNINTEGRATED|g__Catonella.s__Catonella_morbi	0	0	0	0	0	0	0	0	0	0	0	0	0	0	0	0	0	0	0	0	0	0	0	0	1133.92	0	0	0	0	0	0	0	0	0	0	1133.47	0	0	0	4797.98	0	0	4436.01	0	0	0	0	0	0
UNINTEGRATED|g__Centipeda.s__Centipeda_periodontii	0	0	0	0	0	0	0	0	0	0	0	0	0	0	0	0	0	0	0	0	0	0	0	0	0	0	0	0	0	0	0	0	0	364.114	0	0	0	0	0	0	0	0	0	0	0	0	0	0	0
UNINTEGRATED|g__Clostridiales_Family_XIII_Incertae_Sedis_unclassified.s__Eubacterium_brachy	0	0	2563.16	0	0	0	0	0	0	0	0	0	0	0	0	0	0	0	0	0	2518.7	0	1871.03	0	0	0	0	0	3379.14	0	0	0	0	0	0	0	2241.7	0	0	0	0	0	1054.71	0	0	0	0	0	0
UNINTEGRATED|g__Clostridiales_Family_XIII_Incertae_Sedis_unclassified.s__Eubacterium_minutum	13862.7	3646.13	9252.28	11951.3	9392.08	39033.9	38082.2	10758.4	0	0	0	0	0	0	0	0	0	0	0	0	36741.4	0	12446.4	22484.5	2063.11	2199.6	5437.66	2871.06	4172	8390.44	11642.1	4734.41	3473.8	4004.58	0	3724.48	9506.96	1799.4	20012.3	17375.3	0	0	10512.3	6662.21	17349.1	11708	0	3564.63	12759.8
UNINTEGRATED|g__Clostridiales_Family_XIII_Incertae_Sedis_unclassified.s__Eubacterium_nodatum	4613.47	0	6435.22	6558.43	0	0	2059.74	2943.68	0	0	0	0	0	0	0	0	0	0	0	0	0	0	0	0	0	0	0	0	7494.09	0	0	0	9512	0	0	0	3030.06	0	3943.08	0	0	0	0	0	0	0	0	2290.3	0
UNINTEGRATED|g__Clostridiales_Family_XIII_Incertae_Sedis_unclassified.s__Eubacterium_saphenum	3079.25	0	2149.17	1570.27	0	4395.57	2210.69	1127.69	0	0	0	0	0	0	0	0	0	0	0	0	8139.51	0	3993.98	9339.72	704.195	917.917	1240.61	955.14	5199.6	5061.12	2014.84	2757.94	0	3273.01	0	1891.26	2502.7	2146.17	4977.38	4098.47	0	764.855	3450.56	1169	1597.88	4840.42	0	926.132	4044.21
UNINTEGRATED|g__Corynebacterium.s__Corynebacterium_amycolatum	0	0	0	0	0	0	0	0	0	0	0	0	0	0	0	0	0	0	0	0	0	0	0	0	0	0	0	0	0	0	0	0	0	0	0	0	0	0	0	0	0	0	0	0	0	0	0	0	0
UNINTEGRATED|g__Corynebacterium.s__Corynebacterium_durum	0	0	0	0	0	0	0	0	0	0	0	0	0	0	0	0	0	0	0	0	0	6538.52	0	0	0	0	0	0	0	0	0	0	0	0	0	0	1517.62	0	0	0	0	4378.26	0	0	0	0	0	0	0
UNINTEGRATED|g__Corynebacterium.s__Corynebacterium_matruchotii	0	6735.35	0	0	21968.7	5664.72	0	0	0	0	0	0	0	0	0	0	0	0	0	0	1142.74	5727.93	0	0	45264.3	0	13455.5	6181.06	0	0	2953.91	4642.56	0	18326.7	7489.34	38107.1	18739.1	4169.01	0	3696.48	20754.3	13290.2	14140.3	5918.92	0	0	9296.4	8626.23	9233.49
UNINTEGRATED|g__Desulfobulbus.s__Desulfobulbus_oralis	69343.9	22725.5	9027.69	7092.89	57206.2	65305.8	83952.4	15095.8	0	0	0	0	0	0	0	0	0	0	0	0	33913.5	2776.95	5817.42	42423.2	3318.96	3500.36	11699.3	3540.01	12478.4	41890.3	19537.4	2727.37	27318.1	9338.04	5443.55	4650.76	4359.1	10250.3	25616.4	16923	0	3441.04	5213.23	6078.3	13989.1	8731.8	1067.3	6736.84	13151.8
UNINTEGRATED|g__Desulfomicrobium.s__Desulfomicrobium_orale	0	0	122378	88495.5	0	0	0	0	0	0	0	0	0	0	0	0	0	0	0	0	5865.97	2012.03	66894.1	0	0	0	0	11128.5	25622.9	0	0	21851.3	0	0	0	7556.25	0	0	0	0	0	6201.78	51548.3	0	0	12177.3	0	0	8641.75
UNINTEGRATED|g__Dialister.s__Dialister_invisus	0	0	0	0	0	0	0	0	0	0	0	0	0	0	0	0	0	0	0	0	0	0	0	0	0	0	0	0	0	0	0	0	0	0	0	0	0	0	0	0	0	0	0	0	0	0	0	0	0
UNINTEGRATED|g__Eggerthia.s__Eggerthia_catenaformis	0	0	0	0	0	0	0	0	0	0	0	0	0	0	0	0	0	0	0	0	0	0	0	0	0	0	0	0	0	0	0	0	0	0	0	2091.25	0	0	0	0	0	0	0	0	0	0	0	0	0
UNINTEGRATED|g__Eikenella.s__Eikenella_corrodens	0	868.966	0	0	984.856	852.785	0	0	0	0	0	0	0	0	0	0	0	0	0	0	1748.91	0	0	0	0	13762.1	0	0	0	0	0	0	0	3320.65	3087.67	0	3397.53	2744.76	0	0	17255.1	0	0	0	0	0	3327.34	0	713.602
UNINTEGRATED|g__Eikenella.s__Eikenella_sp_NML130454	0	0	0	0	658.424	0	0	0	0	0	0	0	0	0	0	0	0	0	0	0	0	0	0	0	0	25719.3	0	0	0	0	0	0	0	1971.1	1326.06	0	2536.66	1026.24	0	0	3217.31	0	0	0	0	0	0	0	272.136
UNINTEGRATED|g__Filifactor.s__Filifactor_alocis	0	0	0	0	0	1099.41	0	0	0	0	0	0	0	0	0	0	0	0	0	0	1152.63	0	4033.15	0	0	0	0	0	3014.45	0	0	3754.05	0	0	0	0	0	0	2336.03	1586.92	0	0	2167.94	0	0	0	0	0	2306.13
UNINTEGRATED|g__Fretibacterium.s__Fretibacterium_fastidiosum	8046.01	3290.08	6877.07	7034.12	4484.85	6926.43	11357.7	2751.91	0	0	0	0	0	0	0	0	0	0	0	0	7120.79	0	8193.58	4573.88	0	0	0	622.445	3535.45	4378.16	2190.22	1960.93	3199.69	2258.35	0	858.685	2461.25	1833.24	2702.19	2364.74	0	840.946	2547.88	1540	1428.98	3651.79	0	0	2969.76
UNINTEGRATED|g__Fusobacterium.s__Fusobacterium_hwasookii	0	0	0	0	0	0	0	0	0	0	0	0	0	0	0	0	0	0	0	0	0	395.018	0	0	2496.34	2302.93	2181.72	2364.09	0	707.331	0	0	0	1613.69	7154.11	2334.11	3033.08	1145.95	998.365	997.41	2093.09	2630.36	2152.23	0	0	726.471	902.421	3488.72	1331.79
UNINTEGRATED|g__Fusobacterium.s__Fusobacterium_nucleatum	4493.11	0	0	0	1947.58	2366.42	0	0	0	0	0	0	0	0	0	0	0	0	0	0	2478.78	730.654	0	0	1747.71	3317.86	2311.45	1453.78	0	1430.57	2393.95	0	0	3453.98	3262.73	2286.32	8129.4	1557.05	4715.89	2289.69	2699.11	3259.18	4513.62	0	0	1814.83	1442.25	3066.11	1632.09
UNINTEGRATED|g__Fusobacterium.s__Fusobacterium_periodonticum	0	0	0	0	0	0	0	0	0	0	0	0	0	0	0	0	0	0	0	0	0	0	0	0	1315.59	0	0	664.023	0	0	0	0	0	0	1025.01	746.333	0	479.498	0	0	0	1231.46	0	0	0	0	0	0	0
UNINTEGRATED|g__Fusobacterium.s__Fusobacterium_sp_oral_taxon_370	0	0	0	0	0	0	0	0	0	0	0	0	0	0	0	0	0	0	0	0	0	0	0	0	0	242.437	0	224.25	0	0	0	0	0	0	0	0	0	0	0	0	0	317.186	0	0	0	0	0	0	0
UNINTEGRATED|g__Gemella.s__Gemella_bergeri	0	0	0	0	0	0	0	0	0	0	0	0	0	0	0	0	0	0	0	0	0	0	0	0	0	0	0	0	0	0	0	0	0	0	0	0	0	0	0	0	0	0	31.3751	0	0	0	0	0	0
UNINTEGRATED|g__Gemella.s__Gemella_haemolysans	0	0	0	0	0	0	0	0	0	0	0	0	0	0	0	0	0	0	0	0	0	0	0	0	0	0	0	0	0	0	0	0	0	0	0	0	0	0	0	0	394.937	0	0	0	0	0	0	0	0
UNINTEGRATED|g__Gemella.s__Gemella_morbillorum	0	0	0	0	0	0	0	0	0	0	0	0	0	0	0	0	0	0	0	0	0	0	0	0	0	1602.72	0	485.738	0	0	0	0	0	0	0	0	0	0	0	0	23143.8	0	1935.05	0	0	0	0	0	0
UNINTEGRATED|g__Gemella.s__Gemella_sanguinis	0	0	0	0	0	0	0	0	0	0	0	0	0	0	0	0	0	0	0	0	0	0	0	0	0	40.8049	0	0	0	0	0	0	0	0	0	0	0	0	0	0	123.272	0	0	0	0	0	0	0	0
UNINTEGRATED|g__Granulicatella.s__Granulicatella_adiacens	0	0	0	0	0	0	0	0	0	0	0	0	0	0	0	0	0	0	0	0	0	3527.27	0	0	0	0	4753.75	518.551	0	0	0	0	0	0	2615.14	1387.36	0	0	0	0	0	2765.2	0	966.965	0	0	1481.74	3889.56	0
UNINTEGRATED|g__Haemophilus.s__Haemophilus_parainfluenzae	0	0	0	0	0	0	0	0	0	0	0	0	0	0	0	0	0	0	0	0	0	1458.67	0	0	2572.98	2175.47	0	475.097	0	0	0	0	0	0	228.733	71.06	609.262	648.815	0	0	0	0	0	0	0	0	0	177.731	0
UNINTEGRATED|g__Haemophilus.s__Haemophilus_sp_HMSC71H05	0	0	0	0	0	0	0	0	0	0	0	0	0	0	0	0	0	0	0	0	0	864.076	0	0	0	0	0	316.289	0	0	0	0	0	0	0	0	0	0	0	0	0	0	0	0	0	0	0	0	0
UNINTEGRATED|g__Johnsonella.s__Johnsonella_ignava	0	0	0	0	0	0	0	0	0	0	0	0	0	0	0	0	0	0	0	0	0	0	0	0	0	0	0	0	0	0	0	0	0	0	756.307	0	5465.28	0	0	2266.99	3419.36	0	5453.61	0	0	0	0	0	1982.58
UNINTEGRATED|g__Kingella.s__Kingella_denitrificans	0	0	0	0	0	0	0	0	0	0	0	0	0	0	0	0	0	0	0	0	0	4508.47	0	0	0	6378.28	0	1039.37	0	0	0	0	0	0	1130.54	0	3469.98	0	0	0	0	3224.87	0	0	0	0	0	0	0
UNINTEGRATED|g__Kingella.s__Kingella_oralis	0	0	0	0	0	0	0	0	0	0	0	0	0	0	0	0	0	0	0	0	0	0	0	0	0	370.305	0	0	0	0	0	0	0	0	0	0	0	0	0	0	0	0	0	0	0	0	0	0	0
UNINTEGRATED|g__Lachnoanaerobaculum.s__Lachnoanaerobaculum_saburreum	0	0	0	0	0	0	0	0	0	0	0	0	0	0	0	0	0	0	0	0	0	0	0	0	0	0	0	0	0	0	0	0	0	0	0	0	0	0	0	0	0	0	0	0	0	0	0	0	0
UNINTEGRATED|g__Lachnoanaerobaculum.s__Lachnoanaerobaculum_umeaense	0	0	0	0	0	0	0	0	0	0	0	0	0	0	0	0	0	0	0	0	0	0	0	0	0	0	0	0	0	0	0	0	0	0	0	0	0	0	0	0	0	0	0	0	0	0	0	0	0
UNINTEGRATED|g__Lautropia.s__Lautropia_mirabilis	0	21354.7	0	0	1424.42	7165.83	0	0	0	0	0	0	0	11242.8	0	0	0	0	0	0	0	25981.9	0	0	14494.7	20831.8	11929.8	35480.8	0	0	5095.07	0	0	5690.29	27549.2	1186.89	16942	30599.7	0	5675.98	15255	12449	1228.87	27377.9	0	12949.3	65191.5	8539.13	5264.82
UNINTEGRATED|g__Leptotrichia.s__Leptotrichia_buccalis	0	0	0	0	0	114.389	0	0	0	0	0	0	0	0	0	0	0	0	0	0	0	20.8697	0	0	684.869	0	53.1528	325.814	0	0	607.168	0	0	1803.07	388.941	1701.41	0	662.786	0	2327.69	3032.17	455.959	735.102	438.974	0	448.602	135.185	365.233	98.0573
UNINTEGRATED|g__Leptotrichia.s__Leptotrichia_hofstadii	0	522.088	0	0	0	451.706	0	0	0	0	0	0	0	0	0	0	0	0	0	0	0	0	0	0	1146.75	0	0	620.159	0	0	819.994	0	0	1448.84	968.873	927.47	0	958.193	0	1155.67	1421.56	995.073	660.193	383.427	0	371.342	312.973	735.786	431.816
UNINTEGRATED|g__Leptotrichia.s__Leptotrichia_sp_oral_taxon_212	0	288.916	0	0	0	160.568	0	0	0	0	0	0	0	0	0	0	0	0	0	0	0	1139.31	0	0	3573.55	0	2110.6	2585.18	0	0	240.966	0	0	1218.59	3493.66	1894.02	2395.96	1718.76	0	1513.25	8298.76	3416.06	1418.73	184.657	0	0	1592.79	3668.39	769.019
UNINTEGRATED|g__Leptotrichia.s__Leptotrichia_sp_oral_taxon_215	0	0	0	0	0	0	0	0	0	0	0	0	0	0	0	0	0	0	0	0	0	0	0	0	234.93	0	0	272.129	0	0	0	0	0	0	852.399	218.601	0	0	0	0	1119.35	388.971	0	0	0	0	0	341.562	0
UNINTEGRATED|g__Leptotrichia.s__Leptotrichia_sp_oral_taxon_225	0	45.4714	0	0	0	0	0	0	0	0	0	0	0	0	0	0	0	0	0	0	0	0	0	0	1288.11	0	103.183	567.847	0	0	381.81	0	0	824.93	752.088	504.517	0	477.065	0	710.549	1354.03	845.643	300.528	125.628	0	112.265	90.8018	867.868	0
UNINTEGRATED|g__Leptotrichia.s__Leptotrichia_sp_oral_taxon_879	0	0	0	0	0	0	0	0	0	0	0	0	0	0	0	0	0	0	0	0	0	0	0	0	245.151	0	0	268.104	0	0	0	0	0	748.121	407.929	340.709	0	443.421	0	529.521	485.529	498.777	0	0	0	0	0	314.184	0
UNINTEGRATED|g__Leptotrichia.s__Leptotrichia_wadei	0	0	0	0	0	0	0	0	0	0	0	0	0	0	0	0	0	0	0	0	0	0	0	0	199.862	0	0	0	0	0	0	0	0	255.209	94.4549	177.589	0	0	0	0	381.602	354.869	117.759	162.189	0	90.6012	105.371	177.779	0
UNINTEGRATED|g__Methanobrevibacter.s__Methanobrevibacter_oralis	9199.57	19436	9826.94	22742.9	5315.82	3674.08	0	8211.32	0	0	0	2680.74	0	0	0	0	0	0	188283	0	19016.7	0	4612.2	63671.4	0	10895.5	17991.6	39238.4	48592.2	44688.6	90217.8	79292.2	295257	0	0	34640	0	0	43665.8	40628.6	0	16567.9	3631.43	73496.5	178757	2713.58	33497.7	14151.1	65362.2
UNINTEGRATED|g__Mogibacterium.s__Mogibacterium_diversum	0	0	0	0	0	0	0	0	0	0	0	0	0	0	0	0	0	0	0	0	0	0	0	0	0	0	0	0	0	0	0	0	0	0	0	0	0	0	0	0	0	0	0	0	0	0	0	0	0
UNINTEGRATED|g__Mogibacterium.s__Mogibacterium_pumilum	0	0	0	0	0	0	0	0	0	0	0	0	0	0	0	0	0	0	0	0	0	0	0	0	0	0	0	0	0	0	0	0	0	0	0	0	0	62.2691	0	0	0	0	0	0	0	0	0	0	0
UNINTEGRATED|g__Mogibacterium.s__Mogibacterium_timidum	11536.4	0	0	0	0	6167.39	7385.57	0	0	0	0	0	0	0	0	0	0	0	0	0	0	0	0	0	0	0	1355.22	0	0	1316.2	3594.27	0	0	0	0	0	0	1191.6	0	5283.28	0	0	0	0	6118.27	0	0	0	1000.3
UNINTEGRATED|g__Morococcus.s__Morococcus_cerebrosus	0	0	0	0	0	0	0	0	0	0	0	0	0	0	0	0	0	0	0	0	0	21105.3	0	0	0	0	4244.15	0	0	0	0	0	0	0	0	0	0	0	0	0	0	0	0	0	0	0	0	0	0
UNINTEGRATED|g__Neisseria.s__Neisseria_elongata	0	2074.03	0	0	259.643	198.626	0	0	0	0	0	0	0	0	0	0	0	0	0	0	0	19038.1	0	0	4499.52	7910.76	7063.33	10185.8	0	0	84.2064	0	0	523.569	9290.91	3472.06	2551.29	8485.9	0	198.675	10773.5	5819.47	305.493	1687.48	0	1727.51	10136.6	4661.93	954.494
UNINTEGRATED|g__Neisseria.s__Neisseria_flavescens	0	237.027	0	0	0	136.497	0	0	0	0	0	0	0	0	0	0	0	0	0	0	0	951.371	0	0	1298.07	902.289	3660.69	841.7	0	0	0	0	0	0	1321.18	471.561	0	1144.17	0	0	711.324	1140.67	0	0	0	0	531.24	917.082	0
UNINTEGRATED|g__Neisseria.s__Neisseria_macacae	0	2630.03	0	0	347.944	0	0	0	0	0	0	0	0	0	0	0	0	0	0	0	0	13173.2	0	0	3663.26	16245.8	2087.41	6138.8	0	0	369.67	0	0	536.154	9625.42	2944.43	3542.84	2221.75	0	0	1264.61	5160.18	217.809	434.863	0	3086.71	3125.33	0	545.527
UNINTEGRATED|g__Neisseria.s__Neisseria_mucosa	0	4307.77	0	0	0	449.849	0	0	0	0	0	0	0	0	0	0	0	0	0	0	0	22801.3	0	0	7279.49	7275.08	7894.07	10478.2	0	0	1123.58	0	0	857.944	28345.7	13871.5	3955.27	0	0	2108.5	2293.36	20261.9	183.288	1439.51	0	8214.02	9238.48	22079.4	678.669
UNINTEGRATED|g__Neisseria.s__Neisseria_sicca	0	5018.08	0	0	925.206	661.423	0	0	0	0	0	0	0	0	0	0	0	0	0	0	0	33403.4	0	0	9846.65	34715.8	4528.43	15989.9	0	0	1010.82	0	0	1491.72	23830.7	8214.16	7038.36	5551.44	0	1356.37	2101.89	13447.3	409.188	1120.9	0	6544.9	7222.05	12829.6	1242.44
UNINTEGRATED|g__Neisseria.s__Neisseria_sp_HMSC064E01	0	0	0	0	0	0	0	0	0	0	0	0	0	0	0	0	0	0	0	0	0	11003.1	0	0	3740.9	5438.51	2238.26	5363.17	0	0	0	0	0	0	8184.34	3736.23	2484.73	1537.92	0	0	719.52	6090.15	0	0	0	0	0	5213.51	591.339
UNINTEGRATED|g__Neisseria.s__Neisseria_sp_oral_taxon_014	0	655.954	0	0	338.665	840.28	0	0	0	0	0	0	0	0	0	0	0	0	0	0	0	1623.35	0	0	553.05	0	0	0	0	0	0	0	0	407.775	0	0	1964.09	837.198	0	182.283	300.5	0	0	292.178	0	354.554	0	0	241.195
UNINTEGRATED|g__Neisseria.s__Neisseria_subflava	0	150.678	0	0	0	0	0	0	0	0	0	0	0	0	0	0	0	0	0	0	0	348.473	0	0	0	0	1505.24	0	0	0	0	0	0	0	439.357	0	0	0	0	0	390.457	0	0	0	0	184.096	0	277.388	0
UNINTEGRATED|g__Olsenella.s__Olsenella_profusa	0	0	0	0	0	0	0	0	0	0	0	0	0	0	0	0	0	0	0	0	0	0	0	0	0	0	0	0	0	0	0	0	0	0	0	0	0	0	0	0	0	0	0	0	0	0	2433.57	0	0
UNINTEGRATED|g__Olsenella.s__Olsenella_uli	735.388	0	0	0	0	0	788.137	0	0	0	0	0	0	0	0	0	0	0	0	0	0	0	0	814.533	0	0	0	0	0	0	0	0	0	0	0	0	0	0	2298.77	0	0	0	0	1369.68	0	623.455	0	0	0
UNINTEGRATED|g__Oribacterium.s__Oribacterium_sp_oral_taxon_078	0	0	0	0	0	0	0	0	0	0	0	0	0	0	0	0	0	0	0	0	0	0	0	0	0	0	0	0	0	0	0	0	0	0	0	0	0	0	0	0	0	0	0	0	0	0	0	0	0
UNINTEGRATED|g__Ottowia.s__Ottowia_sp_oral_taxon_894	0	5785.16	0	0	55741.5	10094	0	0	0	0	0	0	0	1477.05	0	0	0	0	0	0	10065.1	6405.64	0	0	0	66937.5	630.78	3279.26	0	5720.38	1095.73	2022.83	0	28066.6	12349.8	0	21806.1	8865.5	1897	5611.68	76985.9	0	0	7045.11	0	10206.9	21326.2	8821.83	4473.9
UNINTEGRATED|g__Parvimonas.s__Parvimonas_micra	0	0	0	0	0	0	0	5974.43	0	0	0	0	0	0	0	0	0	0	0	0	3484.49	0	2447.08	0	0	0	0	0	0	0	0	0	0	0	0	0	4082.07	0	0	2696.45	1903.06	0	2525.44	0	0	1635.5	0	0	1942.94
UNINTEGRATED|g__Parvimonas.s__Parvimonas_sp_oral_taxon_110	0	0	0	0	0	0	0	0	0	0	0	0	0	0	0	0	0	0	0	0	0	0	0	0	0	0	0	0	0	0	0	0	0	0	0	0	0	0	0	0	0	0	0	0	0	254.922	0	0	0
UNINTEGRATED|g__Parvimonas.s__Parvimonas_sp_oral_taxon_393	0	0	0	0	0	0	0	0	0	0	0	0	0	0	0	0	0	0	0	0	784.095	0	311.895	0	0	0	0	0	0	0	0	0	0	0	0	0	1089.22	0	0	573.9	4164.68	0	854.338	0	0	753.461	0	0	462.232
UNINTEGRATED|g__Peptoanaerobacter.s__Eubacterium_yurii	0	0	0	0	0	0	0	0	0	0	0	0	0	0	0	0	0	0	0	0	997.603	1276.32	0	0	4903.44	0	0	3119.78	0	0	1205.02	0	0	3111.84	7013.34	1820.92	4753.66	4560.54	0	3724.08	8206.65	2498.79	3862.08	3686.63	0	1546.99	1584.49	5157.33	3652.27
UNINTEGRATED|g__Peptoanaerobacter.s__Peptoanaerobacter_stomatis	0	0	0	0	0	0	0	0	0	0	0	0	0	0	0	0	0	0	0	0	0	0	0	0	0	0	0	0	0	0	0	0	0	0	0	0	0	0	0	0	0	0	0	0	0	0	0	0	0
UNINTEGRATED|g__Peptostreptococcaceae_unclassified.s__Peptostreptococcaceae_bacterium_oral_taxon_113	0	0	6341.43	9469.67	0	0	10243.8	0	0	0	0	0	0	0	0	0	0	0	0	0	0	0	15150.8	12650.4	0	0	8946.17	3770.48	7615.81	0	7274.19	9333.82	7984.79	9808.69	0	1518.49	1947.52	0	13924.5	5818.4	0	2604.96	7091.41	3546.56	22819.2	4414.14	0	3674.71	5132.24
UNINTEGRATED|g__Peptostreptococcus.s__Peptostreptococcus_stomatis	0	0	0	0	0	0	0	0	0	0	0	0	0	0	0	0	0	0	0	0	0	0	0	0	0	0	0	0	0	0	0	0	0	0	0	0	0	0	0	0	0	0	0	0	0	0	0	0	0
UNINTEGRATED|g__Porphyromonas.s__Porphyromonas_catoniae	0	0	0	0	0	0	0	0	0	0	0	0	0	0	0	0	0	0	0	0	0	0	0	0	0	0	0	0	0	0	0	0	0	0	0	0	0	0	0	0	0	0	0	0	0	0	0	0	0
UNINTEGRATED|g__Porphyromonas.s__Porphyromonas_gingivalis	6264.62	0	2878.7	0	1832.97	5938.08	0	0	0	0	0	0	0	0	0	0	0	0	0	0	0	0	0	4288.76	0	0	0	0	0	0	0	9030.44	0	0	0	0	0	0	0	0	0	0	3927.98	0	0	0	0	0	0
UNINTEGRATED|g__Porphyromonas.s__Porphyromonas_somerae	0	0	0	0	0	0	0	0	0	0	0	0	0	0	0	0	0	0	0	0	0	0	0	0	0	0	0	0	0	0	0	0	0	0	0	0	0	0	0	0	298.465	0	0	0	0	0	0	0	0
UNINTEGRATED|g__Porphyromonas.s__Porphyromonas_sp_oral_taxon_278	0	0	0	0	0	0	0	0	0	0	0	0	0	0	0	0	0	0	0	0	0	0	0	0	0	0	0	0	0	0	0	0	0	0	0	0	0	0	0	0	0	0	0	0	0	0	0	0	0
UNINTEGRATED|g__Prevotella.s__Prevotella_intermedia	0	0	0	0	0	0	0	0	0	0	0	0	0	0	0	0	0	0	0	0	0	0	0	0	0	0	0	0	0	0	0	0	0	0	0	0	0	0	0	0	0	0	0	0	0	0	0	0	0
UNINTEGRATED|g__Prevotella.s__Prevotella_loescheii	0	1331.69	0	0	3567.29	4278.18	0	0	0	0	0	0	0	0	0	0	0	0	0	0	1591.68	0	0	0	15178.3	0	2051.43	0	0	0	0	0	0	4808.48	4845.8	4392.73	0	1510.38	0	5194	8819.27	0	8997.41	3297.22	0	1564.1	1888.89	7741.86	750.502
UNINTEGRATED|g__Prevotella.s__Prevotella_saccharolytica	0	0	0	0	0	0	0	0	0	0	0	0	0	0	0	0	0	0	0	0	0	0	0	0	2911.25	0	295.326	0	0	0	0	0	0	1341.41	0	1282.99	0	193.451	0	187.003	1999.1	0	1340	245.574	0	0	0	0	0
UNINTEGRATED|g__Pseudopropionibacterium.s__Pseudopropionibacterium_propionicum	0	7790.68	0	0	5749.52	3269.81	0	0	0	0	0	0	0	0	0	0	0	0	0	0	17491.7	6671.63	0	0	27594.2	0	11768.2	6665.93	0	3216.02	6662.02	0	0	6540.48	12499.8	7364.2	15735.3	4239.97	913.357	3883.04	17473.9	1999.41	9805.76	4096.21	0	8656.97	3582.73	7810.68	8701.93
UNINTEGRATED|g__Pseudoramibacter.s__Pseudoramibacter_alactolyticus	3855.12	2814.59	3592.13	3673.18	2036.01	5362.08	4990.65	16388.4	0	0	0	0	0	0	0	0	0	0	0	0	1521.09	0	0	9505.27	0	0	0	0	2655.43	0	0	2526.4	2615.32	3821.5	0	0	1892.97	3931.06	4177.12	3907.81	0	0	0	2154.3	0	1286.73	1976.4	0	0
UNINTEGRATED|g__Pyramidobacter.s__Pyramidobacter_piscolens	0	0	0	0	6961.77	0	0	0	0	0	0	0	0	0	0	0	0	0	0	0	0	0	0	0	0	0	0	0	0	0	0	0	0	0	0	0	0	0	0	0	0	0	0	0	0	0	0	0	0
UNINTEGRATED|g__Pyramidobacter.s__Pyramidobacter_sp_C12_8	0	0	0	0	553.738	0	0	0	0	0	0	0	0	0	0	0	0	0	0	0	0	0	0	0	0	0	0	0	0	0	0	0	0	0	0	0	0	0	0	0	0	0	0	0	0	0	0	0	0
UNINTEGRATED|g__Ralstonia.s__Ralstonia_insidiosa	0	0	0	0	0	0	0	0	0	0	0	0	18601.3	0	0	0	0	0	0	0	0	0	0	0	0	0	0	0	0	0	0	0	0	0	0	0	0	0	0	0	0	0	0	0	0	0	0	0	0
UNINTEGRATED|g__Rothia.s__Rothia_aeria	0	0	0	0	0	0	0	0	0	0	0	0	0	0	0	0	0	0	0	0	0	7345.45	0	0	0	20988	1768.01	1468.9	0	0	0	0	0	0	3254.03	1324.94	14382.2	1188.01	0	0	0	3183.25	0	0	0	0	0	0	0
UNINTEGRATED|g__Rothia.s__Rothia_dentocariosa	0	0	0	0	0	0	0	0	0	0	0	0	0	0	0	0	0	0	0	0	0	6489.94	0	0	0	14643.7	13202.7	482.394	0	0	0	0	0	0	1944.11	1968.96	5609.49	441.483	0	0	0	20592.4	0	0	0	0	0	0	0
UNINTEGRATED|g__Rothia.s__Rothia_mucilaginosa	0	0	0	0	0	0	0	0	0	0	0	0	0	0	0	0	0	0	0	0	0	0	0	0	0	0	528.431	0	0	0	0	0	0	0	0	0	0	58.3016	0	0	0	121.014	0	0	0	0	0	0	0
UNINTEGRATED|g__Selenomonas.s__Selenomonas_artemidis	0	0	0	0	0	0	0	0	0	0	0	0	0	0	0	0	0	0	0	0	0	0	0	0	0	0	0	0	0	0	0	0	0	0	0	0	0	0	0	0	0	0	0	0	0	0	0	0	0
UNINTEGRATED|g__Selenomonas.s__Selenomonas_infelix	0	0	0	0	0	0	0	0	0	0	0	0	0	0	0	0	0	0	0	0	0	0	0	0	0	0	0	0	0	0	0	0	0	0	0	0	0	0	0	0	0	0	401	516.004	0	423.078	0	305.065	0
UNINTEGRATED|g__Selenomonas.s__Selenomonas_noxia	0	0	0	0	698.925	472.126	0	0	0	0	0	0	0	0	0	0	0	0	0	0	0	0	0	0	1090.83	0	556.106	0	0	0	0	0	0	681.473	131.301	680.736	0	0	0	515.609	313.254	0	756.695	0	0	0	406.146	272.652	0
UNINTEGRATED|g__Selenomonas.s__Selenomonas_sp_F0473	0	0	0	0	0	0	0	0	0	0	0	0	0	0	0	0	0	0	0	0	0	0	0	0	0	0	0	0	0	0	0	0	0	0	0	0	0	0	0	0	0	0	0	0	0	0	0	0	0
UNINTEGRATED|g__Selenomonas.s__Selenomonas_sp_FOBRC6	0	0	0	0	0	200.782	0	0	0	0	0	0	0	0	0	0	0	0	0	0	0	0	0	0	0	0	399.001	0	0	203.341	0	0	0	293.72	0	220.828	0	83.535	0	207.223	0	0	247.746	342.547	0	250.838	241.604	205.726	0
UNINTEGRATED|g__Selenomonas.s__Selenomonas_sp_oral_taxon_126	0	0	0	0	0	0	0	0	0	0	0	0	0	0	0	0	0	0	0	0	0	0	0	0	0	0	0	0	0	0	0	0	0	0	0	0	0	97.3578	0	0	0	0	208.819	0	0	0	0	146.812	0
UNINTEGRATED|g__Selenomonas.s__Selenomonas_sp_oral_taxon_138	0	0	0	0	0	176.333	0	0	0	0	0	0	0	0	0	0	0	0	0	0	0	0	0	0	0	0	0	0	0	0	0	0	0	236.719	0	0	0	0	0	0	0	0	0	0	0	0	0	176.399	0
UNINTEGRATED|g__Selenomonas.s__Selenomonas_sp_oral_taxon_892	0	0	0	0	195.768	403.832	0	0	0	0	0	0	0	0	0	0	0	0	0	0	320.2	0	0	0	2271.59	0	648.732	0	0	352.28	0	0	0	449.582	342.841	551.395	0	307.443	0	936.467	954.06	0	452.83	4036.98	0	510.036	919.515	1377.18	0
UNINTEGRATED|g__Selenomonas.s__Selenomonas_sp_oral_taxon_920	0	0	0	0	0	298.411	0	0	0	0	0	0	0	0	0	0	0	0	0	0	0	0	0	0	0	0	0	0	0	0	0	0	0	169.973	0	264.572	0	110.197	0	193.385	0	0	0	208.932	0	193.482	175.614	168.897	0
UNINTEGRATED|g__Selenomonas.s__Selenomonas_sputigena	0	0	0	0	0	0	0	0	0	0	0	0	0	0	0	0	0	0	0	0	0	0	246.409	0	0	0	0	0	454.448	0	0	0	0	0	0	0	0	0	0	0	0	0	0	688.443	0	428.448	0	0	0
UNINTEGRATED|g__Slackia.s__Slackia_exigua	2943.1	0	0	0	0	0	0	0	0	0	0	0	0	0	0	0	0	0	0	0	0	0	0	0	0	0	0	0	0	0	0	0	0	0	0	0	0	0	0	0	0	0	0	0	0	0	0	0	0
UNINTEGRATED|g__Solobacterium.s__Solobacterium_moorei	0	0	0	0	0	0	0	0	0	0	0	0	0	0	0	0	0	0	0	0	0	0	0	0	0	0	0	0	0	0	0	0	0	0	0	0	0	0	0	0	0	0	0	0	0	0	0	0	0
UNINTEGRATED|g__Streptococcus.s__Streptococcus_anginosus_group	0	0	1814.22	0	0	0	0	0	0	0	0	0	0	0	0	0	0	0	0	0	583.763	0	0	0	0	0	0	0	0	0	2393.68	0	0	0	797.041	0	1793.67	0	958.568	0	0	0	0	0	0	0	0	0	0
UNINTEGRATED|g__Streptococcus.s__Streptococcus_australis	0	0	0	0	0	0	0	0	0	0	0	0	0	0	0	0	0	0	0	0	0	0	0	0	0	0	0	0	0	0	0	0	0	0	0	0	0	382.013	0	0	0	0	0	0	0	0	0	0	0
UNINTEGRATED|g__Streptococcus.s__Streptococcus_cristatus	0	0	0	0	0	512.161	0	0	0	0	0	0	0	0	0	0	0	0	0	0	0	0	0	0	1446.18	890.3	1136.67	0	0	0	0	224.246	0	1022.87	1870.41	1582.69	0	0	0	1174.78	3040.82	1687.73	1180.02	1756.76	0	1436.3	1247.98	1458.67	790.586
UNINTEGRATED|g__Streptococcus.s__Streptococcus_gordonii	0	1238.92	0	0	0	0	0	0	0	0	0	0	0	1471.07	0	0	0	0	0	0	0	4817.39	0	0	3256.94	3503.38	10980.8	7640.66	0	0	487.824	177.874	0	1098.92	3638.58	1549.16	1610.65	3786.96	0	2540.74	17752	4627.04	1172.22	1788.95	0	4493.8	5960.35	6766.06	1470.99
UNINTEGRATED|g__Streptococcus.s__Streptococcus_infantis	0	0	0	0	0	0	0	0	0	0	0	0	0	0	0	0	0	0	0	0	0	0	0	0	0	369.384	0	0	0	0	0	0	0	0	0	0	0	299.932	0	0	0	1164.38	0	0	0	0	0	0	0
UNINTEGRATED|g__Streptococcus.s__Streptococcus_milleri	0	0	62.7189	0	0	0	0	0	0	0	0	0	0	0	0	0	0	0	0	0	0	0	0	0	0	44.357	0	0	0	0	171.697	0	0	0	46.4008	91.2734	295.025	43.1025	32.1161	0	44.0583	0	108.734	0	0	108.962	0	0	0
UNINTEGRATED|g__Streptococcus.s__Streptococcus_mitis	0	0	0	0	0	0	0	0	0	0	0	0	0	0	0	0	0	0	0	0	0	0	0	0	0	0	3074.84	0	0	0	0	0	0	0	0	0	0	0	0	0	0	0	692.332	2520.59	0	0	0	0	0
UNINTEGRATED|g__Streptococcus.s__Streptococcus_oralis	0	7989.12	0	0	765.521	2186.83	0	0	0	0	0	0	0	1510.06	0	0	0	0	0	0	224.497	8071.92	0	0	4701.7	5093.23	6801.8	6415.69	971.534	138.989	3060.47	801.386	0	891.035	14798.1	8750.48	1221.12	4145.86	623.479	6299.56	10759.5	8063.03	2521.09	9165.18	0	9335.91	9579.22	34670.6	1724.82
UNINTEGRATED|g__Streptococcus.s__Streptococcus_parasanguinis	0	0	0	0	0	0	0	0	0	0	0	0	0	0	0	0	0	0	0	0	0	0	0	0	0	0	0	0	0	0	0	0	0	0	0	0	0	0	0	0	0	271.823	0	0	0	0	0	0	0
UNINTEGRATED|g__Streptococcus.s__Streptococcus_sanguinis	0	7332.98	0	0	695.381	5118.4	0	0	0	0	0	0	0	16967.4	0	0	0	0	1952	0	282.979	87318.4	0	0	26748.3	17758.8	18535.7	37675.3	0	943.475	4490.76	205.155	0	10659.4	35155.6	23212.2	23055.5	39316	102.482	6873.95	5464.44	43014.5	6902.64	19586.5	0	5527.25	11256.8	18286.3	8637.33
UNINTEGRATED|g__Streptococcus.s__Streptococcus_sinensis	0	692.19	0	0	169.306	826.311	0	0	0	0	0	0	0	1439.8	0	0	0	0	3760.72	0	1184.95	1618.07	0	0	2976.05	516.434	552.874	2100.93	2227.25	675.193	1069.66	1241.25	0	2471.4	2240.19	2164.87	0	2350.77	120.481	4122.27	6533.85	1304.85	4842.2	6691.8	0	6514.68	1093.69	1996.88	2136.89
UNINTEGRATED|g__Streptococcus.s__Streptococcus_sp_A12	0	0	0	0	0	0	0	0	0	0	0	0	0	0	0	0	0	0	0	0	0	439.492	0	0	0	0	0	0	0	0	0	0	0	0	0	0	0	0	0	0	0	239.48	0	0	0	0	0	0	0
UNINTEGRATED|g__Streptococcus.s__Streptococcus_sp_HMSC070B10	0	0	0	0	0	0	0	0	0	0	0	0	0	0	0	0	0	0	0	0	0	0	0	0	0	0	0	0	0	0	0	0	0	0	0	0	0	0	0	0	0	0	0	393.54	0	0	0	0	0
UNINTEGRATED|g__Streptococcus.s__Streptococcus_sp_NLAE_zl_C503	0	0	0	0	0	0	0	0	0	0	0	0	0	0	0	0	0	0	0	0	0	0	0	0	0	0	0	0	0	0	0	0	0	224.987	0	0	0	1099.71	0	0	0	1894.64	686.672	0	0	0	2178.31	0	0
UNINTEGRATED|g__Streptococcus.s__Streptococcus_sp_SK643	0	0	0	0	0	0	0	0	0	0	0	0	0	0	0	0	0	0	0	0	0	0	0	0	0	0	0	0	0	0	0	0	0	0	0	0	0	0	0	0	0	0	0	0	0	0	0	0	0
UNINTEGRATED|g__Streptococcus.s__Streptococcus_sp_oral_taxon_056	0	0	0	0	0	0	0	0	0	0	0	0	0	0	0	0	0	0	0	0	0	2086.16	0	0	0	1277.66	896.95	0	0	0	0	0	0	544.005	1034.79	0	0	0	0	0	3174.96	0	403.375	0	0	0	470.182	720.552	0
UNINTEGRATED|g__Streptococcus.s__Streptococcus_sp_oral_taxon_058	0	0	0	0	0	0	0	0	0	0	0	0	0	0	0	0	0	0	0	0	0	0	0	0	1299.05	0	0	0	0	0	0	0	0	0	0	0	0	0	0	0	0	0	517.075	2176.44	0	0	2038.73	0	0
UNINTEGRATED|g__Tannerella.s__Tannerella_forsythia	44225	18903.2	20299.2	13692.7	31789.5	24752.8	26705.8	0	0	0	0	0	0	0	0	0	0	0	0	0	24879.9	0	15281.2	10526.1	0	7049.24	4881.47	3481.72	14588.3	20033.3	9769.28	14009.8	12454.9	14484.6	1880.05	3286.64	7696.3	13761	32388.6	10415.8	0	1409.47	12872.4	3767.88	15735.7	4365.39	0	6153.25	17181.6
UNINTEGRATED|g__Tannerella.s__Tannerella_sp_oral_taxon_808	0	0	0	0	0	0	0	0	0	0	0	0	0	0	0	0	0	0	0	0	0	0	0	0	0	0	0	0	0	0	0	0	0	0	0	0	0	342.897	0	0	0	0	0	0	0	0	0	0	0
UNINTEGRATED|g__Tannerella.s__Tannerella_sp_oral_taxon_HOT_286	0	0	0	0	623.452	0	0	0	0	0	0	0	0	0	0	0	0	0	0	0	0	0	0	0	0	0	0	0	0	0	0	0	0	0	0	0	0	517.976	0	0	2491.41	0	0	1683.77	0	1717.9	0	0	0
UNINTEGRATED|g__Treponema.s__Treponema_denticola	1559.87	0	2257.03	0	3313.28	1698.33	0	0	0	0	0	0	0	0	0	0	0	0	0	0	6206.89	0	7161.74	3223.07	0	4680.74	0	0	3232.2	3162.55	3462.08	0	0	3868.51	0	2270.29	3633.66	4814.98	3975.02	4360.99	0	0	7801.93	0	0	1770.58	0	1560.83	4633.77
UNINTEGRATED|g__Treponema.s__Treponema_lecithinolyticum	3284.1	0	2027.49	1024.04	593.557	2576.62	0	0	0	0	0	0	0	0	0	0	0	0	0	0	2258.66	0	0	0	0	0	0	0	1500.53	0	0	0	0	0	0	0	0	366.809	1330.08	873.587	0	0	2504.64	0	0	0	0	0	563.549
UNINTEGRATED|g__Treponema.s__Treponema_maltophilum	13621.3	942.481	5073.04	4736.01	5075.27	10666.4	8321.62	0	0	0	0	0	0	0	0	0	0	0	0	0	3910.1	0	3279.5	0	0	0	0	120.468	3470.91	1847.99	2637.4	1377.8	0	723.568	0	429.882	524.934	0	4121.91	1525.21	0	0	4962.29	0	0	0	0	0	2825.59
UNINTEGRATED|g__Treponema.s__Treponema_medium	0	0	0	0	0	0	0	0	0	0	0	0	0	0	0	0	0	0	0	0	0	0	0	0	0	0	0	0	0	0	0	0	0	0	0	0	0	0	0	0	0	0	0	0	0	0	0	0	0
UNINTEGRATED|g__Treponema.s__Treponema_putidum	0	0	0	0	0	0	0	0	0	0	0	0	0	0	0	0	0	0	0	0	0	0	0	765.953	0	0	0	0	445.208	0	0	0	0	0	0	0	0	0	0	0	0	0	0	0	0	0	0	0	0
UNINTEGRATED|g__Treponema.s__Treponema_socranskii	12801	2557.37	6511.98	4994.27	7392.09	10204	9038.52	2305.87	0	0	0	0	0	0	0	0	0	0	0	0	5084.56	0	3803.85	3060.95	1203.7	0	0	1113.66	4181.9	3559.66	2253.23	0	1581.06	3190.51	0	2461.81	1105.06	2095.14	4038.91	3395.69	0	0	3249.84	1982.94	0	978.094	0	1170.53	2394.94
UNINTEGRATED|g__Treponema.s__Treponema_sp_OMZ_838	0	0	0	0	0	0	0	0	0	0	0	0	0	0	0	0	0	0	0	0	0	0	0	0	0	0	0	0	0	0	0	0	0	0	0	0	0	0	0	0	0	0	0	0	0	0	0	0	0
UNINTEGRATED|g__Veillonella.s__Veillonella_parvula	0	0	0	0	0	0	0	0	0	0	0	0	0	0	0	0	0	0	0	0	0	0	0	0	0	0	0	0	0	0	0	0	0	0	0	0	0	0	0	0	0	0	0	0	0	0	0	0	0
UNINTEGRATED|unclassified	18643.9	22700.2	25355.1	25408.2	20463.1	14411.6	25062.4	46491	37817.6	0	0	0	0	9018.06	0	0	0	0	29291.8	0	17800.7	22316.2	31681.3	34130.3	23512.1	18707.1	16792.7	29438.1	35736.1	19079.2	29284.6	24190.7	34298.1	26455.6	19876.9	32931	11669.5	23282.9	17322.2	17350	26179.4	19328.5	25463.4	25892.8	25562.1	41090.9	23855.3	28998.1	22770.8
1CMET2-PWY: folate transformations III (E. coli)	252.482	229.344	201.468	135.109	329.384	307.201	232.995	108.176	0	0	0	0	0	78.0926	0	0	0	0	0	0	227.645	467.419	140.743	135.588	367.002	375.522	266.965	313.474	123.286	156.021	132.521	90.3288	68.5443	252.645	406.059	275.85	317.416	294.147	176.378	199.342	462.793	334.098	255.35	239.364	78.6821	233.915	305.638	319.082	200.15
1CMET2-PWY: folate transformations III (E. coli)|g__Abiotrophia.s__Abiotrophia_defectiva	0	0	0	0	0	0	0	0	0	0	0	0	0	0	0	0	0	0	0	0	0	2.94592	0	0	0	0	0	0	0	0	0	0	0	0	1.28945	0	1.59724	1.72243	0	0	0	1.18506	0	0	0	0	0	0	0
1CMET2-PWY: folate transformations III (E. coli)|g__Abiotrophia.s__Abiotrophia_sp_HMSC24B09	0	0	0	0	0	0	0	0	0	0	0	0	0	0	0	0	0	0	0	0	0	20.4397	0	0	0	0	0	6.72832	0	0	0	0	0	0	11.8762	4.74886	4.02899	8.43164	0	0	4.66604	3.42415	0	0	0	0	0	3.97632	0
1CMET2-PWY: folate transformations III (E. coli)|g__Actinomyces.s__Actinomyces_cardiffensis	0	0	0	0	0	0	0	0	0	0	0	0	0	0	0	0	0	0	0	0	0	0	0	0	0	0	0	0	0	0	3.42	0	0	0	0	0	0	0	0	0	0	0	0	0	0	0	0	0	0
1CMET2-PWY: folate transformations III (E. coli)|g__Actinomyces.s__Actinomyces_odontolyticus	0	0	0	0	0	0	0	0	0	0	0	0	0	0	0	0	0	0	0	0	0	4.09351	0	0	0	0	0	0	0	0	0	0	0	0	0	0	0	0	0	0	0	7.86197	0	0	0	0	0	0	0
1CMET2-PWY: folate transformations III (E. coli)|g__Aggregatibacter.s__Aggregatibacter_aphrophilus	0	0	0	0	0	0	0	0	0	0	0	0	0	0	0	0	0	0	0	0	0	0	0	0	0	0	0	0	0	0	0	0	0	3.77962	0	0	0	0	0	0	11.6641	0	0	0	0	0	0	0	0
1CMET2-PWY: folate transformations III (E. coli)|g__Aggregatibacter.s__Aggregatibacter_segnis	0	0	0	0	0	0	0	0	0	0	0	0	0	0	0	0	0	0	0	0	0	0	0	0	0	0	0	0	0	0	0	0	0	0	0	0	0	0	0	0	6.99731	0	0	0	0	0	0	3.00417	0
1CMET2-PWY: folate transformations III (E. coli)|g__Bacteroidetes_unclassified.s__Bacteroidetes_bacterium_oral_taxon_272	12.992	0	0	0	14.7009	0	0	0	0	0	0	0	0	0	0	0	0	0	0	0	0	0	0	0	0	6.08645	0	0	4.66583	0	0	11.2235	0	13.2697	0	0	0	0	17.4351	0	0	0	0	10.1811	10.172	0	4.63445	0	6.00221
1CMET2-PWY: folate transformations III (E. coli)|g__Capnocytophaga.s__Capnocytophaga_gingivalis	0	0	0	0	0	0	0	0	0	0	0	0	0	0	0	0	0	0	0	0	0	0	0	0	0	0	0	0	0	0	0	0	0	0	8.41432	0	0	0	0	0	0	0	0	0	0	0	0	0	0
1CMET2-PWY: folate transformations III (E. coli)|g__Capnocytophaga.s__Capnocytophaga_granulosa	0	0	0	0	0	0	0	0	0	0	0	0	0	0	0	0	0	0	0	0	0	0	0	0	0	0	0	0	0	0	0	0	0	0	0	0	0	0	0	0	0	0	0	0	0	0	6.43737	0	0
1CMET2-PWY: folate transformations III (E. coli)|g__Capnocytophaga.s__Capnocytophaga_leadbetteri	0	0	0	0	0	0	0	0	0	0	0	0	0	0	0	0	0	0	0	0	0	0	0	0	0	0	0	0	0	0	0	0	0	0	6.39869	0	0	0	0	2.18069	0	0	0	0	0	0	0	0	0
1CMET2-PWY: folate transformations III (E. coli)|g__Capnocytophaga.s__Capnocytophaga_ochracea	0	0	0	0	0	0	0	0	0	0	0	0	0	0	0	0	0	0	0	0	0	0	0	0	2.90025	0	0	0	0	0	0	0	0	0	0	0	0	0	0	0	0	0	0	0	0	0	0	0	0
1CMET2-PWY: folate transformations III (E. coli)|g__Capnocytophaga.s__Capnocytophaga_sp_oral_taxon_332	0	0	0	0	0	0	0	0	0	0	0	0	0	0	0	0	0	0	0	0	0	0	0	0	0	0	0	0	0	0	0	0	0	0	0	0	0	0	0	0	0	0	0	0	0	0	0	0	0
1CMET2-PWY: folate transformations III (E. coli)|g__Capnocytophaga.s__Capnocytophaga_sputigena	0	0	0	0	0	0	0	0	0	0	0	0	0	0	0	0	0	0	0	0	0	7.93482	0	0	0	24.0281	0	4.95064	0	0	0	0	0	0	10.5901	0	6.66557	5.70951	0	0	0	0	0	0	0	1.44957	8.33478	6.21217	2.78362
1CMET2-PWY: folate transformations III (E. coli)|g__Corynebacterium.s__Corynebacterium_amycolatum	0	0	0	0	0	0	0	0	0	0	0	0	0	0	0	0	0	0	0	0	0	0	0	0	0	0	0	0	0	0	0	0	0	0	0	0	0	0	0	0	0	0	0	0	0	0	0	0	0
1CMET2-PWY: folate transformations III (E. coli)|g__Corynebacterium.s__Corynebacterium_durum	0	0	0	0	0	0	0	0	0	0	0	0	0	0	0	0	0	0	0	0	0	0	0	0	0	0	0	0	0	0	0	0	0	0	0	0	0	0	0	0	0	0	0	0	0	0	0	0	0
1CMET2-PWY: folate transformations III (E. coli)|g__Corynebacterium.s__Corynebacterium_matruchotii	0	8.07605	0	0	19.289	6.58702	0	0	0	0	0	0	0	0	0	0	0	0	0	0	0	5.79561	0	0	42.0235	0	0	6.29708	0	0	0	6.30704	0	15.8527	7.51702	29.1068	16.62	0	0	0	17.0647	8.87628	13.778	0	0	0	9.17822	6.88438	7.78714
1CMET2-PWY: folate transformations III (E. coli)|g__Eikenella.s__Eikenella_corrodens	0	0	0	0	0	0	0	0	0	0	0	0	0	0	0	0	0	0	0	0	0	0	0	0	0	13.2692	0	0	0	0	0	0	0	2.92251	2.10391	0	3.15232	0	0	0	14.4048	0	0	0	0	0	0	0	0
1CMET2-PWY: folate transformations III (E. coli)|g__Eikenella.s__Eikenella_sp_NML130454	0	0	0	0	0	0	0	0	0	0	0	0	0	0	0	0	0	0	0	0	0	0	0	0	0	25.9041	0	0	0	0	0	0	0	0	0	0	0	0	0	0	3.27134	0	0	0	0	0	0	0	0
1CMET2-PWY: folate transformations III (E. coli)|g__Haemophilus.s__Haemophilus_parainfluenzae	0	0	0	0	0	0	0	0	0	0	0	0	0	0	0	0	0	0	0	0	0	0	0	0	0	0	0	1.83966	0	0	0	0	0	0	0	0	0	0	0	0	0	0	0	0	0	0	0	0	0
1CMET2-PWY: folate transformations III (E. coli)|g__Haemophilus.s__Haemophilus_sp_HMSC71H05	0	0	0	0	0	0	0	0	0	0	0	0	0	0	0	0	0	0	0	0	0	0	0	0	0	0	0	0.93603	0	0	0	0	0	0	0	0	0	0	0	0	0	0	0	0	0	0	0	0	0
1CMET2-PWY: folate transformations III (E. coli)|g__Kingella.s__Kingella_denitrificans	0	0	0	0	0	0	0	0	0	0	0	0	0	0	0	0	0	0	0	0	0	5.59536	0	0	0	6.09341	0	0	0	0	0	0	0	0	0	0	0	0	0	0	0	0	0	0	0	0	0	0	0
1CMET2-PWY: folate transformations III (E. coli)|g__Lautropia.s__Lautropia_mirabilis	0	23.302	0	0	0	8.56212	0	0	0	0	0	0	0	0	0	0	0	0	0	0	0	26.686	0	0	16.0831	21.4621	12.2669	31.8816	0	0	5.96079	0	0	6.09331	30.1695	0	16.6863	31.5543	0	5.94034	14.7902	11.6351	0	26.2356	0	13.3991	69.6876	8.92387	6.87829
1CMET2-PWY: folate transformations III (E. coli)|g__Leptotrichia.s__Leptotrichia_buccalis	0	0	0	0	0	0	0	0	0	0	0	0	0	0	0	0	0	0	0	0	0	0	0	0	0	0	0	0	0	0	0	0	0	3.28233	0	2.93443	0	0	0	1.0027	5.3423	0	0	0	0	0	0	0	0
1CMET2-PWY: folate transformations III (E. coli)|g__Leptotrichia.s__Leptotrichia_hofstadii	0	0	0	0	0	0	0	0	0	0	0	0	0	0	0	0	0	0	0	0	0	0	0	0	1.02001	0	0	0	0	0	0	0	0	0	0	0	0	0	0	0	0	0	0	0	0	0	0	0	0
1CMET2-PWY: folate transformations III (E. coli)|g__Leptotrichia.s__Leptotrichia_sp_oral_taxon_212	0	0	0	0	0	0	0	0	0	0	0	0	0	0	0	0	0	0	0	0	0	0	0	0	8.4374	0	5.09953	5.76172	0	0	0	0	0	0	7.42463	3.61811	0	4.87949	0	0	16.6729	7.90378	0	0	0	0	0	8.39642	0
1CMET2-PWY: folate transformations III (E. coli)|g__Leptotrichia.s__Leptotrichia_sp_oral_taxon_225	0	0	0	0	0	0	0	0	0	0	0	0	0	0	0	0	0	0	0	0	0	0	0	0	2.49633	0	0	0	0	0	0	0	0	0	0	0	0	0	0	0	2.16499	0	0	0	0	0	0	0	0
1CMET2-PWY: folate transformations III (E. coli)|g__Morococcus.s__Morococcus_cerebrosus	0	0	0	0	0	0	0	0	0	0	0	0	0	0	0	0	0	0	0	0	0	18.0989	0	0	0	0	0	0	0	0	0	0	0	0	0	0	0	0	0	0	0	0	0	0	0	0	0	0	0
1CMET2-PWY: folate transformations III (E. coli)|g__Neisseria.s__Neisseria_elongata	0	0	0	0	0	0	0	0	0	0	0	0	0	0	0	0	0	0	0	0	0	17.1622	0	0	0	7.23229	7.26329	8.97837	0	0	0	0	0	0	6.89787	0	0	10.3895	0	0	12.8492	0	0	0	0	0	11.5734	3.61986	0
1CMET2-PWY: folate transformations III (E. coli)|g__Neisseria.s__Neisseria_flavescens	0	0	0	0	0	0	0	0	0	0	0	0	0	0	0	0	0	0	0	0	0	0	0	0	0	0	0.889989	0	0	0	0	0	0	0	0	0	0	0	0	0	0	0	0	0	0	0	0	0	0
1CMET2-PWY: folate transformations III (E. coli)|g__Neisseria.s__Neisseria_macacae	0	0	0	0	0	0	0	0	0	0	0	0	0	0	0	0	0	0	0	0	0	7.72594	0	0	2.13027	16.1151	0	6.28195	0	0	0	0	0	0	5.29238	2.54375	3.37063	1.59939	0	0	0	3.67269	0	0	0	0	0	0	0
1CMET2-PWY: folate transformations III (E. coli)|g__Neisseria.s__Neisseria_mucosa	0	2.4026	0	0	0	0	0	0	0	0	0	0	0	0	0	0	0	0	0	0	0	6.75401	0	0	1.85612	1.86974	1.28688	1.99771	0	0	0	0	0	0	3.58102	1.08022	0	0	0	0.678388	0.990374	0.828714	0	0	0	1.01824	3.56077	2.29308	0
1CMET2-PWY: folate transformations III (E. coli)|g__Neisseria.s__Neisseria_sicca	0	4.67802	0	0	0	0	0	0	0	0	0	0	0	0	0	0	0	0	0	0	0	20.9427	0	0	6.75339	13.6634	3.94845	9.09078	0	0	0	0	0	0	17.6626	5.24264	4.52875	3.30493	0	1.88526	1.50745	8.43705	0	0	0	6.23682	8.00605	12.25	0
1CMET2-PWY: folate transformations III (E. coli)|g__Neisseria.s__Neisseria_sp_HMSC064E01	0	0	0	0	0	0	0	0	0	0	0	0	0	0	0	0	0	0	0	0	0	5.17729	0	0	0	9.50994	0	4.26784	0	0	0	0	0	0	5.40597	1.56027	3.8151	2.72943	0	0	0	2.14396	0	0	0	0	0	0	0
1CMET2-PWY: folate transformations III (E. coli)|g__Neisseria.s__Neisseria_subflava	0	0	0	0	0	0	0	0	0	0	0	0	0	0	0	0	0	0	0	0	0	0	0	0	0	0	1.83117	0	0	0	0	0	0	0	0	0	0	0	0	0	0	0	0	0	0	0	0	0	0
1CMET2-PWY: folate transformations III (E. coli)|g__Ottowia.s__Ottowia_sp_oral_taxon_894	0	7.99343	0	0	58.2557	14.072	0	0	0	0	0	0	0	0	0	0	0	0	0	0	10.7165	7.48227	0	0	0	62.3834	0	0	0	0	0	0	0	24.0915	13.0989	0	23.9349	0	0	5.78292	82.0897	0	0	6.28484	0	10.5884	22.5666	10.6186	4.97696
1CMET2-PWY: folate transformations III (E. coli)|g__Peptoanaerobacter.s__Eubacterium_yurii	0	0	0	0	0	0	0	0	0	0	0	0	0	0	0	0	0	0	0	0	0	0	0	0	0	0	0	0	0	0	0	0	0	0	0	0	0	0	0	0	0	0	0	0	0	0	0	0	0
1CMET2-PWY: folate transformations III (E. coli)|g__Prevotella.s__Prevotella_loescheii	0	0	0	0	0	0	0	0	0	0	0	0	0	0	0	0	0	0	0	0	0	0	0	0	20.606	0	0	0	0	0	0	0	0	0	0	5.92593	0	0	0	6.3717	10.8958	0	10.7375	0	0	0	0	7.71446	0
1CMET2-PWY: folate transformations III (E. coli)|g__Prevotella.s__Prevotella_saccharolytica	0	0	0	0	0	0	0	0	0	0	0	0	0	0	0	0	0	0	0	0	0	0	0	0	6.55745	0	0	0	0	0	0	0	0	0	0	0	0	0	0	0	0	0	0	0	0	0	0	0	0
1CMET2-PWY: folate transformations III (E. coli)|g__Pseudopropionibacterium.s__Pseudopropionibacterium_propionicum	0	9.62939	0	0	6.24645	0	0	0	0	0	0	0	0	0	0	0	0	0	0	0	18.9851	6.39477	0	0	29.9354	0	10.6852	9.45491	0	0	8.30966	0	0	8.82669	13.3989	8.45173	18.1887	5.77744	0	0	18.434	0	10.4179	0	0	9.00244	5.65206	7.32488	10.0241
1CMET2-PWY: folate transformations III (E. coli)|g__Streptococcus.s__Streptococcus_cristatus	0	0	0	0	0	0	0	0	0	0	0	0	0	0	0	0	0	0	0	0	0	0	0	0	0	0	0	0	0	0	0	0	0	0	0	0	0	0	0	0	0	0	0	0	0	0	0	0	0
1CMET2-PWY: folate transformations III (E. coli)|g__Streptococcus.s__Streptococcus_gordonii	0	3.17312	0	0	0	0	0	0	0	0	0	0	0	0	0	0	0	0	0	0	0	5.87786	0	0	0	5.9169	16.107	0	0	0	0	0	0	0	0	0	2.07003	8.04256	0	0	17.4031	0	0	0	0	6.24969	8.89762	10.4723	0
1CMET2-PWY: folate transformations III (E. coli)|g__Streptococcus.s__Streptococcus_mitis	0	0	0	0	0	0	0	0	0	0	0	0	0	0	0	0	0	0	0	0	0	0	0	0	0	0	1.14275	0	0	0	0	0	0	0	0	0	0	0	0	0	0	0	0	1.37492	0	0	0	0	0
1CMET2-PWY: folate transformations III (E. coli)|g__Streptococcus.s__Streptococcus_oralis	0	13.2136	0	0	0	0	0	0	0	0	0	0	0	0	0	0	0	0	0	0	0	0	0	0	2.86158	0	7.12343	0	0	0	0	0	0	0	17.9348	6.01558	0	0	0	0	12.6052	7.21658	0	9.89948	0	12.3988	9.14219	37.718	0
1CMET2-PWY: folate transformations III (E. coli)|g__Streptococcus.s__Streptococcus_sanguinis	0	8.1157	0	0	0	6.66583	0	0	0	0	0	0	0	19.4145	0	0	0	0	0	0	0	70.3905	0	0	23.5611	14.8814	17.2255	41.501	0	0	5.15079	0	0	8.03867	32.7117	20.3196	23.0085	37.1091	0	7.65259	9.55147	35.1726	8.18675	19.8921	0	8.54376	11.4888	14.4557	9.04116
1CMET2-PWY: folate transformations III (E. coli)|g__Streptococcus.s__Streptococcus_sinensis	0	0	0	0	0	0	0	0	0	0	0	0	0	0	0	0	0	0	0	0	0	0	0	0	0	0	0	6.86025	4.16512	0	0	0	0	0	7.08419	0	0	0	0	5.6277	12.0229	0	8.48099	11.7312	0	7.90429	0	3.62131	0
1CMET2-PWY: folate transformations III (E. coli)|g__Streptococcus.s__Streptococcus_sp_NLAE_zl_C503	0	0	0	0	0	0	0	0	0	0	0	0	0	0	0	0	0	0	0	0	0	0	0	0	0	0	0	0	0	0	0	0	0	0	0	0	0	0	0	0	0	0	0	0	0	0	4.39396	0	0
1CMET2-PWY: folate transformations III (E. coli)|g__Streptococcus.s__Streptococcus_sp_oral_taxon_056	0	0	0	0	0	0	0	0	0	0	0	0	0	0	0	0	0	0	0	0	0	0	0	0	0	4.5505	0	0	0	0	0	0	0	0	0	0	0	0	0	0	7.25943	0	0	0	0	0	0	0	0
1CMET2-PWY: folate transformations III (E. coli)|g__Streptococcus.s__Streptococcus_sp_oral_taxon_058	0	0	0	0	0	0	0	0	0	0	0	0	0	0	0	0	0	0	0	0	0	0	0	0	0	0	0	0	0	0	0	0	0	0	0	0	0	0	0	0	0	0	0	0	0	0	2.47929	0	0
1CMET2-PWY: folate transformations III (E. coli)|g__Tannerella.s__Tannerella_forsythia	56.6983	24.2027	26.3465	17.2508	37.7136	32.0649	39.1097	0	0	0	0	0	0	0	0	0	0	0	0	0	24.718	0	19.2315	9.66293	0	7.51711	6.11575	0	13.3915	19.1503	9.84912	11.4641	12.2005	13.9261	0	2.81752	6.881	15.4434	30.9322	9.71475	0	0	11.1767	3.9784	14.4149	7.66382	0	6.37247	15.3607
1CMET2-PWY: folate transformations III (E. coli)|g__Tannerella.s__Tannerella_sp_oral_taxon_HOT_286	0	0	0	0	0	0	0	0	0	0	0	0	0	0	0	0	0	0	0	0	0	0	0	0	0	0	0	0	0	0	0	0	0	0	0	0	0	0	0	0	0	0	0	0	0	0	0	0	0
1CMET2-PWY: folate transformations III (E. coli)|g__Veillonella.s__Veillonella_parvula	0	0	0	0	0	0	0	0	0	0	0	0	0	0	0	0	0	0	0	0	0	0	0	0	0	0	0	0	0	0	0	0	0	0	0	0	0	0	0	0	0	0	0	0	0	0	0	0	0
1CMET2-PWY: folate transformations III (E. coli)|unclassified	9.30466	9.17099	0	0	0	8.10225	0	0	0	0	0	0	0	0	0	0	0	0	0	0	0	5.82513	0	0	15.9624	0	0	15.8786	0	0	4.52647	0	0	17.4154	18.9748	5.93058	0	0	0	0	21.1833	17.5684	0	10.8682	0	0	6.66241	11.7144	0
ALLANTOINDEG-PWY: superpathway of allantoin degradation in yeast	0	0	0	0	0	0	0	0	0	0	0	0	0	0	0	0	0	0	0	0	0	0	0	0	0	0	0	0	0	0	0	0	0	0	0	0	0	0	0	0	0	0	0	0	0	0	0	0	0
ANAEROFRUCAT-PWY: homolactic fermentation	139.339	222.572	108.598	116.794	250.724	221.823	45.143	56.1386	0	0	0	0	0	90.2088	0	0	0	0	135.586	0	175.744	413.597	42.8895	94.3608	299.454	299.913	251.908	307.853	135.884	145.396	192.95	147.375	78.7402	201.354	356.712	254.39	250.866	282.591	177.035	206.493	319.11	319.104	212.429	272.173	138.43	226.495	278.263	276.507	201.895
ANAEROFRUCAT-PWY: homolactic fermentation|g__Streptococcus.s__Streptococcus_gordonii	0	2.79511	0	0	0	0	0	0	0	0	0	0	0	0	0	0	0	0	0	0	0	0	0	0	0	3.44097	10.7044	0	0	0	0	0	0	0	0	0	0	6.37025	0	4.3763	17.4821	4.84916	0	0	0	8.10946	5.11616	8.25946	0
ANAEROFRUCAT-PWY: homolactic fermentation|g__Streptococcus.s__Streptococcus_sanguinis	0	9.71269	0	0	0	6.27358	0	0	0	0	0	0	0	23.6675	0	0	0	0	0	0	0	90.2055	0	0	28.531	18.6385	21.4548	47.5372	0	0	5.15284	0	0	12.113	40.0962	22.7828	28.0997	45.1293	0	8.23148	4.74098	44.062	9.1893	23.4287	0	7.87897	13.7763	20.0877	11.3602
ANAEROFRUCAT-PWY: homolactic fermentation|unclassified	0	0	0	0	0	0	0	0	0	0	0	0	0	0	0	0	0	0	0	0	0	0	0	0	6.29326	0	0	0	12.4402	0	11.1854	0	0	14.8325	0	7.9476	0	0	0	0	0	0	0	12.8568	0	17.3873	0	6.85143	0
ANAGLYCOLYSIS-PWY: glycolysis III (from glucose)	277.076	277.561	237.526	131.324	339.69	315.394	243.655	61.0826	0	0	0	34.6888	0	107.283	0	0	0	0	119.431	0	208.077	442.023	127.955	82.4314	398.647	375.737	308.655	344.69	138.946	159.149	197.212	149.658	66.0293	263.125	417.489	314.035	340.313	354.488	217.419	233.928	411.175	382.285	289.085	303.045	122.847	293.336	359.776	338.277	210.923
ANAGLYCOLYSIS-PWY: glycolysis III (from glucose)|g__Actinomyces.s__Actinomyces_cardiffensis	0	0	0	0	0	0	0	0	0	0	0	0	0	0	0	0	0	0	0	0	0	0	0	0	0	0	0	0	0	0	4.70675	0	0	0	0	0	0	0	0	0	0	0	0	0	0	0	0	0	0
ANAGLYCOLYSIS-PWY: glycolysis III (from glucose)|g__Actinomyces.s__Actinomyces_johnsonii	0	5.20325	0	0	3.06405	1.4946	0	0	0	0	0	0	0	0	0	0	0	0	0	0	0	1.66742	0	0	8.62513	0	2.45431	2.24416	0	0	2.40047	0	0	0	2.08644	2.83574	2.86355	0	0	0	0	4.09598	2.67284	2.41065	0	0	4.21507	0	0
ANAGLYCOLYSIS-PWY: glycolysis III (from glucose)|g__Actinomyces.s__Actinomyces_naeslundii	0	5.35719	0	0	2.07548	2.48984	0	0	0	0	0	0	0	0	0	0	0	0	0	0	0	2.31633	0	0	9.77402	1.28616	5.01701	2.17538	0	0	3.08106	0	0	0	2.27881	3.58842	5.52699	0	0	0	0	6.09163	3.41656	3.52722	0	0	3.99035	5.42954	0
ANAGLYCOLYSIS-PWY: glycolysis III (from glucose)|g__Actinomyces.s__Actinomyces_odontolyticus	0	0	0	0	0	0	0	0	0	0	0	0	0	0	0	0	0	0	0	0	0	0	0	0	0	0	0	0	0	0	0	0	0	0	3.88685	0	0	0	0	0	0	12.7858	0	0	0	0	0	0	0
ANAGLYCOLYSIS-PWY: glycolysis III (from glucose)|g__Actinomyces.s__Actinomyces_oris	0	8.05621	0	0	2.7264	2.28645	0	0	0	0	0	0	0	0	0	0	0	0	0	0	0	4.66253	0	0	9.89989	5.21184	4.22137	4.59864	0	0	3.09021	0	0	0	3.77219	10.1812	5.23749	0	0	0	0	21.1051	2.443	4.75702	0	0	5.18833	6.22747	0
ANAGLYCOLYSIS-PWY: glycolysis III (from glucose)|g__Actinomyces.s__Actinomyces_sp_HMSC035G02	0	0	0	0	0	0	0	0	0	0	0	0	0	0	0	0	0	0	0	0	0	0	0	0	0	0	0	0	0	0	0	0	0	0	0	0	0	0	0	0	0	0	0	0	0	0	0	0	0
ANAGLYCOLYSIS-PWY: glycolysis III (from glucose)|g__Actinomyces.s__Actinomyces_sp_oral_taxon_170	0	0	0	0	0	1.9686	0	0	0	0	0	0	0	0	0	0	0	0	0	0	0	3.12676	0	0	0	0	0	0	0	0	0	0	0	0	0	0	3.51144	0	0	0	0	0	0	0	0	0	0	0	0
ANAGLYCOLYSIS-PWY: glycolysis III (from glucose)|g__Actinomyces.s__Actinomyces_viscosus	0	0	0	0	0	0	0	0	0	0	0	0	0	0	0	0	0	0	0	0	0	0	0	0	0	8.53442	0	0	0	0	0	0	0	0	0	0	0	0	0	0	0	0	0	0	0	0	0	0	0
ANAGLYCOLYSIS-PWY: glycolysis III (from glucose)|g__Aggregatibacter.s__Aggregatibacter_aphrophilus	0	0	0	0	0	0	0	0	0	0	0	0	0	0	0	0	0	0	0	0	0	0	0	0	0	0	0	0	0	0	0	0	0	0	0	0	0	3.20874	0	0	8.50136	0	0	0	0	0	0	0	0
ANAGLYCOLYSIS-PWY: glycolysis III (from glucose)|g__Aggregatibacter.s__Aggregatibacter_segnis	0	0	0	0	0	0	0	0	0	0	0	0	0	0	0	0	0	0	0	0	0	0	0	0	0	0	0	0	0	0	0	0	0	0	0	0	0	1.23209	0	0	8.30867	0	0	0	0	0	0	3.05086	0
ANAGLYCOLYSIS-PWY: glycolysis III (from glucose)|g__Fusobacterium.s__Fusobacterium_hwasookii	0	0	0	0	0	0	0	0	0	0	0	0	0	0	0	0	0	0	0	0	0	0	0	0	6.1373	5.21048	5.08959	4.78026	0	0	0	0	0	4.74576	14.706	5.08622	9.00348	0	0	4.07121	4.43244	6.56145	4.95628	0	0	0	3.46339	8.5989	3.42542
ANAGLYCOLYSIS-PWY: glycolysis III (from glucose)|g__Fusobacterium.s__Fusobacterium_nucleatum	0	0	0	0	0	0	0	0	0	0	0	0	0	0	0	0	0	0	0	0	4.7534	0	0	0	0.970801	2.48906	1.77915	1.4018	0	0	0	0	0	3.54478	3.13586	2.23885	11.3058	0	7.11769	3.95805	2.85271	2.59162	5.16141	0	0	0	1.14575	2.27486	1.42804
ANAGLYCOLYSIS-PWY: glycolysis III (from glucose)|g__Fusobacterium.s__Fusobacterium_periodonticum	0	0	0	0	0	0	0	0	0	0	0	0	0	0	0	0	0	0	0	0	0	0	0	0	2.17408	0	0	1.09717	0	0	0	0	0	0	1.30704	1.39392	0	0	0	0	0	2.14222	0	0	0	0	0	0	0
ANAGLYCOLYSIS-PWY: glycolysis III (from glucose)|g__Granulicatella.s__Granulicatella_adiacens	0	0	0	0	0	0	0	0	0	0	0	0	0	0	0	0	0	0	0	0	0	0	0	0	0	0	10.5512	0	0	0	0	0	0	0	0	0	0	0	0	0	0	0	0	0	0	0	0	7.8117	0
ANAGLYCOLYSIS-PWY: glycolysis III (from glucose)|g__Haemophilus.s__Haemophilus_parainfluenzae	0	0	0	0	0	0	0	0	0	0	0	0	0	0	0	0	0	0	0	0	0	0	0	0	4.31883	2.94857	0	0	0	0	0	0	0	0	0	0	0	0	0	0	0	0	0	0	0	0	0	0	0
ANAGLYCOLYSIS-PWY: glycolysis III (from glucose)|g__Haemophilus.s__Haemophilus_sp_HMSC71H05	0	0	0	0	0	0	0	0	0	0	0	0	0	0	0	0	0	0	0	0	0	0	0	0	0	0	0	0	0	0	0	0	0	0	0	0	0	0	0	0	0	0	0	0	0	0	0	0	0
ANAGLYCOLYSIS-PWY: glycolysis III (from glucose)|g__Olsenella.s__Olsenella_uli	0	0	0	0	0	0	0	0	0	0	0	0	0	0	0	0	0	0	0	0	0	0	0	0	0	0	0	0	0	0	0	0	0	0	0	0	0	0	0	0	0	0	0	4.70181	0	0	0	0	0
ANAGLYCOLYSIS-PWY: glycolysis III (from glucose)|g__Prevotella.s__Prevotella_loescheii	0	0	0	0	5.97592	0	0	0	0	0	0	0	0	0	0	0	0	0	0	0	0	0	0	0	19.6592	0	0	0	0	0	0	0	0	5.29911	5.94987	5.07746	0	0	0	6.54586	10.3326	0	9.18678	3.97512	0	0	0	8.33459	0
ANAGLYCOLYSIS-PWY: glycolysis III (from glucose)|g__Streptococcus.s__Streptococcus_anginosus_group	0	0	0	0	0	0	0	0	0	0	0	0	0	0	0	0	0	0	0	0	0	0	0	0	0	0	0	0	0	0	1.91649	0	0	0	0.755398	0	3.04684	0	1.35904	0	0	0	0	0	0	0	0	0	0
ANAGLYCOLYSIS-PWY: glycolysis III (from glucose)|g__Streptococcus.s__Streptococcus_cristatus	0	0	0	0	0	2.03432	0	0	0	0	0	0	0	0	0	0	0	0	0	0	0	0	0	0	3.67881	0.980329	4.04049	0	0	0	0	0	0	2.3177	6.16409	5.79294	0	0	0	1.91679	6.50646	3.8213	2.08997	4.09149	0	2.68884	3.83517	7.36943	2.23742
ANAGLYCOLYSIS-PWY: glycolysis III (from glucose)|g__Streptococcus.s__Streptococcus_gordonii	0	2.87285	0	0	0	0	0	0	0	0	0	0	0	6.62489	0	0	0	0	0	0	0	8.15457	0	0	5.00307	4.07337	11.9209	14.2343	0	0	2.50529	0	0	2.86172	8.91213	3.2391	2.53461	6.6534	0	5.33293	19.7146	5.31558	3.03437	5.60636	0	8.14527	6.98592	9.90017	3.66564
ANAGLYCOLYSIS-PWY: glycolysis III (from glucose)|g__Streptococcus.s__Streptococcus_infantis	0	0	0	0	0	0	0	0	0	0	0	0	0	0	0	0	0	0	0	0	0	0	0	0	0	3.70913	0	0	0	0	0	0	0	0	0	0	0	3.87258	0	0	0	5.7895	0	0	0	0	0	0	0
ANAGLYCOLYSIS-PWY: glycolysis III (from glucose)|g__Streptococcus.s__Streptococcus_milleri	0	0	0	0	0	0	0	0	0	0	0	0	0	0	0	0	0	0	0	0	0	0	0	0	0	0.532928	0	0	0	0	1.07862	0	0	0	0	0	0	0.688574	0.760404	0	0	0	0	0	0	1.36859	0	0	0
ANAGLYCOLYSIS-PWY: glycolysis III (from glucose)|g__Streptococcus.s__Streptococcus_mitis	0	0	0	0	0	0	0	0	0	0	0	0	0	0	0	0	0	0	0	0	0	0	0	0	0	0	6.46198	0	0	0	0	0	0	0	0	0	0	0	0	0	0	0	0.914362	6.07623	0	0	0	0	0
ANAGLYCOLYSIS-PWY: glycolysis III (from glucose)|g__Streptococcus.s__Streptococcus_oralis	0	11.619	0	0	0	3.33125	0	0	0	0	0	0	0	4.93422	0	0	0	0	0	0	0.684743	12.0006	0	0	5.74207	5.80499	10.492	12.1039	0	0	4.45071	0	0	1.67745	16.5911	10.7708	3.71124	5.32799	0	7.60809	16.3407	10.4056	3.526	9.70928	0	12.5288	12.0323	31.4041	2.29669
ANAGLYCOLYSIS-PWY: glycolysis III (from glucose)|g__Streptococcus.s__Streptococcus_parasanguinis	0	0	0	0	0	0	0	0	0	0	0	0	0	0	0	0	0	0	0	0	0	0	0	0	0	0	0	0	0	0	0	0	0	0	0	0	0	0	0	0	0	2.67739	0	0	0	0	0	0	0
ANAGLYCOLYSIS-PWY: glycolysis III (from glucose)|g__Streptococcus.s__Streptococcus_sanguinis	0	11.0838	0	0	0	7.26575	0	0	0	0	0	0	0	28.2924	0	0	0	0	0	0	0.819158	101.634	0	0	33.865	21.4679	24.6715	53.7112	0	0	5.52975	0	0	14.4004	46.6456	30.577	30.0992	51.9269	0	9.81845	5.83985	52.0314	10.0163	25.8922	0	9.34336	15.6741	25.0103	12.8657
ANAGLYCOLYSIS-PWY: glycolysis III (from glucose)|g__Streptococcus.s__Streptococcus_sinensis	0	2.72558	0	0	0	1.85313	0	0	0	0	0	0	0	3.35388	0	0	0	0	0	0	2.22316	2.02491	0	0	5.74967	1.22707	2.51258	6.97231	4.77209	0	2.84165	0	0	3.64723	7.07491	5.1528	0	5.21708	0	6.75289	13.0014	3.89127	7.25882	13.5116	0	13.8619	3.61742	7.97982	5.00822
ANAGLYCOLYSIS-PWY: glycolysis III (from glucose)|g__Streptococcus.s__Streptococcus_sp_HMSC070B10	0	0	0	0	0	0	0	0	0	0	0	0	0	0	0	0	0	0	0	0	0	0	0	0	0	0	0	0	0	0	0	0	0	0	0	0	0	0	0	0	0	0	0	3.00247	0	0	0	0	0
ANAGLYCOLYSIS-PWY: glycolysis III (from glucose)|g__Streptococcus.s__Streptococcus_sp_NLAE_zl_C503	0	0	0	0	0	0	0	0	0	0	0	0	0	0	0	0	0	0	0	0	0	0	0	0	0	0	0	0	0	0	0	0	0	1.49728	0	0	0	4.12652	0	0	0	5.96978	0.864449	0	0	0	5.77444	0	0
ANAGLYCOLYSIS-PWY: glycolysis III (from glucose)|g__Streptococcus.s__Streptococcus_sp_SK643	0	0	0	0	0	0	0	0	0	0	0	0	0	0	0	0	0	0	0	0	0	0	0	0	0	0	0	0	0	0	0	0	0	0	0	0	0	0	0	0	0	0	0	0	0	0	0	0	0
ANAGLYCOLYSIS-PWY: glycolysis III (from glucose)|g__Streptococcus.s__Streptococcus_sp_oral_taxon_056	0	0	0	0	0	0	0	0	0	0	0	0	0	0	0	0	0	0	0	0	0	4.13943	0	0	0	3.92571	2.99085	0	0	0	0	0	0	2.65307	3.01142	0	0	0	0	0	8.43236	0	1.6104	0	0	0	1.07314	3.22594	0
ANAGLYCOLYSIS-PWY: glycolysis III (from glucose)|g__Streptococcus.s__Streptococcus_sp_oral_taxon_058	0	0	0	0	0	0	0	0	0	0	0	0	0	0	0	0	0	0	0	0	0	0	0	0	4.32128	0	0	0	0	0	0	0	0	0	0	0	0	0	0	0	0	0	1.26416	6.97419	0	0	6.55716	0	0
ANAGLYCOLYSIS-PWY: glycolysis III (from glucose)|unclassified	0	10.8832	23.6524	0	20.6555	16.132	0	28.4228	0	0	0	0	0	0	0	0	0	0	0	0	13.4807	6.55572	17.6825	0	8.64377	0	11.5014	20.009	14.7918	22.5097	19.9546	12.6836	0	22.0497	0	19.1438	0	15.0486	0	0	0	11.2164	22.426	14.6663	0	22.4369	12.8638	11.1859	11.9658
ARG+POLYAMINE-SYN: superpathway of arginine and polyamine biosynthesis	0	0	0	0	59.7107	17.671	0	0	0	0	0	0	0	0	0	0	0	0	0	0	21.614	32.2415	0	0	17.2879	136.958	40.8851	59.6699	0	0	0	0	0	44.9624	69.9762	18.465	61.8892	30.8583	0	33.7369	81.5743	62.719	0	19.0821	0	36.1568	20.5147	49.7761	22.8519
ARGORNPROST-PWY	0	0	8.53208	0	0	21.5743	0	0	0	0	0	0	0	0	0	0	0	0	0	0	13.4845	0	0	0	0	0	0	0	0	0	10.8635	0	0	13.2957	0	5.19517	0	16.2491	0	17.1379	0	0	14.517	0	0	0	0	0	9.78235
ARGSYN-PWY: L-arginine biosynthesis I (via L-ornithine)	302.503	302.206	376.149	312.414	380.452	347.929	320.519	281.658	0	0	0	0	0	75.9344	0	0	0	0	346.205	0	279.394	370.16	214.311	303.605	334.724	302.735	244.495	351.758	257.9	223.359	323.801	281.686	596.283	234.786	301.99	305.949	273.16	262.76	264.953	275.067	344.678	270.507	250.073	351.624	443.048	286.509	335.331	246.342	302.153
ARGSYN-PWY: L-arginine biosynthesis I (via L-ornithine)|g__Actinomyces.s__Actinomyces_cardiffensis	0	0	0	0	0	0	0	0	0	0	0	0	0	0	0	0	0	0	0	0	0	0	0	0	0	0	0	0	0	0	0	0	0	0	0	0	0	0	0	0	0	0	0	0	0	0	0	0	0
ARGSYN-PWY: L-arginine biosynthesis I (via L-ornithine)|g__Actinomyces.s__Actinomyces_johnsonii	0	0	0	0	0	0	0	0	0	0	0	0	0	0	0	0	0	0	0	0	0	0	0	0	0	0	0	0	0	0	0	0	0	0	0	0	0	0	0	0	0	0	0	0	0	0	0	0	0
ARGSYN-PWY: L-arginine biosynthesis I (via L-ornithine)|g__Actinomyces.s__Actinomyces_massiliensis	0	0	0	0	0	0	0	0	0	0	0	0	0	0	0	0	0	0	0	0	0	0	0	0	7.5383	0	0	0	0	0	0	0	0	0	0	0	14.5583	0	0	0	0	0	0	0	0	0	0	0	0
ARGSYN-PWY: L-arginine biosynthesis I (via L-ornithine)|g__Actinomyces.s__Actinomyces_naeslundii	0	0	0	0	0	0	0	0	0	0	0	0	0	0	0	0	0	0	0	0	0	1.31114	0	0	5.75886	1.75808	0	0	0	0	0	0	0	0	0	2.32499	2.61234	0	0	0	0	3.63785	0	0	0	0	0	2.93729	0
ARGSYN-PWY: L-arginine biosynthesis I (via L-ornithine)|g__Actinomyces.s__Actinomyces_oris	0	0	0	0	0	0	0	0	0	0	0	0	0	0	0	0	0	0	0	0	0	4.23887	0	0	0	3.19125	0	0	0	0	0	0	0	0	0	8.52508	3.433	0	0	0	0	19.0309	0	0	0	0	0	0	0
ARGSYN-PWY: L-arginine biosynthesis I (via L-ornithine)|g__Actinomyces.s__Actinomyces_sp_oral_taxon_414	49.0579	30.8462	70.104	44.0037	37.9378	34.779	61.4945	132.984	0	0	0	0	0	0	0	0	0	0	33.2473	0	25.6132	0	12.2743	13.5553	39.9707	0	13.6604	13.7105	28.3944	0	17.0115	19.511	9.5483	21.0706	6.51745	30.7909	11.9051	17.7154	31.4111	25.2944	18.385	7.64592	35.7586	15.1304	23.5885	41.113	20.1863	8.09357	14.979
ARGSYN-PWY: L-arginine biosynthesis I (via L-ornithine)|g__Actinomyces.s__Actinomyces_viscosus	0	0	0	0	0	0	0	0	0	0	0	0	0	0	0	0	0	0	0	0	0	0	0	0	0	4.4674	0	0	0	0	0	0	0	0	0	0	0	0	0	0	0	0	0	0	0	0	0	0	0
ARGSYN-PWY: L-arginine biosynthesis I (via L-ornithine)|g__Campylobacter.s__Campylobacter_gracilis	0	0	0	0	0	0	0	0	0	0	0	0	0	0	0	0	0	0	0	0	0	0	0	0	0	0	0	0	0	0	0	0	0	0	0	0	0	0	0	0	0	0	0	0	0	0	0	0	0
ARGSYN-PWY: L-arginine biosynthesis I (via L-ornithine)|g__Corynebacterium.s__Corynebacterium_durum	0	0	0	0	0	0	0	0	0	0	0	0	0	0	0	0	0	0	0	0	0	5.01982	0	0	0	0	0	0	0	0	0	0	0	0	0	0	0	0	0	0	0	0	0	0	0	0	0	0	0
ARGSYN-PWY: L-arginine biosynthesis I (via L-ornithine)|g__Corynebacterium.s__Corynebacterium_matruchotii	0	9.25207	0	0	20.5628	5.85674	0	0	0	0	0	0	0	0	0	0	0	0	0	0	0	0	0	0	47.0569	0	14.9774	6.22077	0	0	0	0	0	16.4337	7.32261	27.7765	19.5124	0	0	0	19.9732	9.81202	13.8663	6.72904	0	0	8.48329	7.61044	7.02181
ARGSYN-PWY: L-arginine biosynthesis I (via L-ornithine)|g__Desulfobulbus.s__Desulfobulbus_oralis	87.9323	28.8218	9.66574	7.64091	72.1651	82.0674	106.906	17.8682	0	0	0	0	0	0	0	0	0	0	0	0	40.1958	3.08031	7.9908	49.0436	0	0	13.9084	0	14.8015	46.9716	24.885	0	31.0202	10.7565	5.78152	4.89916	0	13.651	29.9285	18.9737	0	4.40481	6.01991	7.67627	17.1272	9.82332	0	7.7138	14.6056
ARGSYN-PWY: L-arginine biosynthesis I (via L-ornithine)|g__Desulfomicrobium.s__Desulfomicrobium_orale	0	0	140.766	97.87	0	0	0	0	0	0	0	0	0	0	0	0	0	0	0	0	0	0	72.1842	0	0	0	0	10.8663	23.6287	0	0	22.2482	0	0	0	6.66337	0	0	0	0	0	6.98107	46.661	0	0	13.2535	0	0	7.86327
ARGSYN-PWY: L-arginine biosynthesis I (via L-ornithine)|g__Lautropia.s__Lautropia_mirabilis	0	25.2495	0	0	0	9.80263	0	0	0	0	0	0	0	0	0	0	0	0	0	0	0	29.2755	0	0	15.8923	23.3172	12.1858	37.5176	0	0	0	0	0	0	31.2941	0	17.8639	29.6662	0	5.90202	14.8592	12.1635	0	29.1623	0	13.8431	66.4279	7.5498	6.18403
ARGSYN-PWY: L-arginine biosynthesis I (via L-ornithine)|g__Leptotrichia.s__Leptotrichia_buccalis	0	0	0	0	0	0	0	0	0	0	0	0	0	0	0	0	0	0	0	0	0	0	0	0	0	0	0	0	0	0	0	0	0	0	0	1.91687	0	0	0	1.99774	2.73806	0	2.61953	0	0	0	0	0	0
ARGSYN-PWY: L-arginine biosynthesis I (via L-ornithine)|g__Leptotrichia.s__Leptotrichia_sp_oral_taxon_225	0	0	0	0	0	0	0	0	0	0	0	0	0	0	0	0	0	0	0	0	0	0	0	0	0	0	0	0	0	0	0	0	0	0	0	0	0	0	0	0	0	0	0	0	0	0	0	0	0
ARGSYN-PWY: L-arginine biosynthesis I (via L-ornithine)|g__Leptotrichia.s__Leptotrichia_sp_oral_taxon_879	0	0	0	0	0	0	0	0	0	0	0	0	0	0	0	0	0	0	0	0	0	0	0	0	0	0	0	0	0	0	0	0	0	0	0	0	0	0	0	0	0	0	0	0	0	0	0	0	0
ARGSYN-PWY: L-arginine biosynthesis I (via L-ornithine)|g__Methanobrevibacter.s__Methanobrevibacter_oralis	13.4458	32.8678	14.4211	32.7992	8.12862	6.56825	0	13.9388	0	0	0	0	0	0	0	0	0	0	276.047	0	29.9158	0	6.1696	102.309	0	17.3878	25.6462	63.8797	78.0868	62.5818	141.571	121.393	447.771	0	0	54.6048	0	0	61.4432	62.6861	0	24.2229	5.12366	109.214	275.374	0	50.9497	22.399	99.9245
ARGSYN-PWY: L-arginine biosynthesis I (via L-ornithine)|g__Morococcus.s__Morococcus_cerebrosus	0	0	0	0	0	0	0	0	0	0	0	0	0	0	0	0	0	0	0	0	0	10.1275	0	0	0	0	2.56002	0	0	0	0	0	0	0	0	0	0	0	0	0	0	0	0	0	0	0	0	0	0
ARGSYN-PWY: L-arginine biosynthesis I (via L-ornithine)|g__Neisseria.s__Neisseria_elongata	0	0	0	0	0	0	0	0	0	0	0	0	0	0	0	0	0	0	0	0	0	14.9842	0	0	5.07223	8.00271	4.56003	7.56059	0	0	0	0	0	0	9.93812	0	0	3.27172	0	0	5.19348	7.31969	0	1.736	0	0	5.69404	5.20091	0
ARGSYN-PWY: L-arginine biosynthesis I (via L-ornithine)|g__Neisseria.s__Neisseria_flavescens	0	0	0	0	0	0	0	0	0	0	0	0	0	0	0	0	0	0	0	0	0	0	0	0	0	0	2.15573	0	0	0	0	0	0	0	0	0	0	0	0	0	0	0	0	0	0	0	0	0	0
ARGSYN-PWY: L-arginine biosynthesis I (via L-ornithine)|g__Neisseria.s__Neisseria_macacae	0	2.5794	0	0	0	0	0	0	0	0	0	0	0	0	0	0	0	0	0	0	0	12.6738	0	0	4.13218	12.0983	2.5766	4.90609	0	0	0	0	0	0	7.48517	3.60733	2.47609	3.32016	0	0	1.46739	6.71257	0	0	0	0	0	0	0
ARGSYN-PWY: L-arginine biosynthesis I (via L-ornithine)|g__Neisseria.s__Neisseria_mucosa	0	5.60348	0	0	0	0	0	0	0	0	0	0	0	0	0	0	0	0	0	0	0	22.8945	0	0	6.25952	5.6367	7.39392	8.5614	0	0	0	0	0	0	22.4976	9.84267	3.93294	0	0	0	1.18551	10.6386	0	0	0	4.67135	9.31444	15.2317	0
ARGSYN-PWY: L-arginine biosynthesis I (via L-ornithine)|g__Neisseria.s__Neisseria_sicca	0	4.87907	0	0	0	0	0	0	0	0	0	0	0	0	0	0	0	0	0	0	0	8.29459	0	0	5.802	14.899	3.71061	8.1335	0	0	0	0	0	0	13.8438	4.81256	3.45605	2.49009	0	0	2.43548	6.32059	0	0	0	4.36933	6.64765	9.3108	0.626575
ARGSYN-PWY: L-arginine biosynthesis I (via L-ornithine)|g__Neisseria.s__Neisseria_sp_HMSC064E01	0	0	0	0	0	0	0	0	0	0	0	0	0	0	0	0	0	0	0	0	0	12.3009	0	0	3.33344	6.66016	2.33783	5.81678	0	0	0	0	0	0	7.6442	2.37362	2.71484	0	0	0	1.33013	5.38018	0	0	0	0	0	0	1.01139
ARGSYN-PWY: L-arginine biosynthesis I (via L-ornithine)|g__Neisseria.s__Neisseria_subflava	0	0	0	0	0	0	0	0	0	0	0	0	0	0	0	0	0	0	0	0	0	0	0	0	0	0	2.04545	0	0	0	0	0	0	0	0	0	0	0	0	0	0	0	0	0	0	0	0	0	0
ARGSYN-PWY: L-arginine biosynthesis I (via L-ornithine)|g__Ottowia.s__Ottowia_sp_oral_taxon_894	0	8.65751	0	0	75.7683	16.8897	0	0	0	0	0	0	0	0	0	0	0	0	0	0	14.2036	8.65546	0	0	0	80.3938	0	6.35501	0	9.81091	0	0	0	37.6544	15.3898	0	29.0476	13.2907	0	8.66605	97.3314	0	0	9.32172	0	15.6231	27.4025	11.8838	6.46198
ARGSYN-PWY: L-arginine biosynthesis I (via L-ornithine)|g__Pseudoramibacter.s__Pseudoramibacter_alactolyticus	0	3.13665	0	0	0	6.69486	0	18.7527	0	0	0	0	0	0	0	0	0	0	0	0	0	0	0	12.6301	0	0	0	0	0	0	0	0	0	0	0	0	3.58759	5.5617	5.63221	5.24126	0	0	0	3.46565	0	0	0	0	0
ARGSYN-PWY: L-arginine biosynthesis I (via L-ornithine)|g__Selenomonas.s__Selenomonas_infelix	0	0	0	0	0	0	0	0	0	0	0	0	0	0	0	0	0	0	0	0	0	0	0	0	0	0	0	0	0	0	0	0	0	0	0	0	0	0	0	0	0	0	0	0	0	0	0	0	0
ARGSYN-PWY: L-arginine biosynthesis I (via L-ornithine)|g__Selenomonas.s__Selenomonas_sp_oral_taxon_892	0	0	0	0	0	0	0	0	0	0	0	0	0	0	0	0	0	0	0	0	0	0	0	0	0	0	0	0	0	0	0	0	0	0	0	0	0	0	0	0	0	0	0	7.26993	0	0	0	2.59411	0
ARGSYN-PWY: L-arginine biosynthesis I (via L-ornithine)|g__Selenomonas.s__Selenomonas_sp_oral_taxon_920	0	0	0	0	0	0	0	0	0	0	0	0	0	0	0	0	0	0	0	0	0	0	0	0	0	0	0	0	0	0	0	0	0	0	0	0	0	0	0	0	0	0	0	0	0	0	0	0	0
ARGSYN-PWY: L-arginine biosynthesis I (via L-ornithine)|g__Selenomonas.s__Selenomonas_sputigena	0	0	0	0	0	0	0	0	0	0	0	0	0	0	0	0	0	0	0	0	0	0	0	0	0	0	0	0	0	0	0	0	0	0	0	0	0	0	0	0	0	0	0	0	0	0	0	0	0
ARGSYN-PWY: L-arginine biosynthesis I (via L-ornithine)|g__Streptococcus.s__Streptococcus_gordonii	0	4.28267	0	0	0	0	0	0	0	0	0	0	0	6.75222	0	0	0	0	0	0	0	11.9817	0	0	11.0301	9.00616	20.953	18.7656	0	0	2.12831	0	0	3.51606	8.3274	4.30738	5.63045	7.40273	0	5.36505	25.4687	13.7951	3.17827	6.50916	0	7.31798	13.3491	14.0029	1.71163
ARGSYN-PWY: L-arginine biosynthesis I (via L-ornithine)|g__Streptococcus.s__Streptococcus_sanguinis	0	7.01815	0	0	0	7.49126	0	0	0	0	0	0	0	18.9345	0	0	0	0	0	0	0	71.4041	0	0	25.7961	15.1971	19.9961	44.6334	0	0	4.07135	0	0	11.0501	34.7887	19.5986	20.3753	35.998	0	6.25741	7.43712	32.1762	7.25516	18.2122	0	6.39349	12.6616	15.0956	9.47066
ARGSYN-PWY: L-arginine biosynthesis I (via L-ornithine)|g__Streptococcus.s__Streptococcus_sinensis	0	0	0	0	0	0	0	0	0	0	0	0	0	0	0	0	0	0	0	0	0	0	0	0	0	0	0	0	4.61548	0	0	0	0	4.97191	0	0	0	0	0	8.07751	14.0162	0	11.5571	15.0791	0	12.7736	0	4.00697	4.47592
ARGSYN-PWY: L-arginine biosynthesis I (via L-ornithine)|unclassified	0	16.3523	15.0609	11.3276	0	0	0	36.2558	0	0	0	0	0	0	0	0	0	0	0	0	0	0	27.6743	35.1476	0	0	0	18.1774	33.0124	13.1108	28.6864	22.9789	37.6747	17.4364	0	19.9663	0	11.0259	0	0	0	8.47079	13.0759	17.9871	0	42.891	15.5647	0	12.5709
ARGSYNBSUB-PWY: L-arginine biosynthesis II (acetyl cycle)	290.034	312.56	365.711	307.033	388.549	346.811	309.763	266.306	0	0	0	0	0	84.4755	0	0	0	0	362.663	0	273.122	401.912	209.984	292.736	341.069	331.952	256.483	365.261	250.524	222.958	322.003	278.802	595.454	244.382	322.503	317.799	277.124	270.077	244.962	264.264	369.431	288.536	248.903	354.621	434.331	284.684	359.268	249.911	296.743
ARGSYNBSUB-PWY: L-arginine biosynthesis II (acetyl cycle)|g__Actinomyces.s__Actinomyces_cardiffensis	0	0	0	0	0	0	0	0	0	0	0	0	0	0	0	0	0	0	0	0	0	0	0	0	0	0	0	0	0	0	3.98836	0	0	0	0	0	0	0	0	0	0	0	0	0	0	0	0	0	0
ARGSYNBSUB-PWY: L-arginine biosynthesis II (acetyl cycle)|g__Actinomyces.s__Actinomyces_johnsonii	0	2.32409	0	0	0	0	0	0	0	0	0	0	0	0	0	0	0	0	0	0	0	0	0	0	2.74536	0	0	0	0	0	0	0	0	0	0	0	0	0	0	0	0	0	0	0	0	0	0	0	0
ARGSYNBSUB-PWY: L-arginine biosynthesis II (acetyl cycle)|g__Actinomyces.s__Actinomyces_massiliensis	0	0	0	0	0	0	0	0	0	0	0	0	0	0	0	0	0	0	0	0	0	0	0	0	7.29743	0	0	0	0	0	0	0	0	0	0	0	14.5335	0	0	0	0	0	0	0	0	0	0	0	0
ARGSYNBSUB-PWY: L-arginine biosynthesis II (acetyl cycle)|g__Actinomyces.s__Actinomyces_naeslundii	0	3.87751	0	0	0	0	0	0	0	0	0	0	0	0	0	0	0	0	0	0	0	2.31246	0	0	7.24404	2.2227	0	0	0	0	0	0	0	0	2.02802	4.42373	4.42987	0	0	0	0	4.92573	0	3.38949	0	0	2.40844	3.19588	0
ARGSYNBSUB-PWY: L-arginine biosynthesis II (acetyl cycle)|g__Actinomyces.s__Actinomyces_oris	0	3.5802	0	0	0	0	0	0	0	0	0	0	0	0	0	0	0	0	0	0	0	4.4386	0	0	0	3.4512	0	0	0	0	0	0	0	0	2.495	9.91709	3.09114	0	0	0	0	21.3758	0	2.804	0	0	3.36588	0	0
ARGSYNBSUB-PWY: L-arginine biosynthesis II (acetyl cycle)|g__Actinomyces.s__Actinomyces_sp_oral_taxon_414	46.508	30.7826	66.267	45.884	37.2572	36.6841	58.8299	130.96	0	0	0	0	0	0	0	0	0	0	31.3172	0	26.9232	5.63504	11.3022	13.0817	38.1444	0	12.5055	11.6413	30.3421	8.37114	17.3438	21.27	9.98053	23.1787	5.71738	28.2129	10.3909	17.7883	32.4357	23.592	17.805	7.89664	33.7611	14.4386	22.741	38.743	20.375	6.90352	14.9711
ARGSYNBSUB-PWY: L-arginine biosynthesis II (acetyl cycle)|g__Actinomyces.s__Actinomyces_sp_oral_taxon_897	0	0	0	0	12.7603	0	0	0	0	0	0	0	0	0	0	0	0	0	0	0	0	0	0	0	0	0	0	0	0	0	0	0	0	0	0	0	0	0	0	0	6.2538	0	0	0	0	0	0	0	0
ARGSYNBSUB-PWY: L-arginine biosynthesis II (acetyl cycle)|g__Actinomyces.s__Actinomyces_viscosus	0	0	0	0	0	0	0	0	0	0	0	0	0	0	0	0	0	0	0	0	0	0	0	0	0	7.24256	0	0	0	0	0	0	0	0	0	0	0	0	0	0	0	0	0	0	0	0	0	0	0
ARGSYNBSUB-PWY: L-arginine biosynthesis II (acetyl cycle)|g__Campylobacter.s__Campylobacter_gracilis	0	0	0	0	0	0	0	0	0	0	0	0	0	0	0	0	0	0	0	0	0	0	0	0	0	0	0	0	0	0	0	0	0	0	0	2.56724	0	0	0	0	0	0	0	0	0	0	0	0	0
ARGSYNBSUB-PWY: L-arginine biosynthesis II (acetyl cycle)|g__Corynebacterium.s__Corynebacterium_durum	0	0	0	0	0	0	0	0	0	0	0	0	0	0	0	0	0	0	0	0	0	4.81365	0	0	0	0	0	0	0	0	0	0	0	0	0	0	0	0	0	0	0	4.14836	0	0	0	0	0	0	0
ARGSYNBSUB-PWY: L-arginine biosynthesis II (acetyl cycle)|g__Corynebacterium.s__Corynebacterium_matruchotii	0	10.5437	0	0	21.5936	6.36609	0	0	0	0	0	0	0	0	0	0	0	0	0	0	0	5.42431	0	0	49.1224	0	14.5696	7.0053	0	0	0	0	0	17.3014	7.61482	29.5817	18.8662	4.69482	0	4.34804	21.5045	10.8504	14.9208	7.68195	0	0	9.17548	7.93602	8.17691
ARGSYNBSUB-PWY: L-arginine biosynthesis II (acetyl cycle)|g__Desulfobulbus.s__Desulfobulbus_oralis	89.9122	30.5284	9.83526	8.69856	74.0037	83.5203	110.186	20.7117	0	0	0	0	0	0	0	0	0	0	0	0	40.1285	3.08571	8.14036	51.0569	3.47832	0	14.6049	4.79416	15.3922	48.9659	24.3684	0	31.598	12.9395	5.42526	5.10517	4.67316	13.6706	29.7143	19.6697	0	4.51593	6.80311	8.18129	16.4863	10.067	0	8.16296	14.9038
ARGSYNBSUB-PWY: L-arginine biosynthesis II (acetyl cycle)|g__Desulfomicrobium.s__Desulfomicrobium_orale	0	0	149.23	104.528	0	0	0	0	0	0	0	0	0	0	0	0	0	0	0	0	0	0	73.3454	0	0	0	0	11.0045	24.6382	0	0	23.2296	0	0	0	6.6858	0	0	0	0	0	6.49562	48.8905	0	0	13.8048	0	0	8.20775
ARGSYNBSUB-PWY: L-arginine biosynthesis II (acetyl cycle)|g__Kingella.s__Kingella_denitrificans	0	0	0	0	0	0	0	0	0	0	0	0	0	0	0	0	0	0	0	0	0	6.95429	0	0	0	13.4053	0	0	0	0	0	0	0	0	0	0	0	0	0	0	0	0	0	0	0	0	0	0	0
ARGSYNBSUB-PWY: L-arginine biosynthesis II (acetyl cycle)|g__Lautropia.s__Lautropia_mirabilis	0	28.3559	0	0	0	10.776	0	0	0	0	0	0	0	0	0	0	0	0	0	0	0	32.8572	0	0	17.796	26.239	15.1884	42.8761	0	0	6.51116	0	0	7.18381	34.6412	0	20.3451	34.1382	0	6.79534	17.42	14.247	0	34.844	0	15.9495	76.6027	8.90006	7.19721
ARGSYNBSUB-PWY: L-arginine biosynthesis II (acetyl cycle)|g__Leptotrichia.s__Leptotrichia_buccalis	0	0	0	0	0	0	0	0	0	0	0	0	0	0	0	0	0	0	0	0	0	0	0	0	1.52231	0	0	0	0	0	0	0	0	0	0	2.27303	0	0	0	3.35864	4.24062	0	2.93723	1.45708	0	0	0	0	0
ARGSYNBSUB-PWY: L-arginine biosynthesis II (acetyl cycle)|g__Leptotrichia.s__Leptotrichia_sp_oral_taxon_225	0	0	0	0	0	0	0	0	0	0	0	0	0	0	0	0	0	0	0	0	0	0	0	0	1.19296	0	0	0	0	0	0	0	0	0	0	0.771991	0	0	0	1.3224	1.11219	0	1.07593	0.536075	0	0	0	0	0
ARGSYNBSUB-PWY: L-arginine biosynthesis II (acetyl cycle)|g__Leptotrichia.s__Leptotrichia_sp_oral_taxon_879	0	0	0	0	0	0	0	0	0	0	0	0	0	0	0	0	0	0	0	0	0	0	0	0	1.10396	0	0	0	0	0	0	0	0	0	0	0.525477	0	0	0	0	1.19306	0	0	0	0	0	0	0	0
ARGSYNBSUB-PWY: L-arginine biosynthesis II (acetyl cycle)|g__Methanobrevibacter.s__Methanobrevibacter_oralis	15.2785	34.673	16.2648	35.2294	8.70651	6.54176	0	14.6798	0	0	0	0	0	0	0	0	0	0	309.372	0	31.6354	0	6.60693	105.363	0	18.3712	27.2034	65.1572	80.8295	65.8677	145.88	124.038	458.329	0	0	56.4978	0	0	61.1047	64.2862	0	24.8212	5.43527	110.11	286.388	0	53.5137	22.7574	102.437
ARGSYNBSUB-PWY: L-arginine biosynthesis II (acetyl cycle)|g__Morococcus.s__Morococcus_cerebrosus	0	0	0	0	0	0	0	0	0	0	0	0	0	0	0	0	0	0	0	0	0	17.5693	0	0	0	0	3.50586	0	0	0	0	0	0	0	0	0	0	0	0	0	0	0	0	0	0	0	0	0	0
ARGSYNBSUB-PWY: L-arginine biosynthesis II (acetyl cycle)|g__Neisseria.s__Neisseria_elongata	0	0	0	0	0	0	0	0	0	0	0	0	0	0	0	0	0	0	0	0	0	17.8416	0	0	5.75842	9.54087	7.08713	9.05156	0	0	0	0	0	0	11.226	0	0	10.1835	0	0	9.01871	8.12349	0	2.11909	0	0	8.93543	5.81233	0
ARGSYNBSUB-PWY: L-arginine biosynthesis II (acetyl cycle)|g__Neisseria.s__Neisseria_flavescens	0	0	0	0	0	0	0	0	0	0	0	0	0	0	0	0	0	0	0	0	0	0	0	0	0	0	2.49339	0	0	0	0	0	0	0	0	0	0	0	0	0	0	0	0	0	0	0	0	0	0
ARGSYNBSUB-PWY: L-arginine biosynthesis II (acetyl cycle)|g__Neisseria.s__Neisseria_macacae	0	3.54513	0	0	0	0	0	0	0	0	0	0	0	0	0	0	0	0	0	0	0	16.6295	0	0	5.28927	16.964	3.54714	6.02114	0	0	0	0	0	0	9.57864	4.20161	3.09261	3.70833	0	0	1.87911	8.55012	0	0	0	3.58211	5.71999	0	0.885304
ARGSYNBSUB-PWY: L-arginine biosynthesis II (acetyl cycle)|g__Neisseria.s__Neisseria_mucosa	0	7.10497	0	0	0	0	0	0	0	0	0	0	0	0	0	0	0	0	0	0	0	27.9125	0	0	8.17624	8.41051	9.00505	9.5183	0	0	0	0	0	0	28.4186	11.82	4.59783	0	0	0	1.92445	13.8247	0	0	0	8.79899	11.0134	17.815	1.43565
ARGSYNBSUB-PWY: L-arginine biosynthesis II (acetyl cycle)|g__Neisseria.s__Neisseria_sicca	0	6.2838	0	0	0	0	0	0	0	0	0	0	0	0	0	0	0	0	0	0	0	15.9025	0	0	7.61505	16.3088	4.34051	9.51295	0	0	0	0	0	0	15.9368	6.43858	4.22442	3.51739	0	0	3.09309	8.21677	0	0	0	5.63801	8.62586	9.89128	0.837494
ARGSYNBSUB-PWY: L-arginine biosynthesis II (acetyl cycle)|g__Neisseria.s__Neisseria_sp_HMSC064E01	0	0	0	0	0	0	0	0	0	0	0	0	0	0	0	0	0	0	0	0	0	18.7539	0	0	4.96875	8.83461	3.04771	7.80611	0	0	0	0	0	0	11.1201	4.84599	3.86284	1.46053	0	0	2.15235	7.06467	0	0	0	0	0	6.75078	1.32675
ARGSYNBSUB-PWY: L-arginine biosynthesis II (acetyl cycle)|g__Neisseria.s__Neisseria_subflava	0	0	0	0	0	0	0	0	0	0	0	0	0	0	0	0	0	0	0	0	0	0	0	0	0	0	2.79201	0	0	0	0	0	0	0	0	0	0	0	0	0	0	0	0	0	0	0	0	0	0
ARGSYNBSUB-PWY: L-arginine biosynthesis II (acetyl cycle)|g__Ottowia.s__Ottowia_sp_oral_taxon_894	0	9.6916	0	0	84.0625	19.0259	0	0	0	0	0	0	0	0	0	0	0	0	0	0	15.7574	9.71217	0	0	0	89.795	0	0	0	10.8827	0	0	0	41.8946	17.2451	0	31.2753	14.7344	0	9.35546	108.402	0	0	10.2715	0	17.7851	30.5796	12.9575	7.22005
ARGSYNBSUB-PWY: L-arginine biosynthesis II (acetyl cycle)|g__Pseudopropionibacterium.s__Pseudopropionibacterium_propionicum	0	10.805	0	0	6.20667	5.43458	0	0	0	0	0	0	0	0	0	0	0	0	0	0	19.2048	7.29945	0	0	32.711	0	12.6601	6.76269	0	0	8.02591	0	0	6.9459	14.8439	9.67579	18.1653	0	0	0	19.1538	0	11.1174	0	0	9.72434	0	7.68641	10.1094
ARGSYNBSUB-PWY: L-arginine biosynthesis II (acetyl cycle)|g__Pseudoramibacter.s__Pseudoramibacter_alactolyticus	5.06571	3.31879	0	4.73158	0	6.73432	0	19.912	0	0	0	0	0	0	0	0	0	0	0	0	3.25501	0	0	13.1846	0	0	0	0	3.58335	0	0	0	0	0	0	0	3.53655	5.6342	5.9416	5.48907	0	0	0	3.50433	0	0	0	0	0
ARGSYNBSUB-PWY: L-arginine biosynthesis II (acetyl cycle)|g__Selenomonas.s__Selenomonas_infelix	0	0	0	0	0	0	0	0	0	0	0	0	0	0	0	0	0	0	0	0	0	0	0	0	0	0	0	0	0	0	0	0	0	0	0	0	0	0	0	0	0	0	0	0.920788	0	0	0	0.5134	0
ARGSYNBSUB-PWY: L-arginine biosynthesis II (acetyl cycle)|g__Selenomonas.s__Selenomonas_sp_FOBRC6	0	0	0	0	0	0	0	0	0	0	0	0	0	0	0	0	0	0	0	0	0	0	0	0	0	0	0	0	0	0	0	0	0	0	0	0	0	0	0	0	0	0	0	0	0	0	0	0	0
ARGSYNBSUB-PWY: L-arginine biosynthesis II (acetyl cycle)|g__Selenomonas.s__Selenomonas_sp_oral_taxon_138	0	0	0	0	0	0	0	0	0	0	0	0	0	0	0	0	0	0	0	0	0	0	0	0	0	0	0	0	0	0	0	0	0	0	0	0	0	0	0	0	0	0	0	0	0	0	0	0	0
ARGSYNBSUB-PWY: L-arginine biosynthesis II (acetyl cycle)|g__Selenomonas.s__Selenomonas_sp_oral_taxon_892	0	0	0	0	0	0	0	0	0	0	0	0	0	0	0	0	0	0	0	0	0	0	0	0	0	0	0	0	0	0	0	0	0	0	0	0	0	0	0	0	0	0	0	7.67693	0	0	0	2.75825	0
ARGSYNBSUB-PWY: L-arginine biosynthesis II (acetyl cycle)|g__Selenomonas.s__Selenomonas_sp_oral_taxon_920	0	0	0	0	0	0	0	0	0	0	0	0	0	0	0	0	0	0	0	0	0	0	0	0	0	0	0	0	0	0	0	0	0	0	0	0	0	0	0	0	0	0	0	0.845144	0	0	0	0	0
ARGSYNBSUB-PWY: L-arginine biosynthesis II (acetyl cycle)|g__Selenomonas.s__Selenomonas_sputigena	0	0	0	0	0	0	0	0	0	0	0	0	0	0	0	0	0	0	0	0	0	0	0	0	0	0	0	0	0	0	0	0	0	0	0	0	0	0	0	0	0	0	0	0	0	0	0	0	0
ARGSYNBSUB-PWY: L-arginine biosynthesis II (acetyl cycle)|g__Streptococcus.s__Streptococcus_gordonii	0	5.34228	0	0	0	0	0	0	0	0	0	0	0	8.9695	0	0	0	0	0	0	0	40.3369	0	0	15.0572	12.7444	22.6089	31.1556	0	0	2.65551	0	0	6.49216	23.8954	10.1973	10.3026	18.6299	0	5.81143	26.0134	21.3636	4.51243	10.0345	0	8.11979	14.033	16.1594	6.35889
ARGSYNBSUB-PWY: L-arginine biosynthesis II (acetyl cycle)|g__Streptococcus.s__Streptococcus_sanguinis	0	7.8226	0	0	0	8.73443	0	0	0	0	0	0	0	18.4579	0	0	0	0	0	0	0	71.4093	0	0	26.0317	16.8299	19.1715	44.3804	0	0	4.02216	0	0	11.7165	35.9788	20.3734	18.7345	34.774	0	5.87662	10.8343	32.4957	7.28334	17.2008	0	7.19641	12.5307	14.9024	10.0522
ARGSYNBSUB-PWY: L-arginine biosynthesis II (acetyl cycle)|g__Streptococcus.s__Streptococcus_sinensis	0	0	0	0	0	0	0	0	0	0	0	0	0	0	0	0	0	0	0	0	3.63976	0	0	0	0	0	0	0	4.33124	0	0	0	0	5.53651	0	4.63542	0	0	0	7.65516	14.3547	0	11.4901	14.7026	0	12.3392	0	4.25686	4.46848
ARGSYNBSUB-PWY: L-arginine biosynthesis II (acetyl cycle)|g__Treponema.s__Treponema_socranskii	25.9414	7.30249	14.6709	11.1408	13.3631	17.6071	16.3978	0	0	0	0	0	0	0	0	0	0	0	0	0	9.46654	0	8.46811	5.93304	0	0	0	0	7.0137	0	0	0	0	0	0	4.59727	0	0	7.78649	6.3057	0	0	6.91215	0	0	0	0	0	4.04506
ARGSYNBSUB-PWY: L-arginine biosynthesis II (acetyl cycle)|unclassified	0	14.7975	12.6699	9.3936	10.9852	9.87374	0	34.0447	0	0	0	0	0	0	0	0	0	0	0	0	14.8561	0	29.203	27.2675	0	0	0	13.896	25.9115	11.0766	28.9876	19.1976	40.8705	17.3181	0	19.5696	0	12.7546	0	0	0	9.20627	12.6839	20.0521	0	38.3935	12.94	0	10.3055
ARO-PWY: chorismate biosynthesis I	326.625	233.134	237.853	206.738	356.931	333.383	309.66	168.824	0	0	0	0	0	55.3571	0	0	0	0	94.609	0	270.854	362.842	168.093	234.932	319.081	352.797	241.279	285.109	175.361	203.642	226.958	177.869	209.716	219.229	344.872	278.751	300.529	253.232	240.957	256.489	338.37	284.729	254.477	283.947	204.829	213.607	311.984	289.218	260.025
ARO-PWY: chorismate biosynthesis I|g__Actinomyces.s__Actinomyces_cardiffensis	0	0	0	0	0	0	0	0	0	0	0	0	0	0	0	0	0	0	0	0	0	0	0	0	0	0	0	0	0	0	0	0	0	0	0	0	0	0	0	0	0	0	0	0	0	0	0	0	0
ARO-PWY: chorismate biosynthesis I|g__Actinomyces.s__Actinomyces_massiliensis	0	0	0	0	0	0	0	0	0	0	0	0	0	0	0	0	0	0	0	0	0	0	0	0	0	0	0	0	0	0	0	0	0	0	0	0	8.30523	0	0	0	0	0	0	0	0	0	0	0	0
ARO-PWY: chorismate biosynthesis I|g__Actinomyces.s__Actinomyces_odontolyticus	0	0	0	0	0	0	0	0	0	0	0	0	0	0	0	0	0	0	0	0	0	0	0	0	0	0	0	0	0	0	0	0	0	0	0	0	0	0	0	0	0	0	0	0	0	0	0	0	0
ARO-PWY: chorismate biosynthesis I|g__Aggregatibacter.s__Aggregatibacter_aphrophilus	0	0	0	0	0	0	0	0	0	0	0	0	0	0	0	0	0	0	0	0	0	0	0	0	0	0	0	0	0	0	0	0	0	0	0	0	0	0	0	0	11.2741	0	0	0	0	0	0	0	0
ARO-PWY: chorismate biosynthesis I|g__Aggregatibacter.s__Aggregatibacter_segnis	0	0	0	0	0	0	0	0	0	0	0	0	0	0	0	0	0	0	0	0	0	0	0	0	0	0	0	0	0	0	0	0	0	0	0	0	0	0	0	0	7.181	0	0	0	0	0	0	0	0
ARO-PWY: chorismate biosynthesis I|g__Campylobacter.s__Campylobacter_rectus	0	0	0	0	0	9.26765	0	0	0	0	0	0	0	0	0	0	0	0	0	0	10.8755	0	0	0	0	0	0	0	3.14464	7.28929	2.00578	4.72132	0	0	0	0	6.95067	0	7.32248	0	0	0	5.17906	0	0	0	0	5.06139	3.47951
ARO-PWY: chorismate biosynthesis I|g__Campylobacter.s__Campylobacter_showae	0	0	0	0	3.57828	0	0	0	0	0	0	0	0	0	0	0	0	0	0	0	0	0	0	0	0	0	0	0	0	0	0	0	0	0	0	0	0	0	0	0	0	0	0	2.56334	0	0	4.41489	0	0
ARO-PWY: chorismate biosynthesis I|g__Capnocytophaga.s__Capnocytophaga_granulosa	0	0	0	0	0	0	0	0	0	0	0	0	0	0	0	0	0	0	0	0	0	0	0	0	0	0	0	0	0	0	0	0	0	0	0	0	0	0	0	0	0	0	0	0	0	0	6.82089	0	0
ARO-PWY: chorismate biosynthesis I|g__Cardiobacterium.s__Cardiobacterium_valvarum	0	0	0	0	0	0	0	0	0	0	0	0	0	0	0	0	0	0	0	0	0	0	0	0	6.17719	0	0	0	0	0	0	0	0	0	0	0	0	0	0	0	7.68651	0	0	0	0	0	0	0	0
ARO-PWY: chorismate biosynthesis I|g__Catonella.s__Catonella_morbi	0	0	0	0	0	0	0	0	0	0	0	0	0	0	0	0	0	0	0	0	0	0	0	0	0	0	0	0	0	0	0	0	0	0	0	0	0	0	0	0	0	0	0	0	0	0	0	0	0
ARO-PWY: chorismate biosynthesis I|g__Clostridiales_Family_XIII_Incertae_Sedis_unclassified.s__Eubacterium_nodatum	0	0	10.3971	8.1572	0	0	0	0	0	0	0	0	0	0	0	0	0	0	0	0	0	0	0	0	0	0	0	0	0	0	0	0	7.91458	0	0	0	0	0	4.34873	0	0	0	0	0	0	0	0	0	0
ARO-PWY: chorismate biosynthesis I|g__Corynebacterium.s__Corynebacterium_matruchotii	0	0	0	0	21.8049	0	0	0	0	0	0	0	0	0	0	0	0	0	0	0	0	0	0	0	39.8304	0	12.256	0	0	0	0	0	0	15.3509	6.69185	30.2946	16.5584	0	0	0	16.9482	0	14.0366	6.05749	0	0	8.67976	6.88731	6.52628
ARO-PWY: chorismate biosynthesis I|g__Desulfobulbus.s__Desulfobulbus_oralis	94.616	31.9827	11.5536	9.49315	75.291	78.6013	102.855	18.3396	0	0	0	0	0	0	0	0	0	0	0	0	38.1772	2.97763	7.10754	49.3996	0	0	13.728	3.84518	14.1611	45.8147	20.7504	0	27.0392	9.46414	6.2222	5.03924	0	12.2065	29.0293	18.0322	0	4.09584	5.68452	6.28475	15.2485	9.70611	0	6.81363	15.3782
ARO-PWY: chorismate biosynthesis I|g__Eggerthia.s__Eggerthia_catenaformis	0	0	0	0	0	0	0	0	0	0	0	0	0	0	0	0	0	0	0	0	0	0	0	0	0	0	0	0	0	0	0	0	0	0	0	0	0	0	0	0	0	0	0	0	0	0	0	0	0
ARO-PWY: chorismate biosynthesis I|g__Eikenella.s__Eikenella_corrodens	0	0	0	0	0	0	0	0	0	0	0	0	0	0	0	0	0	0	0	0	0	0	0	0	0	0	0	0	0	0	0	0	0	0	0	0	0	0	0	0	11.9858	0	0	0	0	0	0	0	0
ARO-PWY: chorismate biosynthesis I|g__Eikenella.s__Eikenella_sp_NML130454	0	0	0	0	0	0	0	0	0	0	0	0	0	0	0	0	0	0	0	0	0	0	0	0	0	22.7154	0	0	0	0	0	0	0	0	0	0	0	0	0	0	0	0	0	0	0	0	0	0	0
ARO-PWY: chorismate biosynthesis I|g__Fusobacterium.s__Fusobacterium_hwasookii	0	0	0	0	0	0	0	0	0	0	0	0	0	0	0	0	0	0	0	0	0	0	0	0	2.66791	5.18052	0	6.56937	0	0	0	0	0	2.15029	11.6066	4.70466	8.43706	0	0	2.78094	3.96383	4.6974	5.608	0	0	0	0	7.22054	3.29174
ARO-PWY: chorismate biosynthesis I|g__Fusobacterium.s__Fusobacterium_nucleatum	0	0	0	0	0	0	0	0	0	0	0	0	0	0	0	0	0	0	0	0	0	0	0	0	1.23362	4.49761	0	0	0	0	0	0	0	0	2.17416	0	9.77771	0	4.12454	2.99598	0	0	0	0	0	2.63911	0	2.92779	1.58553
ARO-PWY: chorismate biosynthesis I|g__Fusobacterium.s__Fusobacterium_periodonticum	0	0	0	0	0	0	0	0	0	0	0	0	0	0	0	0	0	0	0	0	0	0	0	0	0	0	0	0	0	0	0	0	0	0	0	0	0	0	0	0	0	0	0	0	0	0	0	0	0
ARO-PWY: chorismate biosynthesis I|g__Haemophilus.s__Haemophilus_parainfluenzae	0	0	0	0	0	0	0	0	0	0	0	0	0	0	0	0	0	0	0	0	0	0	0	0	0	0	0	0	0	0	0	0	0	0	0	0	0	0	0	0	0	0	0	0	0	0	0	0	0
ARO-PWY: chorismate biosynthesis I|g__Haemophilus.s__Haemophilus_sp_HMSC71H05	0	0	0	0	0	0	0	0	0	0	0	0	0	0	0	0	0	0	0	0	0	0	0	0	0	0	0	0	0	0	0	0	0	0	0	0	0	0	0	0	0	0	0	0	0	0	0	0	0
ARO-PWY: chorismate biosynthesis I|g__Kingella.s__Kingella_denitrificans	0	0	0	0	0	0	0	0	0	0	0	0	0	0	0	0	0	0	0	0	0	6.23795	0	0	0	5.11285	0	0	0	0	0	0	0	0	0	0	0	0	0	0	0	0	0	0	0	0	0	0	0
ARO-PWY: chorismate biosynthesis I|g__Morococcus.s__Morococcus_cerebrosus	0	0	0	0	0	0	0	0	0	0	0	0	0	0	0	0	0	0	0	0	0	11.9091	0	0	0	0	0	0	0	0	0	0	0	0	0	0	0	0	0	0	0	0	0	0	0	0	0	0	0
ARO-PWY: chorismate biosynthesis I|g__Neisseria.s__Neisseria_elongata	0	0	0	0	0	0	0	0	0	0	0	0	0	0	0	0	0	0	0	0	0	17.2761	0	0	0	6.52922	0	7.5204	0	0	0	0	0	0	8.81233	3.86567	0	9.75853	0	0	10.3316	0	0	0	0	0	12.658	4.3043	0
ARO-PWY: chorismate biosynthesis I|g__Neisseria.s__Neisseria_macacae	0	0	0	0	0	0	0	0	0	0	0	0	0	0	0	0	0	0	0	0	0	14.554	0	0	2.13637	13.1717	0	4.69892	0	0	0	0	0	0	8.12979	0	2.82765	0	0	0	0	2.81725	0	0	0	0	0	0	0
ARO-PWY: chorismate biosynthesis I|g__Neisseria.s__Neisseria_mucosa	0	4.83897	0	0	0	0	0	0	0	0	0	0	0	0	0	0	0	0	0	0	0	22.9051	0	0	8.14383	2.85411	2.10851	9.60277	0	0	0	0	0	0	23.2101	8.09259	0	0	0	0	1.12276	16.1365	0	0	0	7.02481	8.24389	15.9216	0
ARO-PWY: chorismate biosynthesis I|g__Neisseria.s__Neisseria_sicca	0	4.24048	0	0	0	0	0	0	0	0	0	0	0	0	0	0	0	0	0	0	0	17.4094	0	0	6.64712	9.06932	2.34958	8.22515	0	0	0	0	0	0	12.0621	3.93886	2.87487	1.80751	0	0	0	6.99202	0	0	0	5.75435	5.96423	7.91419	1.09888
ARO-PWY: chorismate biosynthesis I|g__Neisseria.s__Neisseria_sp_HMSC064E01	0	0	0	0	0	0	0	0	0	0	0	0	0	0	0	0	0	0	0	0	0	3.83533	0	0	1.86347	0	0	5.21088	0	0	0	0	0	0	4.43923	0	3.10495	0	0	0	0	5.80295	0	0	0	0	0	2.64523	0
ARO-PWY: chorismate biosynthesis I|g__Pseudopropionibacterium.s__Pseudopropionibacterium_propionicum	0	0	0	0	0	5.56267	0	0	0	0	0	0	0	0	0	0	0	0	0	0	0	0	0	0	0	0	10.4306	0	0	0	0	0	0	0	0	5.82231	0	0	0	0	0	0	0	0	0	0	0	0	0
ARO-PWY: chorismate biosynthesis I|g__Pseudoramibacter.s__Pseudoramibacter_alactolyticus	0	0	6.5344	0	0	7.27327	9.2871	26.1879	0	0	0	0	0	0	0	0	0	0	0	0	0	0	0	11.5552	0	0	0	0	0	0	0	0	0	0	0	0	0	0	0	0	0	0	0	0	0	0	3.37287	0	0
ARO-PWY: chorismate biosynthesis I|g__Selenomonas.s__Selenomonas_sp_oral_taxon_892	0	0	0	0	0	0	0	0	0	0	0	0	0	0	0	0	0	0	0	0	0	0	0	0	0	0	0	0	0	0	0	0	0	0	0	0	0	0	0	0	0	0	0	0	0	0	0	0	0
ARO-PWY: chorismate biosynthesis I|g__Streptococcus.s__Streptococcus_anginosus_group	0	0	0	0	0	0	0	0	0	0	0	0	0	0	0	0	0	0	0	0	0	0	0	0	0	0	0	0	0	0	0	0	0	0	0	0	0	0	0	0	0	0	0	0	0	0	0	0	0
ARO-PWY: chorismate biosynthesis I|g__Streptococcus.s__Streptococcus_gordonii	0	0	0	0	0	0	0	0	0	0	0	0	0	0	0	0	0	0	0	0	0	0	0	0	0	0	11.678	0	0	0	0	0	0	0	0	0	0	0	0	0	22.9069	0	0	0	0	0	8.60494	7.33298	0
ARO-PWY: chorismate biosynthesis I|g__Streptococcus.s__Streptococcus_milleri	0	0	0	0	0	0	0	0	0	0	0	0	0	0	0	0	0	0	0	0	0	0	0	0	0	0	0	0	0	0	0	0	0	0	0	0	0	0	0	0	0	0	0	0	0	0	0	0	0
ARO-PWY: chorismate biosynthesis I|g__Streptococcus.s__Streptococcus_mitis	0	0	0	0	0	0	0	0	0	0	0	0	0	0	0	0	0	0	0	0	0	0	0	0	0	0	0	0	0	0	0	0	0	0	0	0	0	0	0	0	0	0	0	1.23889	0	0	0	0	0
ARO-PWY: chorismate biosynthesis I|g__Streptococcus.s__Streptococcus_oralis	0	0	0	0	0	0	0	0	0	0	0	0	0	0	0	0	0	0	0	0	0	0	0	0	2.83241	0	0	0	0	0	0	0	0	0	16.1218	0	0	0	0	0	9.33821	5.19724	0	6.97537	0	9.30269	5.52433	30.0795	0
ARO-PWY: chorismate biosynthesis I|g__Streptococcus.s__Streptococcus_sanguinis	0	9.86668	0	0	0	6.08672	0	0	0	0	0	0	0	24.3107	0	0	0	0	0	0	0	79.3784	0	0	27.7551	14.1027	15.0118	33.2825	0	0	0	0	0	8.34137	32.3734	19.1023	20.1281	38.4158	0	6.31433	0	31.7378	6.85473	18.6752	0	0	10.922	13.6118	8.15558
ARO-PWY: chorismate biosynthesis I|g__Streptococcus.s__Streptococcus_sinensis	0	0	0	0	0	0	0	0	0	0	0	0	0	0	0	0	0	0	0	0	0	0	0	0	0	0	0	0	0	0	0	0	0	5.01325	4.32857	3.72659	0	0	0	8.48599	12.4537	0	5.56072	14.9254	0	12.2238	0	0	4.42985
ARO-PWY: chorismate biosynthesis I|g__Streptococcus.s__Streptococcus_sp_NLAE_zl_C503	0	0	0	0	0	0	0	0	0	0	0	0	0	0	0	0	0	0	0	0	0	0	0	0	0	0	0	0	0	0	0	0	0	0	0	0	0	0	0	0	0	0	0	0	0	0	4.76558	0	0
ARO-PWY: chorismate biosynthesis I|g__Streptococcus.s__Streptococcus_sp_oral_taxon_058	0	0	0	0	0	0	0	0	0	0	0	0	0	0	0	0	0	0	0	0	0	0	0	0	0	0	0	0	0	0	0	0	0	0	0	0	0	0	0	0	0	0	0	3.25892	0	0	3.90171	0	0
ARO-PWY: chorismate biosynthesis I|g__Tannerella.s__Tannerella_forsythia	49.8741	20.3993	20.1424	0	39.1229	23.7513	33.301	0	0	0	0	0	0	0	0	0	0	0	0	0	23.0251	0	11.9749	0	0	6.70981	0	0	8.40057	0	0	11.3429	7.66027	13.3322	0	0	7.51617	0	0	0	0	0	10.271	0	0	0	0	4.10663	10.7636
ARO-PWY: chorismate biosynthesis I|unclassified	0	6.23099	7.12206	0	7.75849	6.86862	0	20.5104	0	0	0	0	0	0	0	0	0	0	0	0	5.94502	12.1358	0	11.5193	2.91343	0	0	15.0575	12.0955	0	9.37153	0	7.48692	11.4913	8.39561	0	0	10.8744	0	0	0	5.0874	0	12.5988	6.16543	20.1322	8.24316	9.19836	6.42973
ASPASN-PWY: superpathway of L-aspartate and L-asparagine biosynthesis	150.801	101.093	75.9777	53.2045	124.48	157.241	96.7058	29.4937	0	0	0	0	0	31.6389	0	0	0	0	0	0	140.053	212.561	53.5657	37.8154	170.443	136.128	121.157	131.547	71.5114	72.3011	63.5851	66.0473	45.8418	132.405	182.143	122.813	164.562	136.783	105.206	133.592	145.512	151.304	135.363	114.548	31.3623	139.972	129.25	153.323	98.6559
ASPASN-PWY: superpathway of L-aspartate and L-asparagine biosynthesis|g__Aggregatibacter.s__Aggregatibacter_aphrophilus	0	0	0	0	0	0	0	0	0	0	0	0	0	0	0	0	0	0	0	0	0	0	0	0	0	0	0	0	0	0	0	0	0	4.03377	0	0	4.37434	0	0	0	7.31261	0	0	0	0	0	0	0	0
ASPASN-PWY: superpathway of L-aspartate and L-asparagine biosynthesis|g__Aggregatibacter.s__Aggregatibacter_segnis	0	0	0	0	0	0	0	0	0	0	0	0	0	0	0	0	0	0	0	0	0	0	0	0	0	0	0	0	0	0	0	0	0	0	0	0	0	0	0	0	0	0	0	0	0	0	0	2.69764	0
ASPASN-PWY: superpathway of L-aspartate and L-asparagine biosynthesis|g__Bacteroidetes_unclassified.s__Bacteroidetes_oral_taxon_274	0	0	0	0	18.2989	14.9218	0	0	0	0	0	0	0	0	0	0	0	0	0	0	16.4649	2.6626	11.8733	0	17.0287	0	6.89567	4.29744	5.98532	24.0852	3.26682	0	0	13.5233	6.4045	7.39699	17.5083	14.8984	13.048	17.324	8.42298	7.7447	15.6793	13.9246	0	13.5192	7.79902	9.16097	11.1493
ASPASN-PWY: superpathway of L-aspartate and L-asparagine biosynthesis|g__Capnocytophaga.s__Capnocytophaga_gingivalis	0	0	0	0	0	0	0	0	0	0	0	0	0	0	0	0	0	0	0	0	0	0	0	0	0	5.73078	0	0	0	0	0	0	0	0	9.16415	2.08269	0	0	0	0	5.5041	0	0	0	0	0	0	0	0
ASPASN-PWY: superpathway of L-aspartate and L-asparagine biosynthesis|g__Capnocytophaga.s__Capnocytophaga_granulosa	0	0	0	0	0	0	0	0	0	0	0	0	0	0	0	0	0	0	0	0	0	0	0	0	0	0	3.29089	0	0	0	0	0	0	0	0	0	0	3.09544	0	0	0	0	0	0	0	0	5.95076	0	0
ASPASN-PWY: superpathway of L-aspartate and L-asparagine biosynthesis|g__Capnocytophaga.s__Capnocytophaga_leadbetteri	0	0	0	0	0	0	0	0	0	0	0	0	0	0	0	0	0	0	0	0	0	0.592091	0	0	1.49952	2.97062	2.93054	0	0	0	0	0	0	2.21458	7.02813	0.536625	0	0.496128	0	2.89632	1.19678	1.50868	0.387065	0.621754	0	1.75268	8.95936	2.84146	0.695649
ASPASN-PWY: superpathway of L-aspartate and L-asparagine biosynthesis|g__Capnocytophaga.s__Capnocytophaga_ochracea	0	0	0	0	2.85281	0	0	0	0	0	0	0	0	0	0	0	0	0	0	0	0	0	0	0	0	0	0	0	0	0	0	0	0	0	0	0	0	0	0	0	0	0	0	0	0	0	0	0	0
ASPASN-PWY: superpathway of L-aspartate and L-asparagine biosynthesis|g__Capnocytophaga.s__Capnocytophaga_sp_oral_taxon_863	0	0	0	0	0	0	0	0	0	0	0	0	0	0	0	0	0	0	0	0	0	0	0	0	0	0	1.41525	0	0	0	0	0	0	0	0	0	0	0.847897	0	0	0	0	0	0	0	0	1.84726	0	0
ASPASN-PWY: superpathway of L-aspartate and L-asparagine biosynthesis|g__Capnocytophaga.s__Capnocytophaga_sp_oral_taxon_878	0	0	0	0	0	0	0	0	0	0	0	0	0	0	0	0	0	0	0	0	0	0.405437	0	0	0.406946	0	0	1.03077	0	0	0	0	0	0	0.384158	0.890358	1.17344	1.54404	0	0	0	0.814274	0	0	0	0	0	1.11075	0.167208
ASPASN-PWY: superpathway of L-aspartate and L-asparagine biosynthesis|g__Capnocytophaga.s__Capnocytophaga_sputigena	0	0	0	0	0	0	0	0	0	0	0	0	0	0	0	0	0	0	0	0	0	7.83449	0	0	6.26181	38.642	3.13506	7.58981	0	0	0	0	0	6.3028	13.2818	4.39341	8.98623	6.00317	0	4.57532	2.45145	5.76214	2.79663	3.62926	0	2.62002	12.1835	7.06414	2.25575
ASPASN-PWY: superpathway of L-aspartate and L-asparagine biosynthesis|g__Fusobacterium.s__Fusobacterium_nucleatum	0	0	0	0	0	0	0	0	0	0	0	0	0	0	0	0	0	0	0	0	4.02963	0	0	0	0	0	0	0	0	0	3.59274	0	0	0	0	0	7.48319	0	3.66154	0	0	0	4.42491	0	0	0	0	0	0
ASPASN-PWY: superpathway of L-aspartate and L-asparagine biosynthesis|g__Haemophilus.s__Haemophilus_parainfluenzae	0	0	0	0	0	0	0	0	0	0	0	0	0	0	0	0	0	0	0	0	0	0	0	0	4.79789	0	0	0	0	0	0	0	0	0	0	0	0	0	0	0	0	0	0	0	0	0	0	0	0
ASPASN-PWY: superpathway of L-aspartate and L-asparagine biosynthesis|g__Haemophilus.s__Haemophilus_sp_HMSC71H05	0	0	0	0	0	0	0	0	0	0	0	0	0	0	0	0	0	0	0	0	0	0	0	0	0	0	0	0	0	0	0	0	0	0	0	0	0	0	0	0	0	0	0	0	0	0	0	0	0
ASPASN-PWY: superpathway of L-aspartate and L-asparagine biosynthesis|g__Morococcus.s__Morococcus_cerebrosus	0	0	0	0	0	0	0	0	0	0	0	0	0	0	0	0	0	0	0	0	0	6.65114	0	0	0	0	0	0	0	0	0	0	0	0	0	0	0	0	0	0	0	0	0	0	0	0	0	0	0
ASPASN-PWY: superpathway of L-aspartate and L-asparagine biosynthesis|g__Prevotella.s__Prevotella_loescheii	0	3.04216	0	0	7.46696	0	0	0	0	0	0	0	0	0	0	0	0	0	0	0	0	0	0	0	18.0981	0	0	0	0	0	0	0	0	7.70722	6.66451	4.06108	0	0	0	7.12771	8.69978	0	12.5106	0	0	0	0	8.5661	0
ASPASN-PWY: superpathway of L-aspartate and L-asparagine biosynthesis|g__Streptococcus.s__Streptococcus_mitis	0	0	0	0	0	0	0	0	0	0	0	0	0	0	0	0	0	0	0	0	0	0	0	0	0	0	0	0	0	0	0	0	0	0	0	0	0	0	0	0	0	0	0	0	0	0	0	0	0
ASPASN-PWY: superpathway of L-aspartate and L-asparagine biosynthesis|g__Streptococcus.s__Streptococcus_oralis	0	12.4256	0	0	0	0	0	0	0	0	0	0	0	0	0	0	0	0	0	0	0	0	0	0	4.966	6.49867	0	0	0	0	0	0	0	0	18.1901	7.17565	0	5.26224	0	7.38192	10.1867	6.34246	3.03406	10.2367	0	13.4559	8.2126	36.2344	0
ASPASN-PWY: superpathway of L-aspartate and L-asparagine biosynthesis|g__Streptococcus.s__Streptococcus_sp_HMSC070B10	0	0	0	0	0	0	0	0	0	0	0	0	0	0	0	0	0	0	0	0	0	0	0	0	0	0	0	0	0	0	0	0	0	0	0	0	0	0	0	0	0	0	0	0.624412	0	0	0	0	0
ASPASN-PWY: superpathway of L-aspartate and L-asparagine biosynthesis|g__Streptococcus.s__Streptococcus_sp_NLAE_zl_C503	0	0	0	0	0	0	0	0	0	0	0	0	0	0	0	0	0	0	0	0	0	0	0	0	0	0	0	0	0	0	0	0	0	0	0	0	0	1.73571	0	0	0	2.96787	2.00418	0	0	0	5.79712	0	0
ASPASN-PWY: superpathway of L-aspartate and L-asparagine biosynthesis|g__Streptococcus.s__Streptococcus_sp_SK643	0	0	0	0	0	0	0	0	0	0	0	0	0	0	0	0	0	0	0	0	0	0	0	0	0	0	0	0	0	0	0	0	0	0	0	0	0	0	0	0	0	0	0	0	0	0	0	0	0
ASPASN-PWY: superpathway of L-aspartate and L-asparagine biosynthesis|g__Streptococcus.s__Streptococcus_sp_oral_taxon_058	0	0	0	0	0	0	0	0	0	0	0	0	0	0	0	0	0	0	0	0	0	0	0	0	3.50782	0	0	0	0	0	0	0	0	0	0	0	0	0	0	0	0	0	1.18645	4.52689	0	0	5.57398	0	0
ASPASN-PWY: superpathway of L-aspartate and L-asparagine biosynthesis|g__Tannerella.s__Tannerella_forsythia	49.2569	22.7856	23.131	16.2346	36.2448	29.9096	29.8649	0	0	0	0	0	0	0	0	0	0	0	0	0	23.6528	0	16.8454	8.65687	0	6.32377	0	4.88019	12.3937	20.9828	8.62253	11.5132	12.0082	12.8586	0	0	6.3208	12.7654	26.6541	9.36382	0	0	10.7677	4.02862	13.4181	8.32618	0	6.1444	13.2501
ASPASN-PWY: superpathway of L-aspartate and L-asparagine biosynthesis|unclassified	0	11.1506	0	0	0	0	0	0	0	0	0	0	0	0	0	0	0	0	0	0	0	5.96157	0	5.9508	8.11798	0	5.47662	23.0463	4.38918	0	0	0	8.20125	7.66352	4.89128	9.62267	0	4.63019	0	0	3.21168	7.78811	0	3.02825	0	0	0	7.65042	3.53607
BIOTIN-BIOSYNTHESIS-PWY: biotin biosynthesis I	93.8778	72.723	47.7704	26.1823	100.39	84.0595	61.1355	0	0	0	0	0	0	0	0	0	0	0	0	0	82.582	0	40.9098	26.6656	22.8642	65.5216	24.0422	24.7082	36.7429	56.4768	47.3874	38.8704	33.461	55.2629	55.5114	25.9579	82.4762	62.4282	57.9453	58.3256	85.0432	29.0166	69.1173	24.8886	25.6852	33.572	15.1955	47.652	52.4051
BIOTIN-BIOSYNTHESIS-PWY: biotin biosynthesis I|g__Aggregatibacter.s__Aggregatibacter_aphrophilus	0	0	0	0	0	0	0	0	0	0	0	0	0	0	0	0	0	0	0	0	0	0	0	0	0	0	0	0	0	0	0	0	0	0	0	0	0	0	0	0	10.451	0	0	0	0	0	0	0	0
BIOTIN-BIOSYNTHESIS-PWY: biotin biosynthesis I|g__Aggregatibacter.s__Aggregatibacter_segnis	0	0	0	0	0	0	0	0	0	0	0	0	0	0	0	0	0	0	0	0	0	0	0	0	0	0	0	0	0	0	0	0	0	0	0	0	0	0	0	0	6.01676	0	0	0	0	0	0	0	0
BIOTIN-BIOSYNTHESIS-PWY: biotin biosynthesis I|g__Haemophilus.s__Haemophilus_parainfluenzae	0	0	0	0	0	0	0	0	0	0	0	0	0	0	0	0	0	0	0	0	0	0	0	0	0	5.11848	0	0	0	0	0	0	0	0	0	0	0	0	0	0	0	0	0	0	0	0	0	0	0
BRANCHED-CHAIN-AA-SYN-PWY: superpathway of branched chain amino acid biosynthesis	357.681	370.018	417.16	385.547	419.729	357.98	364.627	319.243	0	0	23.5405	34.9137	0	115.695	0	0	0	0	488.976	0	320.331	397.703	226.137	375.048	380.769	376.28	316.292	413.741	307.487	291.368	414.923	375.358	754.738	300.496	371.79	367.993	314.055	311.329	310.813	341.164	452.654	355.658	285.174	430.061	536.19	302.002	399.215	325.312	365.448
BRANCHED-CHAIN-AA-SYN-PWY: superpathway of branched chain amino acid biosynthesis|g__Actinomyces.s__Actinomyces_cardiffensis	0	0	4.41318	0	0	0	0	0	0	0	0	0	0	0	0	0	0	0	0	0	0	0	0	0	0	0	0	0	0	0	6.01285	0	0	0	0	0	0	0	0	0	0	0	0	0	0	0	0	0	0
BRANCHED-CHAIN-AA-SYN-PWY: superpathway of branched chain amino acid biosynthesis|g__Actinomyces.s__Actinomyces_georgiae	0	0	0	0	0	0	0	0	0	0	0	0	0	0	0	0	0	0	0	0	0	0	0	0	3.24988	0	0	0	0	0	0	0	0	0	0	1.74306	0	0	0	0	0	0	0	0	0	0	0	0	0
BRANCHED-CHAIN-AA-SYN-PWY: superpathway of branched chain amino acid biosynthesis|g__Actinomyces.s__Actinomyces_massiliensis	0	0	0	0	0	0	0	0	0	0	0	0	0	0	0	0	0	0	0	0	4.81871	3.75346	0	0	5.86652	0	0	0	0	0	0	0	0	0	0	0	13.9965	0	0	0	0	0	0	0	0	0	0	0	0
BRANCHED-CHAIN-AA-SYN-PWY: superpathway of branched chain amino acid biosynthesis|g__Actinomyces.s__Actinomyces_odontolyticus	0	0	0	0	0	0	0	0	0	0	0	0	0	0	0	0	0	0	0	0	0	5.40099	0	0	0	0	0	0	0	0	0	0	0	0	4.97608	0	0	0	0	0	0	11.3576	0	4.91583	0	0	0	0	0
BRANCHED-CHAIN-AA-SYN-PWY: superpathway of branched chain amino acid biosynthesis|g__Actinomyces.s__Actinomyces_sp_HMSC035G02	0	0	0	0	0	0	0	0	0	0	0	0	0	0	0	0	0	0	0	0	0	0	0	0	0	0	0	0	0	0	0	0	0	0	0	0	0	0	0	0	0	0	0	0	0	0	0	0	0
BRANCHED-CHAIN-AA-SYN-PWY: superpathway of branched chain amino acid biosynthesis|g__Actinomyces.s__Actinomyces_sp_oral_taxon_180	0	0	0	0	0	0	0	0	0	0	0	0	0	0	0	0	0	0	0	0	0	0	0	0	0	0	0	0	0	0	0	0	0	0	0	0	0	0	0	0	0	0	0	0	0	0	0	0	0
BRANCHED-CHAIN-AA-SYN-PWY: superpathway of branched chain amino acid biosynthesis|g__Actinomyces.s__Actinomyces_sp_oral_taxon_414	55.0771	32.6768	84.2883	54.5045	44.6701	37.6418	65.4119	160.956	0	0	0	0	0	26.3444	0	0	0	0	30.2222	0	32.1159	5.18402	12.6902	15.4291	40.188	4.64744	14.2224	15.4639	31.0965	11.3537	18.531	25.6482	13.3924	24.3401	7.7368	29.5909	13.6153	19.301	33.0172	28.4826	18.6831	8.01899	37.5012	18.9439	27.5793	43.4597	22.2962	9.72883	17.2149
BRANCHED-CHAIN-AA-SYN-PWY: superpathway of branched chain amino acid biosynthesis|g__Actinomyces.s__Actinomyces_sp_oral_taxon_897	0	0	0	0	11.4329	0	0	0	0	0	0	0	0	0	0	0	0	0	0	0	0	0	0	0	0	0	0	0	0	0	0	7.00261	0	6.51642	5.17883	0	0	0	6.58889	0	6.85089	0	0	0	0	0	0	0	0
BRANCHED-CHAIN-AA-SYN-PWY: superpathway of branched chain amino acid biosynthesis|g__Aggregatibacter.s__Aggregatibacter_aphrophilus	0	0	0	0	0	4.91558	0	0	0	0	0	0	0	0	0	0	0	0	0	0	0	0	0	0	1.89738	0	0	0	0	0	0	0	0	0	0	0	6.41628	3.82302	0	0	14.4072	0	0	0	0	0	0	0	3.89862
BRANCHED-CHAIN-AA-SYN-PWY: superpathway of branched chain amino acid biosynthesis|g__Aggregatibacter.s__Aggregatibacter_segnis	0	0	0	0	0	1.50753	0	0	0	0	0	0	0	0	0	0	0	0	0	0	0	0	0	0	2.05306	0	0	0	0	0	0	0	0	0	0	0	0	1.4364	0	0	7.62644	0	0	0	0	0	0	3.90924	0
BRANCHED-CHAIN-AA-SYN-PWY: superpathway of branched chain amino acid biosynthesis|g__Anaerolineaceae_unclassified.s__Anaerolineaceae_bacterium_oral_taxon_439	36.9444	20.3103	39.8122	48.7057	23.0301	17.2638	24.9688	19.0468	0	0	0	0	0	0	0	0	0	0	0	0	36.861	0	39.0322	46.2271	0	6.29009	9.66762	6.41127	16.029	20.0714	27.0192	26.4693	22.8309	14.642	0	10.1427	8.62151	14.7366	18.4714	17.4996	0	6.89423	10.9387	10.7107	36.0237	15.4465	7.10415	0	25.0184
BRANCHED-CHAIN-AA-SYN-PWY: superpathway of branched chain amino acid biosynthesis|g__Bacteroidetes_unclassified.s__Bacteroidetes_bacterium_oral_taxon_272	11.6896	0	0	0	15.819	0	0	0	0	0	0	0	0	0	0	0	0	0	0	0	0	0	0	0	0	5.79608	0	0	5.29649	0	5.60476	8.1363	0	9.96191	0	0	0	0	15.4946	0	0	0	0	6.08649	0	0	0	0	5.2452
BRANCHED-CHAIN-AA-SYN-PWY: superpathway of branched chain amino acid biosynthesis|g__Campylobacter.s__Campylobacter_gracilis	0	0	0	0	9.61262	0	0	0	0	0	0	0	0	0	0	0	0	0	0	0	0	0	0	0	0	0	0	0	0	0	0	0	0	0	0	3.40881	0	0	0	0	0	0	0	0	0	0	0	0	0
BRANCHED-CHAIN-AA-SYN-PWY: superpathway of branched chain amino acid biosynthesis|g__Campylobacter.s__Campylobacter_rectus	5.28541	5.90848	0	0	6.17029	13.1913	0	0	0	0	0	0	0	0	0	0	0	0	0	0	11.6197	0	4.59494	0	1.98101	4.29443	0	1.35412	3.32054	4.34903	1.88678	3.88577	0	2.90671	3.0203	1.46518	8.0789	4.23735	9.3634	2.37182	0	2.50945	4.6562	2.45526	0	3.76586	1.44874	3.55247	4.35588
BRANCHED-CHAIN-AA-SYN-PWY: superpathway of branched chain amino acid biosynthesis|g__Campylobacter.s__Campylobacter_showae	0	2.83443	0	0	7.80137	4.91828	0	0	0	0	0	0	0	0	0	0	0	0	0	0	4.17704	0	0.904636	0	3.08693	3.48595	0	1.62292	0.44834	7.03664	1.83173	2.02369	0	1.94437	4.12484	2.93953	1.90023	3.00008	1.66112	2.39547	7.22924	4.08602	2.31773	4.46747	0	3.14588	5.19055	4.86508	2.242
BRANCHED-CHAIN-AA-SYN-PWY: superpathway of branched chain amino acid biosynthesis|g__Cardiobacterium.s__Cardiobacterium_hominis	0	0	0	0	0	0	0	0	0	0	0	0	0	0	0	0	0	0	0	0	0	0	0	0	0	0	5.02965	0	0	0	0	0	0	0	0	0	2.73925	0	0	0	0	0	0	0	0	0	0	0	0
BRANCHED-CHAIN-AA-SYN-PWY: superpathway of branched chain amino acid biosynthesis|g__Corynebacterium.s__Corynebacterium_durum	0	0	0	0	0	0	0	0	0	0	0	0	0	0	0	0	0	0	0	0	0	6.17204	0	0	0	0	0	0	0	0	0	0	0	0	0	0	0	0	0	0	0	4.44368	0	0	0	0	0	0	0
BRANCHED-CHAIN-AA-SYN-PWY: superpathway of branched chain amino acid biosynthesis|g__Corynebacterium.s__Corynebacterium_matruchotii	0	9.21551	0	0	22.7427	6.6193	0	0	0	0	0	0	0	0	0	0	0	0	0	0	0	6.67759	0	0	49.5367	0	17.7358	7.29706	0	0	0	6.7697	0	19.1759	9.26918	31.5054	20.6211	0	0	4.59649	21.3355	11.4664	15.1397	7.49608	0	0	11.8501	10.1285	8.46064
BRANCHED-CHAIN-AA-SYN-PWY: superpathway of branched chain amino acid biosynthesis|g__Desulfobulbus.s__Desulfobulbus_oralis	95.1621	33.2286	13.751	9.75798	75.0874	88.9775	116.857	20.1002	0	0	0	0	0	0	0	0	0	0	0	0	45.4441	3.25298	6.5278	54.8929	5.3207	0	16.7451	5.2673	15.607	55.1947	25.274	0	36.3957	11.9074	6.72944	5.65269	5.98972	12.1924	35.1846	20.6567	0	5.7679	7.8991	7.91747	18.3148	11.3662	0	8.82373	16.149
BRANCHED-CHAIN-AA-SYN-PWY: superpathway of branched chain amino acid biosynthesis|g__Desulfomicrobium.s__Desulfomicrobium_orale	0	0	129.172	92.1579	0	0	0	0	0	0	0	0	0	0	0	0	0	0	0	0	3.98172	0	61.8345	0	0	0	0	10.9852	22.5891	0	0	22.3411	0	0	0	5.91277	0	0	0	0	0	5.63557	44.4096	0	0	10.5481	0	0	7.10445
BRANCHED-CHAIN-AA-SYN-PWY: superpathway of branched chain amino acid biosynthesis|g__Fusobacterium.s__Fusobacterium_hwasookii	0	0	0	0	0	0	0	0	0	0	0	0	0	0	0	0	0	0	0	0	0	0	0	0	6.44511	5.02102	5.27585	5.39912	0	0	0	0	0	4.91931	13.7438	5.55963	4.62644	4.69809	0	2.20211	6.54609	7.32733	4.24421	0	0	0	2.96868	6.19661	1.60315
BRANCHED-CHAIN-AA-SYN-PWY: superpathway of branched chain amino acid biosynthesis|g__Fusobacterium.s__Fusobacterium_nucleatum	0	0	0	0	0	0	0	0	0	0	0	0	0	0	0	0	0	0	0	0	0	0	0	0	2.59474	3.83357	3.60641	1.67852	0	0	0	0	0	4.78294	4.2167	2.19213	1.45828	0	0	2.93615	3.33093	4.76437	3.23016	0	0	0	2.17818	3.36481	1.44132
BRANCHED-CHAIN-AA-SYN-PWY: superpathway of branched chain amino acid biosynthesis|g__Fusobacterium.s__Fusobacterium_periodonticum	0	0	0	0	0	0	0	0	0	0	0	0	0	0	0	0	0	0	0	0	0	0	0	0	0.616851	0	0	0.923578	0	0	0	0	0	0	1.09314	0.88504	0	0	0	0	0	2.34559	0	0	0	0	0	0	0
BRANCHED-CHAIN-AA-SYN-PWY: superpathway of branched chain amino acid biosynthesis|g__Haemophilus.s__Haemophilus_parainfluenzae	0	0	0	0	0	0	0	0	0	0	0	0	0	0	0	0	0	0	0	0	0	0.575598	0	0	0	0	0	0	0	0	0	0	0	0	0	0	0	0	0	0	0	0	0	0	0	0	0	0	0
BRANCHED-CHAIN-AA-SYN-PWY: superpathway of branched chain amino acid biosynthesis|g__Haemophilus.s__Haemophilus_sp_HMSC71H05	0	0	0	0	0	0	0	0	0	0	0	0	0	0	0	0	0	0	0	0	0	2.35883	0	0	0	0	0	0	0	0	0	0	0	0	0	0	0	0	0	0	0	0	0	0	0	0	0	0	0
BRANCHED-CHAIN-AA-SYN-PWY: superpathway of branched chain amino acid biosynthesis|g__Johnsonella.s__Johnsonella_ignava	0	0	0	0	0	0	0	0	0	0	0	0	0	0	0	0	0	0	0	0	0	0	0	0	0	0	0	0	0	0	0	0	0	0	0	0	5.38207	0	0	0	0	0	3.65522	0	0	0	0	0	0
BRANCHED-CHAIN-AA-SYN-PWY: superpathway of branched chain amino acid biosynthesis|g__Kingella.s__Kingella_denitrificans	0	0	0	0	0	0	0	0	0	0	0	0	0	0	0	0	0	0	0	0	0	7.19844	0	0	0	8.95389	0	0	0	0	0	0	0	0	0	0	4.37322	0	0	0	0	4.63994	0	0	0	0	0	0	0
BRANCHED-CHAIN-AA-SYN-PWY: superpathway of branched chain amino acid biosynthesis|g__Lautropia.s__Lautropia_mirabilis	0	24.8734	0	0	0	8.02713	0	0	0	0	0	0	0	0	0	0	0	0	0	0	0	32.0015	0	0	18.6729	22.8261	14.1823	39.986	0	0	5.96858	0	0	7.60805	34.6678	0	19.9021	35.1254	0	6.37571	16.4803	13.7129	0	34.3109	0	14.5955	72.1443	10.3723	6.62673
BRANCHED-CHAIN-AA-SYN-PWY: superpathway of branched chain amino acid biosynthesis|g__Methanobrevibacter.s__Methanobrevibacter_oralis	21.5359	42.7566	21.5692	50.0057	12.0088	6.96254	0	16.5698	0	0	0	0	0	0	0	0	0	0	398.93	0	41.7145	0	8.62595	123.292	0	22.4602	29.8996	71.5639	93.808	89.7283	175.198	146.628	550.743	0	0	60.5622	0	0	78.2022	81.5732	0	31.5764	7.82075	143.83	326.202	0	65.4378	26.0803	123.397
BRANCHED-CHAIN-AA-SYN-PWY: superpathway of branched chain amino acid biosynthesis|g__Neisseria.s__Neisseria_flavescens	0	0	0	0	0	0	0	0	0	0	0	0	0	0	0	0	0	0	0	0	0	0	0	0	0	0	4.14805	0	0	0	0	0	0	0	0	0	0	0	0	0	0	0	0	0	0	0	0	0	0
BRANCHED-CHAIN-AA-SYN-PWY: superpathway of branched chain amino acid biosynthesis|g__Olsenella.s__Olsenella_profusa	0	0	0	0	0	0	0	0	0	0	0	0	0	0	0	0	0	0	0	0	0	0	0	0	0	0	0	0	0	0	0	0	0	0	0	0	0	0	0	0	0	0	0	0	0	0	6.47814	0	0
BRANCHED-CHAIN-AA-SYN-PWY: superpathway of branched chain amino acid biosynthesis|g__Ottowia.s__Ottowia_sp_oral_taxon_894	0	9.37078	0	0	73.2837	17.5674	0	0	0	0	0	0	0	0	0	0	0	0	0	0	13.9963	9.11967	0	0	0	82.6872	0	5.12668	0	8.97284	0	0	0	38.9749	16.0577	0	27.4359	12.0822	0	7.48012	100.286	0	0	9.04807	0	13.7586	27.1578	9.92796	5.75174
BRANCHED-CHAIN-AA-SYN-PWY: superpathway of branched chain amino acid biosynthesis|g__Peptoanaerobacter.s__Eubacterium_yurii	0	0	0	0	0	0	0	0	0	0	0	0	0	0	0	0	0	0	0	0	0	0	0	0	0	0	0	0	0	0	0	0	0	0	8.85199	0	0	5.46406	0	0	13.4798	0	5.76474	6.798	0	0	0	7.48699	0
BRANCHED-CHAIN-AA-SYN-PWY: superpathway of branched chain amino acid biosynthesis|g__Pseudopropionibacterium.s__Pseudopropionibacterium_propionicum	0	14.378	0	0	10.1046	0	0	0	0	0	0	0	0	0	0	0	0	0	0	0	27.3708	10.3017	0	0	40.6032	0	19.929	10.3215	0	0	9.65395	0	0	9.82725	18.1644	11.6453	23.9227	5.54596	0	5.23735	26.1945	0	14.9463	4.82936	0	13.9277	6.9143	11.8067	13.9314
BRANCHED-CHAIN-AA-SYN-PWY: superpathway of branched chain amino acid biosynthesis|g__Pseudoramibacter.s__Pseudoramibacter_alactolyticus	7.14564	4.22941	7.44152	7.80327	0	8.9692	9.62436	26.1383	0	0	0	0	0	0	0	0	0	0	0	0	0	0	0	12.0034	0	0	0	0	0	0	0	0	0	3.6902	0	0	0	4.56186	5.24611	0	0	0	0	0	0	0	0	0	0
BRANCHED-CHAIN-AA-SYN-PWY: superpathway of branched chain amino acid biosynthesis|g__Rothia.s__Rothia_aeria	0	0	0	0	0	0	0	0	0	0	0	0	0	0	0	0	0	0	0	0	0	7.22666	0	0	0	21.164	3.04101	0	0	0	0	0	0	0	3.9891	2.22774	14.0538	0	0	0	0	3.77231	0	0	0	0	0	0	0
BRANCHED-CHAIN-AA-SYN-PWY: superpathway of branched chain amino acid biosynthesis|g__Rothia.s__Rothia_dentocariosa	0	0	0	0	0	0	0	0	0	0	0	0	0	0	0	0	0	0	0	0	0	4.98056	0	0	0	12.4718	16.2554	0	0	0	0	0	0	0	2.63457	1.44383	1.22651	0	0	0	0	25.4124	0	0	0	0	0	0	0
BRANCHED-CHAIN-AA-SYN-PWY: superpathway of branched chain amino acid biosynthesis|g__Selenomonas.s__Selenomonas_noxia	0	0	0	0	0	0	0	0	0	0	0	0	0	0	0	0	0	0	0	0	0	0	0	0	0	0	0	0	0	0	0	0	0	0	0	0	0	0	0	0	0	0	0	0	0	0	0	0	0
BRANCHED-CHAIN-AA-SYN-PWY: superpathway of branched chain amino acid biosynthesis|g__Streptococcus.s__Streptococcus_australis	0	0	0	0	0	0	0	0	0	0	0	0	0	0	0	0	0	0	0	0	0	0	0	0	0	0	0	0	0	0	0	0	0	0	0	0	0	1.31831	0	0	0	0	0	0	0	0	0	0	0
BRANCHED-CHAIN-AA-SYN-PWY: superpathway of branched chain amino acid biosynthesis|g__Streptococcus.s__Streptococcus_cristatus	0	0	0	0	0	0.947387	0	0	0	0	0	0	0	0	0	0	0	0	0	0	0	0	0	0	1.1723	0.576025	1.37264	0	0	0	0	0	0	1.18857	2.02124	1.72115	0	0	0	1.30375	4.03084	2.49445	1.3062	1.04268	0	0	1.78822	0	0.976808
BRANCHED-CHAIN-AA-SYN-PWY: superpathway of branched chain amino acid biosynthesis|g__Streptococcus.s__Streptococcus_gordonii	0	3.12177	0	0	0	0	0	0	0	0	0	0	0	0	0	0	0	0	0	0	0	7.18993	0	0	5.21639	5.44196	17.1823	3.74196	0	0	1.01236	0	0	2.0374	3.09797	2.31796	0	8.16746	0	3.50446	26.8891	5.9338	2.51334	2.15058	0	7.50012	11.0798	8.19027	0
BRANCHED-CHAIN-AA-SYN-PWY: superpathway of branched chain amino acid biosynthesis|g__Streptococcus.s__Streptococcus_infantis	0	0	0	0	0	0	0	0	0	0	0	0	0	0	0	0	0	0	0	0	0	0	0	0	0	0.661185	0	0	0	0	0	0	0	0	0	0	0	1.20625	0	0	0	1.4922	0	0	0	0	0	0	0
BRANCHED-CHAIN-AA-SYN-PWY: superpathway of branched chain amino acid biosynthesis|g__Streptococcus.s__Streptococcus_mitis	0	0	0	0	0	0	0	0	0	0	0	0	0	0	0	0	0	0	0	0	0	0	0	0	0	0	2.06063	0	0	0	0	0	0	0	0	0	0	0	0	0	0	0	0	1.77979	0	0	0	0	0
BRANCHED-CHAIN-AA-SYN-PWY: superpathway of branched chain amino acid biosynthesis|g__Streptococcus.s__Streptococcus_oralis	0	14.4719	0	0	0	0	0	0	0	0	0	0	0	0	0	0	0	0	0	0	0	8.16597	0	0	6.73927	9.43397	7.36548	5.62072	0	0	3.51221	0	0	0	15.8813	8.09543	0	4.37355	0	8.1187	15.4052	7.68844	4.10708	8.99519	0	15.5508	7.91679	43.4823	1.25915
BRANCHED-CHAIN-AA-SYN-PWY: superpathway of branched chain amino acid biosynthesis|g__Streptococcus.s__Streptococcus_sanguinis	0	10.2409	0	0	0	3.80486	0	0	0	0	0	0	0	28.1837	0	0	0	0	3.23364	0	0	106.934	0	0	32.4804	19.7546	23.5694	58.0219	0	0	2.34075	0	0	13.4874	47.5426	29.6439	30.8928	47.7498	0	9.92739	4.22771	43.9212	9.36502	25.2068	0	1.86596	14.6876	21.9253	11.0624
BRANCHED-CHAIN-AA-SYN-PWY: superpathway of branched chain amino acid biosynthesis|g__Streptococcus.s__Streptococcus_sinensis	0	1.70113	0	0	0	0.758558	0	0	0	0	0	0	0	4.92994	0	0	0	0	13.0386	0	0	0	0	0	4.88554	1.07693	0.717227	3.5362	4.90559	0	2.57445	3.25291	0	5.83779	5.22704	5.23194	0	3.44255	0	6.79312	14.0458	2.13203	11.4181	12.7459	0	12.4029	2.18909	2.81598	4.42616
BRANCHED-CHAIN-AA-SYN-PWY: superpathway of branched chain amino acid biosynthesis|g__Streptococcus.s__Streptococcus_sp_A12	0	0	0	0	0	0	0	0	0	0	0	0	0	0	0	0	0	0	0	0	0	0.51364	0	0	0	0	0	0	0	0	0	0	0	0	0	0	0	0	0	0	0	0.56681	0	0	0	0	0	0	0
BRANCHED-CHAIN-AA-SYN-PWY: superpathway of branched chain amino acid biosynthesis|g__Streptococcus.s__Streptococcus_sp_HMSC070B10	0	0	0	0	0	0	0	0	0	0	0	0	0	0	0	0	0	0	0	0	0	0	0	0	0	0	0	0	0	0	0	0	0	0	0	0	0	0	0	0	0	0	0	1.03955	0	0	0	0	0
BRANCHED-CHAIN-AA-SYN-PWY: superpathway of branched chain amino acid biosynthesis|g__Streptococcus.s__Streptococcus_sp_NLAE_zl_C503	0	0	0	0	0	0	0	0	0	0	0	0	0	0	0	0	0	0	0	0	0	0	0	0	0	0	0	0	0	0	0	0	0	0.730126	0	0	0	3.80471	0	0	0	4.15201	2.26638	0	0	0	6.30548	0	0
BRANCHED-CHAIN-AA-SYN-PWY: superpathway of branched chain amino acid biosynthesis|g__Streptococcus.s__Streptococcus_sp_SK643	0	0	0	0	0	0	0	0	0	0	0	0	0	0	0	0	0	0	0	0	0	0	0	0	0	0	0	0	0	0	0	0	0	0	0	0	0	0	0	0	0	0	0	0	0	0	0	0	0
BRANCHED-CHAIN-AA-SYN-PWY: superpathway of branched chain amino acid biosynthesis|g__Streptococcus.s__Streptococcus_sp_oral_taxon_058	0	0	0	0	0	0	0	0	0	0	0	0	0	0	0	0	0	0	0	0	0	0	0	0	3.65501	0	0	0	0	0	0	0	0	0	0	0	0	0	0	0	0	0	0.918648	7.4516	0	0	5.11851	0	0
BRANCHED-CHAIN-AA-SYN-PWY: superpathway of branched chain amino acid biosynthesis|g__Treponema.s__Treponema_maltophilum	23.9416	0	8.52842	6.05368	8.84645	18.2975	11.7334	0	0	0	0	0	0	0	0	0	0	0	0	0	5.19065	0	4.65012	0	0	0	0	0	4.24601	0	2.91389	0	0	0	0	0	0	0	7.45269	0	0	0	4.41816	0	0	0	0	0	2.95025
BRANCHED-CHAIN-AA-SYN-PWY: superpathway of branched chain amino acid biosynthesis|g__Treponema.s__Treponema_socranskii	26.6064	6.34473	13.0443	9.90981	14.4867	19.8039	20.6455	0	0	0	0	0	0	0	0	0	0	0	0	0	8.31728	0	0	5.33092	0	0	0	0	7.62243	7.92003	4.2622	0	0	6.87524	0	3.69041	0	0	0	5.62059	0	0	0	0	0	0	0	0	3.80451
BRANCHED-CHAIN-AA-SYN-PWY: superpathway of branched chain amino acid biosynthesis|g__Veillonella.s__Veillonella_parvula	0	0	0	0	0	0	0	0	0	0	0	0	0	0	0	0	0	0	0	0	0	0	0	0	0	0	0	0	0	0	0	0	0	0	0	0	0	0	0	0	0	0	0	0	0	0	0	0	0
BRANCHED-CHAIN-AA-SYN-PWY: superpathway of branched chain amino acid biosynthesis|unclassified	13.9745	39.8541	56.0191	54.0168	11.4875	4.3714	55.2852	32.4508	0	0	0	0	0	0	0	0	0	0	0	0	10.082	11.8152	42.0704	68.5374	9.29556	0	17.2312	36.7426	60.9397	25.8586	45.0931	64.8094	77.9097	25.971	13.6254	34.9565	0	17.3457	0	24.7863	6.90723	11.0694	6.31297	24.8138	74.9748	47.6021	21.3902	16.0384	30.1534
CALVIN-PWY: Calvin-Benson-Bassham cycle	236.816	296.459	196.801	197.882	368.294	400.628	285.135	105.219	0	0	0	0	0	82.5534	0	0	0	0	0	0	301.917	458.782	182.377	125.311	391.142	427.251	298.435	346.215	187.036	194.233	221.924	191.338	204.635	280.739	438.434	326.797	364.407	360.25	207.859	268.467	472.83	348.052	285.087	332.254	204.405	286.082	367.839	338.165	256.219
CALVIN-PWY: Calvin-Benson-Bassham cycle|g__Aggregatibacter.s__Aggregatibacter_aphrophilus	0	0	0	0	0	0	0	0	0	0	0	0	0	0	0	0	0	0	0	0	0	0	0	0	0	0	0	0	0	0	0	0	0	3.61591	0	0	0	2.71959	0	0	8.2885	0	0	0	0	0	0	0	0
CALVIN-PWY: Calvin-Benson-Bassham cycle|g__Aggregatibacter.s__Aggregatibacter_segnis	0	0	0	0	0	0	0	0	0	0	0	0	0	0	0	0	0	0	0	0	0	0	0	0	0	0	0	0	0	0	0	0	0	1.20874	0	0	0	0	0	0	9.37894	0	0	0	0	0	0	4.31622	0
CALVIN-PWY: Calvin-Benson-Bassham cycle|g__Campylobacter.s__Campylobacter_rectus	0	3.65217	0	0	8.88021	10.4084	0	0	0	0	0	0	0	0	0	0	0	0	0	0	9.81305	0	0	0	0	3.12175	0	0	2.67674	0	2.77397	5.28973	0	0	2.91392	0	7.08277	5.04076	8.27376	0	0	0	3.50565	1.52866	0	0	0	4.80525	3.1115
CALVIN-PWY: Calvin-Benson-Bassham cycle|g__Campylobacter.s__Campylobacter_showae	0	0	0	0	5.12113	2.98152	0	0	0	0	0	0	0	0	0	0	0	0	0	0	2.56378	0	0	0	0	0	0	0	0	0	0	0	0	0	3.21992	0	0	0	0	0	5.17279	2.82657	0	2.40148	0	0	4.20672	3.55677	0
CALVIN-PWY: Calvin-Benson-Bassham cycle|g__Capnocytophaga.s__Capnocytophaga_gingivalis	0	0	0	0	0	0	0	0	0	0	0	0	0	0	0	0	0	0	0	0	0	0	0	0	1.72581	7.01475	1.62311	0	0	0	0	0	0	0	9.80887	0	5.26428	2.35223	0	0	6.63687	4.74615	0	0	0	0	4.59741	2.63873	0
CALVIN-PWY: Calvin-Benson-Bassham cycle|g__Capnocytophaga.s__Capnocytophaga_leadbetteri	0	2.80687	0	0	0	0	0	0	0	0	0	0	0	0	0	0	0	0	0	0	0	0.759271	0	0	0.732543	2.22322	0	0.571693	0	0	0	0	0	1.84377	7.63759	0.548613	0	1.50541	0	1.14649	1.32304	0.944426	0	0.579097	0	3.14448	11.3767	1.80772	0.928148
CALVIN-PWY: Calvin-Benson-Bassham cycle|g__Capnocytophaga.s__Capnocytophaga_ochracea	0	0	0	0	1.38984	0	0	0	0	0	0	0	0	0	0	0	0	0	0	0	0	0	0	0	0	0	0	0	0	0	0	0	0	1.23611	1.92981	1.69971	0	1.10496	0	1.00345	1.72922	0.863289	2.42892	0.510935	0	0	0.931127	0	0.907873
[truncated: 6,221 more rows]
[truncated: 47 more columns]

## Sheet: Supp_table_S11
pathway	pathway_name	PC1	PC2	Direction
PWY-5971	palmitate biosynthesis (type II fatty acid synthase)	0.160541	-0.0324054	PC1+
[truncated: 22 more rows]

## Sheet: Supp_table_S12
Library_ID	Observed_species	Shannon_index	Pileou_evenness	Site_code	Time_period	Dataset
[truncated: 528 more rows]

[truncated: 1 more sheets: Supp_table_S13]
